# Supplementary material for: Relating sex-bias in human cortical and hippocampal microstructure to sex hormones
Source: Nat Commun. 2024 Aug 23;15:7279. doi: 10.1038/s41467-024-51459-7 (PMC11344136; doi:10.1038/s41467-024-51459-7)
Supplement: Supplementary file 4 — Source data [file 41467_2024_51459_MOESM4_ESM.zip]

Archive with 8 entries (7 files):
- Source_data/
- __MACOSX/._Source_data
- Source_data/~$Source_Data_Manuscript.xlsx
- __MACOSX/Source_data/._~$Source_Data_Manuscript.xlsx
- Source_data/Source_Data_Supplement.xlsx
- __MACOSX/Source_data/._Source_Data_Supplement.xlsx
- Source_data/Source_Data_Manuscript.xlsx
- __MACOSX/Source_data/._Source_Data_Manuscript.xlsx
