# Supplementary material for: Relating sex-bias in human cortical and hippocampal microstructure to sex hormones
Source: Nat Commun. 2024 Aug 23;15:7279. doi: 10.1038/s41467-024-51459-7 (PMC11344136; doi:10.1038/s41467-024-51459-7)
Supplement: Supplementary file 4 — Source data [file 41467_2024_51459_MOESM4_ESM.zip › Source_data/Source_Data_Supplement.xlsx]

## Sheet: Figure 1 Glasser
Table 1
	gradient	Profile mean	Profile Skewness
	0	-0.183926	0
	0	0	0
	0	-0.315924	0.174938
	0	-0.236176	0
	0	-0.269412	0
	0	-0.162922	0
	0	0	0
	0	-0.317257	0
	-0.20536	-0.331595	0
	0	-0.352068	0.169243
	0	-0.363758	0.139864
	0	-0.357815	0.152806
	0	-0.332651	0
	0	-0.216571	0
	0	-0.423271	0.276342
	0	-0.261197	0
	0.195024	-0.324877	0.238744
	0	0	0
	0	-0.202888	0.221824
	0	-0.268659	0
	0	0	0
	0	0	0
	0	0	0
	0	-0.16583	0.180215
	0.2023	-0.343045	0.372334
	0	-0.378846	0.227173
	0	-0.482991	0.314693
	0.194027	-0.381979	0.258864
	0	-0.435751	0.184746
	0	-0.451508	0
	0	-0.331453	0.187904
	0	-0.271653	0.181959
	0	-0.377635	0
	0	-0.361955	0
	0	-0.41843	0.189571
	0	-0.431345	0.150687
	0	-0.385789	0.268079
	0.233088	-0.378255	0.336197
	0	-0.46069	0
	0.255598	-0.289186	0.204451
	0	-0.242914	0.229346
	0	-0.502953	0.266938
	0	-0.357068	0.245085
	0	-0.384183	0.202328
	0	-0.490483	0.274246
	0	-0.504681	0.270398
	0	-0.420367	0.183125
	0	-0.37759	0
	0	-0.498459	0.263435
	0	-0.388001	0.261841
	0.193814	-0.425811	0.17812
	0	-0.392184	0.20649
	0	-0.276502	0
	0	-0.317934	0
	0	-0.286188	0
	0.190965	-0.343307	0.22097
	0	-0.234357	0
	0	-0.219603	0
	0	-0.186523	0.223251
	0	-0.274521	0.261767
	0	-0.231172	0.283192
	0	-0.30748	0.299489
	0	-0.333599	0.225215
	0	-0.30834	0.241052
	0	-0.208588	0.170714
	0	-0.274047	0
	0	-0.36013	0.34197
	0	-0.317196	0.269535
	0.196446	-0.308422	0.439964
	0	-0.339432	0.277465
	0	-0.344763	0.407821
	0	-0.353278	0.177504
	0	-0.357557	0.218263
	0	-0.449711	0.303622
	0	-0.428118	0.320516
	0.201695	-0.305994	0.23565
	0	-0.332577	0.143759
	0	-0.386789	0.343024
	0	-0.342177	0.17888
	0	-0.361057	0.215775
	0	-0.370941	0.31515
	0	-0.379154	0.333971
	0	-0.426824	0.332754
	0	-0.393181	0.310158
	0	-0.374445	0.255493
	0	-0.367157	0.269822
	0	-0.335655	0.333737
	0	-0.208091	0.193165
	0	-0.320098	0.223867
	0	-0.255471	0.149266
	0	-0.278214	0
	0	-0.33684	0
	0	-0.186447	0
	0	-0.159082	0.209688
	0	-0.326102	0.191552
	0	-0.302516	0
	0	-0.324025	0.184945
	0	-0.368352	0.251096
	0	-0.350387	0.220589
	0	-0.353792	0.31895
	0	-0.245843	0.271994
	0	-0.155238	0
	0	-0.202597	0
	0	-0.196734	0
	0	-0.31458	0.313348
	0	0	0.344011
	0	-0.242451	0.166007
	0	-0.302635	0.308957
	0.177908	-0.18799	0.405863
	-0.207574	0	0
	0	-0.266241	0.174167
	0.183199	-0.139204	0.333458
	0	-0.258911	0.221761
	0	-0.177416	0.157008
	0	-0.243357	0
	0	-0.399392	0.235686
	0	-0.355244	0.244475
	-0.224945	0	0
	0.180524	0	0.287516
	0	-0.166344	0.273099
	0	0	0
	0	0	0
	0	-0.286385	0.181561
	0	-0.31339	0.140887
	0	-0.354651	0.143384
	0	0	0
	0	0	0.186246
	0	-0.308484	0
	0	-0.257227	0
	0	-0.264969	0.203248
	0	-0.26414	0
	0.267453	-0.323925	0.143463
	0	-0.194423	0
	0	-0.234157	0
	0	-0.189856	0
	0	0	0
	0	-0.176706	0
	0	0	0
	0	-0.181165	0
	0	-0.167202	0
	0	-0.152469	0
	0	-0.340253	0.14909
	0	-0.336265	0
	0	-0.346334	0.199616
	0	-0.389737	0.336469
	0.200315	-0.309423	0.313922
	0	-0.430473	0.316875
	0.335418	-0.415745	0.347985
	0.309545	-0.461916	0.272932
	0	-0.343751	0
	0	-0.423395	0
	0	-0.399869	0
	0	0	0
	0	0	0
	0	0	0.180061
	0	-0.176524	0
	0	0	0
	0	-0.243118	0
	0	-0.197283	0
	0	0	0
	0	-0.399495	0.298174
	0	-0.427626	0.211602
	0	0	-0.247611
	0	0	0.192574
	0	-0.200131	0.241985
	0	0	0.145752
	0	0	0.167514
	0	0	0
	0	-0.326385	0.213336
	0	-0.351501	0.247919
	0	-0.392822	0.197749
	0	0	0
	0	-0.188387	0.142722
	0	-0.239831	0
	0	-0.373613	0.18086
	0	-0.309255	0.239976
	0	-0.300404	0
	0	-0.281647	0.216337
	0.296086	-0.263547	0.377789
	0	-0.14615	0.263546
	-0.241666	-0.224383	0
	0	0	0
	0	-0.396871	0.226988
	-0.267944	-0.248328	0
	0	-0.298252	0
	0	-0.258411	0
	0	-0.132373	0
	0	-0.273156	0
	0	-0.286088	0
	0	-0.259008	0.170304
	0	0	0
	0	-0.21928	0.194284
	0	-0.414973	0
	0	-0.225793	0
	0	-0.475507	0.329917
	0	-0.365989	0.167762
	0.265925	-0.380106	0.348174
	0	-0.164835	0
	0.281129	-0.294358	0.431594
	0	-0.282964	0.176676
	0	-0.292259	0
	0	-0.22191	0
	0	-0.183787	0
	0.21061	0	0.245604
	0	-0.279365	0.271066
	0	-0.383148	0.198022
	0	-0.523338	0.297881
	0.190613	-0.26042	0.192884
	0	-0.531126	0.258039
	0	-0.437767	0
	0	-0.34531	0.23982
	0	-0.283406	0.236146
	0	-0.39017	0
	-0.220693	-0.401978	0
	0	-0.389631	0.297148
	0	-0.443306	0.150216
	0	-0.456253	0.34019
	0.325864	-0.426979	0.48554
	0	-0.537944	0.170735
	0.203187	-0.337229	0.245877
	0	-0.281682	0.234688
	0	-0.537016	0.345219
	0	-0.335103	0.215064
	0	-0.33163	0.254353
	0	-0.558744	0.393092
	0	-0.541563	0.270119
	0.197619	-0.446177	0.314805
	0	-0.459479	0.167486
	0	-0.513612	0.227206
	0.189819	-0.506084	0.374234
	0	-0.347009	0.152854
	0	-0.352699	0.312227
	0	-0.212362	0
	0	-0.265599	0
	0	-0.284696	0.142519
	0	-0.131016	0
	0	-0.257566	0.178067
	0	-0.182628	0
	0	0	0.211127
	0	-0.213266	0.263148
	0	0	0.315741
	0	-0.221642	0.346786
	0	-0.286251	0.232602
	0	-0.205912	0.295513
	0	-0.162957	0.15741
	0	0	0
	0	-0.235074	0.324414
	0	-0.223342	0.291123
	0	-0.230379	0.43592
	0.228812	-0.322911	0.528519
	0	-0.265931	0.449009
	0	-0.26993	0.303112
	0	-0.185344	0.190185
	0	-0.176889	0.24759
	0	-0.141014	0.212286
	0.196841	0	0.268074
	0	-0.148596	0.18391
	0	-0.144958	0.247845
	0	0	0.245865
	0	-0.191428	0.18844
	0	0	0.321014
	0	-0.172668	0.255091
	0	-0.199715	0.29896
	0	-0.230513	0.322193
	0	-0.173743	0.230902
	0	-0.20545	0.296149
	0	-0.253205	0.366037
	0	-0.149448	0.178496
	0	-0.155438	0.159616
	0	-0.179091	0.271106
	0	0	0
	0	0	0.158142
	0	0	0.162308
	0	0	0.13759
	0.195483	-0.338883	0.355141
	0	-0.265376	0.236045
	0	-0.226962	0.240294
	0	-0.303794	0
	0	0	0.166105
	0	0	0.209888
	0	0	0.310505
	0	0	0
	0	-0.212164	0
	0	-0.152018	0.177073
	0	-0.184185	0.226883
	0	0	0.284713
	0	0	0
	0	0	0.250048
	0	0	0.225422
	-0.335443	0	-0.281945
	0	0	0.14478
	0	0	0.228702
	0	0	0.176515
	0	0	0
	0	0	0
	0	-0.288554	0.338266
	0	-0.331036	0.326504
	-0.205122	0	0
	0	0	0.182395
	0	-0.243099	0.262468
	0	0	0
	0.179005	0	0.18839
	0	0	0
	0	-0.137402	0.157726
	0	0	0
	0	0	0
	0	0	0.139757
	0	0	0
	0	0	0.163571
	0	-0.173361	0.228466
	0	0	0
	0.191743	0	0
	0	-0.212511	0
	0	0	0
	0	0	0
	0	-0.278248	0
	0	-0.278462	0
	0	-0.261266	0
	0	-0.141128	0.167034
	0	-0.168748	0
	0	-0.247263	0.188416
	0	-0.418409	0.211659
	0	-0.379411	0
	0	-0.339517	0.354828
	0.200141	-0.461131	0.375287
	0	-0.383022	0.300881
	0	-0.240956	0.229208
	0.266498	-0.338153	0.321251
	0.217141	-0.421268	0.303061
	0	-0.356091	0.185244
	0	-0.46004	0.158574
	0	-0.476978	0
	-0.292061	-0.159081	0
	0	-0.137314	0.220997
	0	0	0.137401
	0	-0.236766	0
	0	-0.179503	0
	0	-0.259385	0
	0	-0.299785	0
	0	0	0.170273
	0	-0.392652	0.267549
	0	-0.41238	0.328043
	0	-0.142582	-0.286447
	0	0	0.33613
	0	-0.174428	0.210219
	0.205489	0	0.22256
	0	0	0
	0	0	0
	0	0	0.18673
	0	-0.194918	0.318954
	0	-0.137115	0.15863
	0	0	0
	0	0	0
	0	-0.17375	0
	0	0	0
	0	0	0.194609
	0	-0.145922	0
	0	0	0
	0.179634	-0.178128	0.325628
	0	0	0.314035

## Sheet: Figure 2 skewness-mean
Table 1
	Whole Group	Only males	Only females
	-0.0212143	0.023514	-0.102176
	0.147178	0.23941	0.0899904
	-0.129431	-0.110835	-0.122916
	0.0873781	0.130997	0.0474555
	-0.00167923	0.0503893	-0.0492025
	-0.0779274	-0.0703626	-0.0827798
	-0.138706	-0.111511	-0.160051
	-0.0713728	-0.0811284	-0.0665167
	-0.00269056	0.0472448	-0.0528503
	0.0657286	0.125642	0.00280448
	0.0325887	0.0335852	0.0208555
	0.0214759	0.0302673	0.0106172
	-0.172829	-0.121008	-0.216918
	-0.103611	-0.0923325	-0.12932
	0.00308734	0.0496772	-0.0596885
	-0.115071	-0.065197	-0.166991
	-0.141208	-0.0986545	-0.194726
	-0.0722374	-0.00933275	-0.145047
	-0.0904954	-0.0687614	-0.124423
	0.0497397	0.0481219	0.0642476
	-0.0486733	0.0136803	-0.115129
	-0.373222	-0.348621	-0.399589
	-0.108118	-0.0708278	-0.156759
	-0.0619165	-0.0920067	-0.0531186
	-0.0380076	-0.0170999	-0.0656295
	-0.00747171	0.0734979	-0.0592684
	-0.198334	-0.136547	-0.257141
	-0.1115	-0.0627759	-0.179135
	-0.208586	-0.167041	-0.284123
	-0.148658	-0.0779103	-0.214151
	-0.234406	-0.208984	-0.228951
	0.000222927	0.0733068	-0.0456204
	-0.0538423	-0.00596687	-0.0905186
	-0.106653	-0.0636939	-0.112966
	-0.0104627	0.0423142	-0.0123254
	-0.00168574	0.0504414	-0.0264209
	-0.113515	-0.0839904	-0.0948731
	-0.0990647	-0.0698541	-0.104624
	-0.0259764	0.0415965	-0.0446349
	-0.0151331	0.0452361	-0.0285306
	-0.0709425	-0.020306	-0.061061
	-0.0162348	0.047993	-0.02845
	-0.050016	-0.0482094	-0.0264015
	-0.0249584	-0.0202115	0.0309519
	-0.12197	-0.0955792	-0.160201
	-0.193261	-0.160067	-0.196326
	-0.0839369	-0.0402425	-0.0931361
	-0.146027	-0.109762	-0.185194
	-0.204582	-0.162699	-0.217005
	-0.165932	-0.0816494	-0.228067
	-0.154411	-0.134406	-0.132346
	-0.197607	-0.172689	-0.172887
	-0.22857	-0.179662	-0.251037
	-0.306505	-0.243889	-0.342907
	-0.244716	-0.184728	-0.244613
	-0.180507	-0.155677	-0.167182
	-0.0753335	-0.0494094	-0.0804935
	-0.225431	-0.198226	-0.213613
	-0.232534	-0.169876	-0.264849
	-0.223195	-0.175291	-0.250737
	-0.235742	-0.218189	-0.24844
	-0.236091	-0.216822	-0.257932
	-0.210924	-0.177875	-0.214998
	-0.186752	-0.1617	-0.17465
	-0.283914	-0.295321	-0.26401
	-0.237201	-0.212458	-0.247598
	-0.274397	-0.284101	-0.253303
	-0.0906206	-0.0755555	-0.0990828
	-0.0233442	-0.0368005	-0.0146205
	-0.0667994	-0.0273586	-0.105711
	-0.135864	-0.0831612	-0.196864
	-0.250795	-0.160348	-0.326627
	-0.169445	-0.108062	-0.199677
	-0.0299631	0.000628874	-0.0281191
	-0.149854	-0.0898874	-0.153918
	-0.0987571	-0.0435755	-0.120765
	-0.0779757	-0.0200842	-0.0876028
	-0.105792	-0.0655817	-0.135039
	-0.0629452	-0.0061094	-0.0848633
	-0.18766	-0.147601	-0.213764
	-0.265263	-0.218123	-0.24267
	-0.27942	-0.233129	-0.299518
	-0.229469	-0.15409	-0.240182
	-0.297673	-0.282965	-0.267049
	-0.347315	-0.314002	-0.321628
	-0.176719	-0.15681	-0.164066
	-0.137088	-0.141975	-0.128982
	-0.250493	-0.22512	-0.259625
	-0.296332	-0.251789	-0.31639
	-0.0595448	0.0031163	-0.0770486
	-0.228737	-0.191263	-0.229676
	-0.0519736	-0.0369264	-0.0439461
	-0.110111	-0.0597374	-0.134729
	-0.0810174	0.00714916	-0.0858496
	-0.0346578	-0.00956806	0.00496169
	-0.164014	-0.112915	-0.225647
	0.00186588	0.00720287	0.0389988
	0.180188	0.208932	0.202535
	-0.122943	-0.0280256	-0.174028
	0.0757254	0.0892564	0.0916999
	-0.151824	-0.129864	-0.157855
	-0.018481	0.0103723	-0.000127798
	0.0492852	0.170001	0.00193492
	0.056602	0.130463	0.0414109
	0.00512346	0.0724882	0.0221898
	-0.156349	-0.0712191	-0.144308
	-0.119329	-0.08588	-0.0946012
	-0.13502	-0.0688693	-0.174614
	-0.109291	-0.0317667	-0.128714
	-0.168067	-0.118361	-0.178039
	-0.171368	-0.115494	-0.160885
	-0.176053	-0.129609	-0.146005
	-0.265912	-0.236831	-0.287864
	0.0334332	0.0759655	-0.0157004
	-0.0218603	-0.000731093	-0.0306935
	0.0122586	0.0518851	-0.0252689
	0.0430341	0.081326	0.00267044
	-0.225974	-0.230657	-0.167459
	-0.0165222	0.023095	-0.0558382
	0.11988	0.136011	0.0882532
	0.0990177	0.112801	0.0909592
	-0.0298946	-0.0040751	-0.0709292
	0.0066926	0.0295495	-0.0117919
	0.0300663	0.0239563	0.0391256
	0.15565	0.153834	0.142965
	-0.0602445	0.0313044	-0.143098
	-0.104093	-0.0726569	-0.127138
	-0.0935795	-0.0560124	-0.0791819
	-0.125917	-0.0829552	-0.127251
	-0.163264	-0.159639	-0.127907
	-0.0710514	-0.0308245	-0.110381
	-0.0828214	-0.106857	-0.0182399
	0.0425346	0.0497601	0.0244783
	-0.0678275	-0.0489211	-0.0473228
	-0.119989	-0.0717118	-0.107449
	-0.120201	-0.0504831	-0.0967354
	-0.240737	-0.197512	-0.199329
	-0.201308	-0.141951	-0.216695
	-0.22664	-0.162623	-0.199416
	-0.125262	-0.0397022	-0.124013
	-0.115776	-0.0821137	-0.114794
	-0.182916	-0.0997142	-0.152732
	0.0503164	0.128716	0.0254586
	-0.266032	-0.235944	-0.277423
	-0.135569	-0.108018	-0.114139
	-0.0333156	-0.055332	-0.00397674
	-0.110534	-0.13694	-0.0922036
	-0.128675	-0.0822923	-0.138879
	0.00898221	0.0237192	0.0235484
	0.00503604	0.0230144	-0.0198266
	-0.0379753	-0.0338505	-0.0674894
	0.0586706	0.103367	0.0533566
	0.0533552	0.138272	0.0201545
	-0.0555319	-0.0305613	-0.0856099
	-0.0959244	-0.0375521	-0.145969
	-0.017127	0.0282839	-0.059246
	-0.109375	-0.052472	-0.171588
	-0.183214	-0.139526	-0.228183
	-0.107028	-0.0712233	-0.129665
	-0.0347575	0.05323	-0.130057
	-0.0315176	0.0188792	-0.12312
	-0.0239349	0.0140342	-0.097304
	-0.0270951	0.012416	-0.0339774
	-0.163724	-0.128509	-0.178972
	-0.19246	-0.128376	-0.231818
	-0.0156369	0.096426	-0.0957454
	-0.16413	-0.0901532	-0.205488
	-0.0329763	-0.0125584	-0.0155026
	-0.0181875	0.0305136	0.000743218
	-0.16242	-0.0728426	-0.156981
	-0.198011	-0.172283	-0.163725
	-0.109377	-0.0124258	-0.106781
	-0.226852	-0.192559	-0.168267
	-0.0980713	-0.0622161	-0.00317865
	-0.136934	-0.0261538	-0.120441
	-0.394598	-0.43144	-0.336262
	-0.0831628	-0.0583968	-0.0102905
	-0.268506	-0.237173	-0.231696
	-0.358228	-0.338508	-0.3327
	-0.294051	-0.251369	-0.229512
	-0.106805	-0.0583346	-0.0897796
	-0.291325	-0.266261	-0.248679
	-0.301558	-0.26259	-0.306138
	-0.224029	-0.155192	-0.231962
	-0.130256	-0.110344	-0.100795
	-0.23805	-0.19819	-0.231686
	-0.175835	-0.160575	-0.164086
	-0.303423	-0.281847	-0.284922
	-0.251866	-0.255805	-0.231088
	0.154989	0.166049	0.14828
	-0.0597772	0.0419048	-0.132857
	0.00198637	0.0870921	-0.0321189
	-0.0689328	-0.0530172	-0.0923845
	-0.0478372	0.0193	-0.0748442
	-0.0964355	-0.000707345	-0.134921
	-0.0479431	0.0449598	-0.0825272
	0.0315326	0.100194	0.000131186
	-0.0651164	0.00347765	-0.0967324
	-0.105117	-0.0659218	-0.108502
	-0.0655483	0.0253834	-0.0667453
	-0.061082	-0.0485976	-0.114024
	-0.0044638	0.0239443	-0.00923717
	-0.0498213	-0.0634676	-0.0583806
	-0.085297	-0.0761087	-0.102629
	-0.0205541	0.046789	-0.071868
	-0.0715731	-0.0251394	-0.111737
	-0.0766304	-0.0290819	-0.118291
	-0.0760392	-0.0370112	-0.116734
	-0.114122	-0.0626036	-0.174676
	-0.101774	-0.082294	-0.150015
	0.0417845	0.0307463	0.0372882
	0.140718	0.18608	0.0577867
	-0.0115745	0.0243752	-0.0571211
	-0.0376794	0.00322669	-0.0581491
	-0.0804714	-0.05896	-0.145708
	-0.132209	-0.117546	-0.160323
	-0.00741044	-0.0153142	0.0065448
	-0.156779	-0.11223	-0.20617
	-0.0196158	0.0135188	-0.0659928
	-0.289201	-0.233866	-0.336729
	-0.0572816	-0.0241025	-0.108068
	-0.172919	-0.128637	-0.233874
	-0.0689264	-0.0624716	-0.0788653
	-0.0508036	0.0211992	-0.0854107
	-0.045806	-0.0426281	-0.0767589
	-0.136973	-0.085577	-0.185695
	-0.200179	-0.16691	-0.210128
	-0.117293	-0.0373623	-0.145472
	-0.101224	-0.0844188	-0.135785
	-0.178486	-0.116578	-0.189751
	0.0326342	0.134699	-0.0577088
	-0.0272458	0.0679066	-0.106947
	-0.0458865	0.0368693	-0.124071
	-0.106609	-0.0479379	-0.147625
	0.0298425	0.0645259	0.0102431
	-0.0118115	0.03607	-0.0404937
	-0.0149797	0.0650263	-0.063515
	-0.0711571	-0.00526844	-0.120892
	-0.0217255	0.0360475	-0.0687746
	-0.0528553	0.0260127	-0.105228
	0.0132342	0.0992222	-0.055344
	0.0263669	0.0864296	-0.0326194
	-0.0459513	0.0196766	-0.0741147
	-0.0551292	-0.00729963	-0.0939597
	-0.127172	-0.054098	-0.182521
	-0.0711788	-0.0139794	-0.118188
	-0.0611517	0.0380219	-0.11572
	-0.139082	-0.0836979	-0.196165
	-0.0965392	0.00443552	-0.157732
	-0.227494	-0.118657	-0.26431
	-0.186084	-0.105555	-0.244286
	-0.177291	-0.1301	-0.208924
	-0.196249	-0.125969	-0.198781
	-0.196859	-0.106901	-0.24323
	-0.179555	-0.0655358	-0.245415
	-0.134655	-0.093372	-0.171119
	-0.215134	-0.161763	-0.222359
	-0.140567	-0.0468162	-0.169402
	-0.24684	-0.199518	-0.264527
	-0.262893	-0.181339	-0.290356
	-0.243317	-0.139104	-0.315203
	-0.21056	-0.0927238	-0.270734
	-0.267296	-0.208018	-0.336563
	-0.255219	-0.179333	-0.322542
	-0.206478	-0.14088	-0.224386
	-0.245124	-0.179921	-0.29119
	-0.253142	-0.165329	-0.243878
	-0.118817	-0.0928944	-0.125396
	-0.163679	-0.107314	-0.20915
	-0.27373	-0.206601	-0.33666
	-0.06434	-0.032512	-0.0950173
	-0.172426	-0.116718	-0.23857
	-0.217085	-0.175317	-0.265319
	-0.119297	-0.0804423	-0.172468
	-0.131064	-0.0291399	-0.14564
	-0.0524563	0.0443565	-0.106642
	-0.150282	-0.0821816	-0.172671
	0.058391	0.120948	0.0834407
	-0.0846273	0.0499529	-0.152828
	-0.0506135	-0.0154338	0.0214064
	0.00413369	0.0997371	0.0199682
	-0.171878	-0.074416	-0.185377
	-0.117226	-0.059155	-0.095817
	-0.11387	0.00305398	-0.146246
	-0.20419	-0.114292	-0.224449
	-0.197925	-0.0886637	-0.233549
	-0.152393	-0.0241681	-0.139112
	-0.242102	-0.103661	-0.239139
	-0.224974	-0.128764	-0.215512
	-0.179287	-0.108516	-0.233611
	-0.22542	-0.168792	-0.25858
	-0.133093	-0.0615634	-0.182567
	-0.0345267	0.0036747	-0.0757553
	-0.131369	-0.0882454	-0.172388
	-0.0944538	-0.0786058	-0.100408
	-0.0530451	0.0216978	-0.100813
	-0.085471	0.0161469	-0.158652
	0.0411421	0.150697	-0.0324466
	-0.0797846	-0.0159526	-0.101524
	-0.036909	0.0670493	-0.0721363
	-0.14106	-0.0574881	-0.209164
	0.159974	0.222193	0.0883902
	0.171505	0.194424	0.155688
	0.0983493	0.12307	0.0771485
	0.162067	0.173886	0.183543
	-0.0428179	-0.021566	-0.0625733
	-0.0409187	-0.0135759	-0.0650326
	0.0832527	0.152927	0.0231216
	0.0393728	0.0963615	-0.0137421
	-0.0793923	-0.00536555	-0.0935113
	-0.00197502	0.110367	-0.0449615
	-0.0964543	0.00353236	-0.150939
	-0.0959228	0.0579803	-0.123854
	-0.113865	-0.0510573	-0.166507
	-0.197218	-0.0573507	-0.213995
	-0.352581	-0.265293	-0.422217
	-0.126566	-0.0197728	-0.176463
	-0.255277	-0.255777	-0.254494
	0.0175683	0.0656998	-0.0427775
	0.00251522	0.00852857	0.0022972
	-0.0713251	-0.0151183	-0.138466
	0.0364766	0.0500547	0.0293791
	0.163781	0.228606	0.102711
	-0.0953725	-0.0948741	-0.0664544
	0.128983	0.205563	0.0478175
	0.00886884	0.0487293	-0.0285876
	0.122842	0.14898	0.0968256
	0.0082224	0.125186	-0.106216
	0.177684	0.178959	0.159595
	-0.0611734	-0.00227724	-0.12204
	-0.0230832	-0.000821928	-0.0451565
	-0.145237	-0.0644605	-0.14606
	-0.0864239	-0.0338327	-0.0734875
	-0.170383	-0.0823936	-0.200861
	-0.0703989	-0.0114561	-0.0583076
	-0.0764957	-0.0378868	-0.0773807
	-0.0992732	0.00345885	-0.142722
	-0.0335332	-0.0542586	-0.0301455
	-0.0486761	-0.0228848	-0.093814
	0.0485583	0.0956077	0.00309446
	-0.0612009	-0.0821791	-0.0170531
	-0.035135	-0.024094	-0.0238937
	-0.1102	-0.125889	-0.056159
	-0.0659099	-0.0493705	-0.0570647
	-0.075546	-0.0588793	-0.050104
	0.0209748	0.036124	0.037079
	-0.0259633	-0.00742194	-0.0304531
	-0.151949	-0.112049	-0.148797
	-0.156565	-0.0832301	-0.184982
	-0.0660996	-0.0205583	-0.113988
	-0.0930084	-0.0232212	-0.105958
	-0.0847086	-0.0155728	-0.123744
	-0.0368473	0.041697	-0.0776377
	-0.104377	-0.0512873	-0.113148
	-0.0925177	-0.049981	-0.111218
	-0.0618871	0.0474863	-0.100656
	-0.136452	-0.0393705	-0.174744
	-0.0557676	-0.0449825	-0.086198
	-0.138067	-0.207851	-0.0928631
	0.0182919	0.119744	0.00724163
	-0.0291094	0.0271913	-0.0364161
	-0.0140522	0.0500605	-0.048738
	-0.0883453	-0.0759787	-0.112262
	-0.0300961	0.017715	-0.0683633
	-0.0458935	0.0392429	-0.112444
	-0.118395	-0.0391675	-0.164535
	-0.00589804	0.0353203	-0.0556421
	0.00809911	0.0586027	-0.0436469
	0.0994661	0.163822	0.0319805
	0.103694	0.175106	0.0315667
	0.0134472	0.0533359	-0.0324869
	-0.0559175	0.0194789	-0.122297
	-0.0662278	-0.0564428	-0.0830963
	-0.175161	-0.145092	-0.201871
	-0.0001278	0.10745	-0.102453
	-0.115938	-0.097647	-0.113143
	-0.0637556	0.0090115	-0.102876
	-0.0472592	0.020475	-0.0717542
	0.0226588	0.0553796	0.0326674
	-0.217952	-0.248054	-0.105328
	0.0225993	0.0744431	0.0499108
	-0.126555	-0.0698889	-0.081151
	-0.304088	-0.341158	-0.224444
	0.0692381	0.0683052	0.0730743
	-0.237032	-0.179549	-0.242741
	-0.219351	-0.174273	-0.201447
	-0.0549647	0.0327287	-0.0671566
	-0.0298947	0.0508213	-0.0501018
	-0.212493	-0.138411	-0.204854
	-0.107998	-0.0688755	-0.120926
	-0.218185	-0.132355	-0.270794
	-0.011442	0.0929062	-0.0747101
	0.0797943	0.113311	0.014564
	-0.0872075	0.0182978	-0.131199
	-0.0153189	0.104264	-0.0699956
	-0.047117	0.0170819	-0.0781502
	-0.0966137	0.00625571	-0.136174
	-0.04359	0.0337845	-0.071077
	-0.12212	-0.0173431	-0.154174
	-0.0702415	0.0573489	-0.104009

## Sheet: Figure 4 Cortical Thickness
Table 1
	Fig 4 A	Fig 4 B - scatter CT	Fig 4 B - scatter gradient sex diffs	Fig 4 B - scatter mean sex diffs	Fig 4 B - scatter skewness sex diffs	Fig 4 B - r-0 distribution skewness	Fig 4 B - r-0 distribution mean	Fig 4 B - r-0 distribution gradient
	0	0.0472206	-0.06595	-0.0750898	-0.388589	-0.274478	-0.0627955	-0.0677149
	0.148697	0.148697	-0.0297865	-0.0915526	0.182294	0.227234	-0.024657	-0.0191442
	0	0.0731454	-0.122207	0.00339994	-0.308053	0.0301189	-0.289091	0.2121
	0	0.144051	-0.0263671	-0.0942538	0.103912	-0.0745053	-0.00656179	-0.0159897
	0	0.0581093	-0.137468	-0.107519	0.0780904	0.19196	-0.0438863	0.0346855
	0	0.0798656	-0.0145097	-0.0487018	-0.115961	-0.330036	0.106314	0.102109
	0	-0.0823316	-0.0587926	0.0681043	0.0240821	-0.0501753	0.0388561	-0.0557137
	0	0.0889311	-0.0285292	-0.12147	0.0433896	-0.0753136	-0.350243	0.123463
	0	0.10102	-0.144079	-0.100997	-0.0222273	-0.0716654	0.0771089	-0.170921
	0.173234	0.173234	-0.256298	-0.181944	-0.0604344	-0.0298181	-0.137881	0.152268
	0.2641	0.2641	-0.18998	-0.160359	-0.0929087	-0.209939	-0.259725	-0.0247185
	0.201365	0.201365	0.0310204	-0.0780716	-0.0324696	0.235704	0.280482	0.103543
	-0.209265	-0.209265	-0.0574102	0.103957	0.0255625	-0.0670969	0.0181364	-0.0103289
	0.201268	0.201268	-0.0357408	-0.198442	-0.0682461	0.155586	0.359046	-0.10231
	0	0.111617	-0.180733	-0.110872	-0.133602	-0.0530981	0.288437	0.227829
	0	-0.140205	-0.155236	-0.140321	-0.0270377	-0.253666	-0.246522	-0.0979112
	0.254577	0.254577	-0.0865585	-0.163772	-0.0301887	0.277872	0.0989899	0.0703223
	0.199828	0.199828	-0.0518367	-0.196663	0.0691412	-0.00756398	0.19026	-0.161803
	0.280125	0.280125	0.00760375	-0.239613	0.0731428	-0.159705	0.0184668	0.0757754
	-0.203862	-0.203862	0.0228945	-0.100557	0.151291	0.147818	0.00454409	-0.118928
	0.272765	0.272765	-0.142844	-0.227398	0.0540642	0.241228	-0.0596286	-0.201718
	0	0.0907306	-0.0791777	-0.123154	0.0358167	0.254537	-0.261211	0.0194219
	0.355293	0.355293	0.00221875	-0.25475	0.0722402	-0.0667187	0.278475	-0.164723
	0.239803	0.239803	-0.0618218	-0.282184	-0.0633784	0.228261	-0.228229	-0.0193147
	0	0.0745196	-0.0487218	-0.370328	0.0653602	0.082034	-0.114832	-0.0238335
	0.15645	0.15645	-0.00395097	-0.281969	0.197273	0.0257617	-0.368984	0.00934075
	0.24116	0.24116	-0.0749835	-0.270275	0.104847	0.152617	0.249093	-0.0846648
	0	0.0344287	0.0846842	-0.404937	0.126024	0.0333124	-0.0275649	0.153094
	0.160554	0.160554	-0.0464562	-0.381351	0.0234438	-0.251648	0.0365667	-0.142611
	0.190053	0.190053	0.0235896	-0.360897	0.158184	-0.225038	-0.267889	-0.152021
	0	0.104438	-0.0205894	-0.420542	0.174503	-0.0279821	-0.112685	-0.0553826
	0.16439	0.16439	-0.12778	-0.272014	0.204971	0.0219359	-0.282248	0.0898037
	0.264477	0.264477	0.0575418	-0.344604	0.254012	0.223844	0.240735	0.0134928
	0	0.020132	0.0399078	-0.116707	0.242735	-0.0614432	0.403541	0.19
	0	-0.0103284	0.091732	-0.168007	0.227192	-0.302119	-0.119238	0.135387
	0.228802	0.228802	-0.0401666	-0.152324	0.152693	-0.0100491	-0.225611	0.0316046
	0.158806	0.158806	0.225613	-0.420332	0.29311	-0.232649	0.16781	0.105231
	0.179237	0.179237	0.0215388	-0.281393	0.185273	-0.163372	-0.0509069	0.00370259
	0	-0.0410186	0.154067	-0.281375	0.325005	-0.0534076	0.197354	0.159787
	0	0.115352	0.127373	-0.3817	0.238686	0.200178	-0.328773	0.0972895
	0	0.127661	0.151326	-0.317715	0.409847	0.277082	0.108633	0.0605126
	0	0.0546738	0.0342352	-0.384577	0.232168	-0.0760499	0.268606	-0.000744942
	0	0.131644	0.105469	-0.275483	0.224065	0.148558	0.303521	0.0104131
	0.270079	0.270079	0.143626	-0.424152	0.160655	0.0368464	0.212774	0.0539551
	0	0.133521	-0.0781613	-0.289236	0.0750708	-0.241626	0.165199	0.0133098
	0.247323	0.247323	0.107577	-0.456315	0.26157	-0.00811355	-0.454506	-0.0559337
	0	0.0888539	0.0725408	-0.32129	0.170139	-0.120815	0.115463	0.13032
	0.198902	0.198902	-0.163462	-0.301828	0.0297197	0.0223218	-0.419392	-0.0907324
	0.234961	0.234961	0.0220632	-0.274316	0.219207	-0.0907774	0.210866	0.0739259
	0	0.0126904	-0.0151741	-0.294105	0.114928	-0.0593949	-0.309726	-0.0967311
	0.226062	0.226062	0.133192	-0.348968	0.130832	0.256249	-0.449382	-0.112992
	0.317226	0.317226	0.136707	-0.418853	0.213003	0.23446	-0.406917	0.0264032
	0	0.144012	-0.0507569	-0.251754	0.14033	0.0723072	-0.224218	-0.20487
	0.19069	0.19069	0.0194886	-0.364222	0.184924	0.206041	0.156682	0.00234489
	0.374902	0.374902	0.165748	-0.338332	0.32117	-0.2097	-0.320604	0.0725877
	0.168922	0.168922	0.021641	-0.367439	0.220747	-0.0403143	0.0273812	0.0654919
	0.192297	0.192297	0.00206511	-0.308815	0.0701135	-0.000454878	-0.166054	-0.0223203
	0.329525	0.329525	0.0652332	-0.438918	0.250244	-0.210152	-0.349009	0.164815
	0.333208	0.333208	-0.0685355	-0.310199	0.0625371	0.0238965	-0.29481	-0.0157441
	0.331854	0.331854	-0.052504	-0.379323	0.14477	0.13293	0.104464	-0.107453
	0.149344	0.149344	-0.0633652	-0.300708	0.115947	-0.065677	-0.0275859	-0.15199
	0	0.0572498	0.009215	-0.307653	0.0769404	0.0669085	-0.207666	0.0137033
	0.30304	0.30304	-0.0682943	-0.491924	0.0882733	-0.0526096	0.117197	0.157922
	0.179877	0.179877	-0.0645248	-0.383065	0.115205	-0.0275797	-0.28929	-0.135747
	0	0.139879	-0.038867	-0.305381	0.0917664	-0.158205	0.0103924	-0.00174114
	0.153634	0.153634	-0.222056	-0.342461	0.00753536	0.0410884	-0.187977	0.0298717
	0.21074	0.21074	-0.0764239	-0.369511	0.0743105	0.026552	-0.265483	0.0390017
	0	0.0883081	-0.0228726	-0.338762	0.0147973	0.0684475	0.107955	0.210816
	0	0.0625221	-0.172898	-0.0760579	-0.0150244	0.160374	-0.388226	0.0406214
	0	0.100572	0.0383515	-0.118936	0.101984	0.184476	0.0500321	-0.0138241
	0	0.141739	0.0284805	-0.197681	-0.0367599	-0.396464	-0.0433602	0.0241663
	0.226305	0.226305	-0.0727803	-0.125462	0.0923127	0.195601	-0.0773834	0.0604851
	0	0.0309437	0.236899	-0.277592	0.296434	-0.00733936	0.0126953	0.0607185
	0.18548	0.18548	0.134037	-0.412683	0.239543	0.0393068	-0.129423	-0.0588924
	0	0.145421	0.106785	-0.391612	0.27623	0.0708171	0.274296	-0.0197019
	0.217133	0.217133	-0.0359182	-0.374587	0.228085	0.0797178	0.0847127	-0.191339
	0.177169	0.177169	0.0254677	-0.355609	0.220958	0.209204	-0.141688	0.112343
	0.195858	0.195858	0.016852	-0.3529	0.122795	0.151531	-0.280073	0.107592
	0.240101	0.240101	-0.0214736	-0.314892	0.181897	0.289273	-0.285622	-0.0312801
	0.195266	0.195266	-0.035097	-0.411537	0.13126	0.185949	-0.214498	0.162687
	0.148038	0.148038	0.131147	-0.502675	0.263762	0.189889	-0.138938	-0.194787
	0	0.132244	0.10895	-0.448632	0.209563	0.104382	-0.36892	0.0507941
	0.187918	0.187918	0.0475116	-0.511341	0.249282	-0.0300413	0.298011	-0.0492044
	0.220175	0.220175	0.0324788	-0.496975	0.215419	-0.123699	-0.0616436	0.0407736
	0	0.145356	0.0585897	-0.515595	0.198698	-0.141968	0.0730902	-0.092668
	0	0.106443	0.030767	-0.3495	0.183677	-0.0944072	-0.45762	0.113425
	0	0.0876156	-0.189361	-0.333071	0.139726	0.195691	-0.0610678	0.137509
	0	0.141631	-0.105243	-0.321243	0.148254	0.196923	-0.181135	0.12979
	0	0.0881068	-0.1675	-0.381548	0.186921	-0.0246273	-0.16218	0.14204
	0	0.0181438	-0.128496	-0.367468	0.240678	-0.113066	-0.100198	0.00105432
	0	0.106644	0.0222801	-0.394623	0.198291	0.107768	0.172854	-0.119455
	0	0.124738	0.0939858	-0.365307	0.211687	-0.307068	-0.174226	-0.074663
	0	0.0347095	0.137531	-0.406918	0.269625	-0.0630467	0.0605753	-0.0386571
	0.181854	0.181854	0.225928	-0.456878	0.350052	-0.000650817	0.110734	0.111212
	0.236636	0.236636	0.327779	-0.461725	0.280828	0.0106353	-0.0130793	-0.0178546
	0.19992	0.19992	-0.0720185	-0.201082	0.0170012	0.254336	-0.0934915	0.0449723
	-0.370001	-0.370001	-0.128304	-0.269244	0.221255	0.223708	0.0238393	-0.141013
	-0.310414	-0.310414	0.122491	-0.0951738	0.31917	0.0564182	0.114008	0.133351
	0	0.0547141	-0.056464	-0.296506	0.273245	0.0662305	0.264786	0.180961
	0	-0.0986111	0.165794	-0.0810992	0.23088	-0.136814	-0.290793	-0.123272
	0	0.121268	-0.0412959	-0.309048	0.162605	0.187191	-0.137552	-0.0581456
	0	0.118094	0.161752	-0.250391	0.214927	-0.0915039	-0.0919418	0.000898318
	0	-0.0282512	0.0546336	-0.308603	0.3494	-0.144698	-0.294216	0.066441
	0	-0.0346599	0.106891	-0.309903	0.337903	0.250211	0.244267	0.119767
	0	0.0132765	-0.0279608	-0.423213	0.374459	-0.048998	-0.141638	-0.0499107
	0	0.0290682	-0.0133178	-0.387883	0.289628	0.0994066	-0.318101	0.0660705
	0.182008	0.182008	0.15652	-0.252836	0.271541	0.210071	0.418022	0.181916
	0.219854	0.219854	0.0669828	-0.263366	0.207666	0.245055	-0.195443	0.0654917
	0	0.0964247	0.19513	-0.328345	0.258204	-0.0537594	-0.441666	0.126924
	0.186172	0.186172	-0.0331153	-0.341492	0.290602	-0.109691	0.108636	-0.0192429
	0.219632	0.219632	0.267658	-0.471865	0.311903	0.0244224	0.32625	0.0346555
	0.205599	0.205599	0.0402271	-0.495852	0.325818	0.0177845	0.271775	-0.00968912
	0	0.0481767	-0.0916083	-0.360434	0.136188	-0.208974	0.0961262	0.0770692
	0	-0.17174	-0.0226852	-0.197382	0.0830957	0.334216	-0.103844	0.0995851
	0	-0.0631672	0.0117924	-0.301	0.0909139	-0.325108	-0.148203	0.0291981
	0	-0.143789	-0.110722	-0.195212	0.0854699	-0.0504511	-0.190242	0.101161
	-0.40098	-0.40098	-0.129918	0.0255382	0.0851472	-0.0352562	-0.0964819	0.123612
	0	0.0732377	-0.0231751	-0.281567	0.175984	-0.0348548	0.1582	-0.0505301
	0.181395	0.181395	0.0719258	-0.150487	0.0723779	-0.183683	0.232132	-0.093351
	0.268284	0.268284	-0.059956	-0.146313	-0.0462178	0.138352	-0.113635	-0.095632
	0	-0.00881818	0.161161	-0.0472583	0.133822	-0.207507	-0.29594	0.204592
	0	-0.149334	-0.0280557	-0.249148	0.0246688	-0.238468	0.0502576	0.0668824
	0	0.137087	-0.0868029	-0.261513	0.086568	0.0162254	0.122844	0.126901
	0.200361	0.200361	0.165727	-0.269122	0.0733752	-0.0567067	-0.280918	-0.046568
	0	-0.118807	-0.313168	-0.285266	0.00195814	-0.0372859	-0.045638	0.00790505
	0	-0.0277102	-0.0781974	0.108171	0.088606	-0.017051	0.138147	-0.14131
	0.202138	0.202138	-0.0148315	-0.430958	0.181101	-0.136804	0.1129	-0.0226741
	0	0.101188	0.349494	-0.452414	0.284408	0.117905	-0.0925742	0.162309
	0.196289	0.196289	0.156167	-0.482513	0.198407	0.164742	-0.115164	0.00286764
	0.245119	0.245119	0.159876	-0.417683	0.359534	0.17885	0.228101	0.0793042
	0.312197	0.312197	-0.104695	-0.409942	0.0876543	0.186537	0.221929	-0.0619538
	0.309781	0.309781	0.0833116	-0.39088	0.255142	-0.166083	0.127958	0.200733
	0.15183	0.15183	0.0103029	-0.184711	0.0293308	-0.152582	-0.0297412	-0.0341121
	0	-0.0206984	-0.146805	-0.279128	0.0391077	0.257946	-0.102652	0.0142253
	0	0.133775	-0.0197846	-0.371353	0.172642	0.0417128	0.0632831	0.0304695
	0	-0.0689829	-0.0427911	-0.40498	0.303994	-0.242243	0.121617	-0.0608464
	0	0.0612499	-0.00599967	-0.386107	0.228055	0.300129	0.143685	0.12659
	0	-0.013965	-0.0970338	-0.36818	0.211531	0.176113	-0.13157	0.022644
	0	-0.0277085	0.108976	-0.410449	0.254145	-0.282888	-0.130872	-0.0473202
	0	-0.00574778	0.0271083	-0.384241	0.343552	-0.166712	0.286138	0.0219854
	0	0.0877228	0.0294268	-0.378337	0.252197	-0.370559	-0.092449	0.174167
	0	0.0254462	0.166866	-0.427044	0.32763	-0.00544991	0.159349	-0.0176559
	-0.242735	-0.242735	0.0144612	-0.171831	0.299657	-0.0690027	-0.276188	0.0663139
	0	0.138129	-0.000792129	-0.435823	0.163936	-0.067432	0.130178	0.0494253
	0.160691	0.160691	0.0219608	-0.458803	0.219887	0.199887	-0.39855	0.0617668
	0	0.0627184	-0.0260922	-0.242186	0.114613	0.0974209	0.364253	-0.0977747
	0	-0.0782598	0.0224322	-0.195749	0.0696681	0.0624085	-0.226424	0.116146
	0.240966	0.240966	-0.0942498	-0.353094	0.252813	-0.0929676	-0.247421	-0.0727797
	0	0.096626	0.256001	-0.337714	0.221092	0.0246602	-0.0188441	0.103053
	0	0.132974	0.0942238	-0.333297	0.0255954	0.163159	0.183386	-0.0212956
	0	0.072433	0.0945408	-0.250768	0.00952053	0.0509962	-0.0246523	0.101626
	0	-0.0519962	0.00283689	-0.357384	0.20045	-0.14242	0.205275	0.211304
	0	0.0568571	0.106202	-0.342428	0.200548	0.0977404	0.369343	-0.0848184
	0	0.0921572	-0.0901849	-0.292718	0.105937	0.239662	-0.286359	0.138762
	0	0.0303712	-0.0559634	-0.355014	0.167721	-0.24472	0.135106	0.125113
	0	0.0599054	-0.0461715	-0.336381	0.0674019	0.0966893	-0.314561	0.0311732
	0	0.0101866	0.0895329	-0.32678	0.14909	-0.00423546	0.19928	-0.0264782
	0.16166	0.16166	-0.0282149	-0.174182	0.0703168	0.174088	-0.104429	-0.111615
	0	0.0247781	0.152117	-0.367526	0.199757	-0.158868	0.159203	0.208438
	0	0.0901602	-0.0500716	-0.306616	0.101978	0.0147301	-0.155621	-0.102583
	0	0.137685	-0.0024496	-0.392523	-0.0947161	-0.308639	0.123674	-0.0122682
	0	0.0498822	-0.0813871	-0.418204	0.0553281	-0.133763	-0.165048	0.00795661
	0.211493	0.211493	0.162684	-0.435667	0.202355	0.192365	-0.434373	0.130791
	0.235227	0.235227	0.22886	-0.463725	0.165856	0.0571303	-0.00999681	-0.12003
	0.315852	0.315852	0.157026	-0.47381	0.191836	0.187056	-0.050456	-0.0973189
	0	-0.0441632	0.0149328	-0.182799	0.196624	-0.294411	-0.232624	-0.0505704
	0	0.0437889	-0.0812395	-0.275931	0.163129	-0.261583	-0.265054	-0.111711
	0	0.00334492	-0.100791	-0.225264	0.172564	-0.0277661	-0.206543	0.055694
	0	-0.140906	-0.187415	-0.202922	0.241913	0.165618	0.316453	0.0942621
	0	0.0900525	0.260089	-0.373509	0.291475	-0.288764	-0.190155	0.0860994
	0	-0.0284925	-0.0341771	-0.352669	0.247565	0.118727	-0.317506	0.00757298
	0	0.0334529	0.0703212	-0.383863	0.314706	-0.0102417	-0.227327	-0.00121163
	0.21455	0.21455	0.0280737	-0.326624	0.30765	-0.104166	0.334615	-0.052817
	0	-0.0078611	-0.0143666	-0.270448	0.305767	0.0290104	-0.202966	0.158051
	0	0.0372693	0.0961438	-0.486173	0.320406	0.0897131	0.374113	-0.0291915
	0	0.131095	-0.0914063	-0.387658	0.180699	-0.0326537	-0.0508942	-0.110383
	0	0.0573362	0.0113993	-0.236811	0.294216	-0.265615	-0.209915	-0.15487
	0	0.088698	-0.00640427	-0.32721	0.334801	-0.263504	-0.167531	-0.127658
	0	0.0287693	0.00328719	-0.336613	0.285912	-0.229241	0.0749114	-0.0261752
	0	-0.018224	0.0320865	-0.399387	0.363001	0.127232	-0.351402	-0.159735
	0	0.0356407	0.0313661	-0.322905	0.292767	-0.146246	-0.00898393	0.186941
	0	0.0883856	0.065295	-0.391562	0.343554	-0.361196	0.358925	-0.12569
	0	-0.0312304	-0.0722696	-0.333111	0.257433	-0.247288	-0.253844	-0.0491174
	0	0.0305667	0.0667867	-0.362396	0.330219	-0.152948	0.0673294	0.0455258
	0	0.0571461	0.0238385	-0.394766	0.20013	0.126242	0.11637	-0.0918069
	0	0.0131142	-0.0369104	-0.346125	0.29648	0.297633	0.348225	-0.0603943
	0	0.124147	-0.141057	-0.352444	0.145847	-0.155109	0.138547	0.0735811
	0	0.00851537	0.0243014	-0.398733	0.35381	-0.220504	-0.212425	0.0813155
	0	0.0352852	-0.0701705	-0.415755	0.184164	0.123461	0.162312	0.170733
	0	-0.0948078	-0.0452528	-0.201968	-0.0577269	0.218356	-0.113883	0.0269505
	0	0.00647067	0.0363327	-0.328576	0.249538	0.196922	-0.204892	0.141976
	0	0.0702715	-0.0530829	-0.384592	0.0818123	-0.147114	-0.109011	0.0449969
	0	-0.105551	0.065804	-0.246849	0.0278223	0.306228	-0.264698	-0.154735
	0	0.0195859	0.00328947	-0.414045	0.260111	0.237051	0.014923	-0.0462114
	0	0.132341	-0.0789312	-0.460705	0.209163	-0.0712748	0.0203748	-0.183938
	0.195484	0.195484	-0.0929366	-0.424734	0.159124	0.0965504	0.307867	-0.102816
	0	0.0768717	-0.0434852	-0.389843	0.0997724	0.159141	-0.11786	-0.118829
	0	-0.0113243	0.127052	-0.316462	0.177898	-0.0164365	-0.233914	-0.152526
	0	0.0320236	-0.0158119	-0.44336	0.15863	-0.00571785	-0.0310299	0.10797
	0.200119	0.200119	0.0666667	-0.489653	0.321772	0.274291	0.249097	0.147987
	0	0.0313157	-0.0660249	-0.162713	-0.325506	0.164982	-0.225067	-0.0760366
	0.17465	0.17465	-0.005919	-0.113167	0.180526	0.187291	-0.218568	-0.0308861
	0	0.0140769	-0.173517	-0.157612	-0.27351	0.0126458	-0.325598	0.039577
	0	-0.0245987	-0.0875844	-0.186008	-0.047106	-0.0635147	0.322914	0.157833
	0.215685	0.215685	0.0156071	-0.151248	0.157396	0.0564101	0.246243	0.125783
	0	0.125782	-0.0184278	-0.198669	0.109565	0.183285	-0.231306	0.158183
	0	-0.0986243	-0.150491	0.0185988	-0.0502268	0.126119	0.243813	-0.0403083
	0.159106	0.159106	-0.0780143	-0.164666	0.0274143	0.0201378	-0.271869	-0.0520749
	0	0.0689257	0.0120611	-0.260896	0.0399439	0.12298	0.0306413	0.142236
	0	0.0258979	-0.0115912	-0.288495	-0.151765	-0.192809	-0.274083	0.0555275
	0.287275	0.287275	-0.271267	-0.202002	-0.0710168	-0.268021	0.104097	0.111924
	0	0.0664204	-0.472777	-0.163102	-0.342828	-0.0799196	0.0141372	-0.0180382
	0.262238	0.262238	-0.0427328	-0.135612	-0.0893484	0.0191626	-0.0261645	0.0365537
	-0.245963	-0.245963	0.110437	-0.02367	0.218637	0.168267	-0.0313463	0.108822
	0.239895	0.239895	-0.358119	-0.154401	-0.193159	0.0770971	0.361205	-0.180722
	0.181831	0.181831	-0.094595	-0.23633	0.0304831	-0.27548	0.157606	-0.0242019
	-0.255677	-0.255677	0.0695428	-0.0246881	0.201977	-0.295957	-0.119237	0.0319266
	0.247946	0.247946	0.012367	-0.26305	0.110141	-0.102874	0.0497966	-0.0655495
	0.238172	0.238172	-0.196889	-0.249825	-0.0161851	0.206919	-0.0198931	0.138441
	0	0.0680297	0.0114423	-0.197642	0.134982	0.113676	0.10177	0.154262
	0.248727	0.248727	-0.0655853	-0.230126	-0.0294873	-0.259637	-0.33602	0.19868
	0.255389	0.255389	0.0505059	-0.303304	0.0813642	-0.0148467	-0.00288527	-0.113084
	0.210942	0.210942	-0.0326301	-0.286095	0.0404528	-0.323266	0.300135	-0.150674
	0.243128	0.243128	0.0128297	-0.322677	0.208556	0.0699197	-0.253698	-0.203325
	0.233054	0.233054	-0.311306	-0.314831	-0.0884957	-0.197766	0.0326126	0.0392912
	0.185966	0.185966	-0.0936729	-0.337492	0.0987001	0.167268	-0.344011	-0.135662
	0	0.0363219	0.0337621	-0.35481	0.226767	-0.0122954	-0.0104766	0.150859
	0.149225	0.149225	0.051684	-0.433264	0.247365	-0.219509	-0.00855212	-0.0556545
	0	0.110993	-0.0438795	-0.479779	0.0511652	0.273522	-0.336255	-0.143005
	0	0.134077	0.153515	-0.413161	0.274798	-0.136344	0.362858	0.0041224
	0	-0.118065	-0.0992393	-0.0379297	0.109431	-0.238504	-0.227078	0.148882
	0	-0.0370402	-0.0880314	-0.134984	0.148655	0.125735	0.212784	-0.0600977
	0.150653	0.150653	-0.0410539	-0.108003	0.145081	0.282406	-0.146896	-0.113349
	0	0.134772	-0.125081	-0.149583	0.148514	-0.226873	-0.0983089	0.190304
	0	0.108197	-0.0755646	0.0170835	0.136555	-0.124746	0.181782	-0.146505
	0	0.0454	-0.00147886	-0.0601134	0.156918	-0.119863	0.268226	0.159259
	0	0.0571987	0.0881174	-0.269022	0.28923	0.0850918	-0.212522	-0.0868258
	0	0.0847678	0.0632569	-0.243423	0.126304	0.150259	-0.33256	0.0908076
	0	-0.0262606	-0.105668	-0.0568524	0.108969	0.055152	-0.268348	0.174606
	0	0.0987131	0.0576149	-0.195279	0.238087	-0.00692536	0.271457	-0.0171031
	0	-0.0575907	0.0628719	-0.0915921	0.278131	-0.170157	0.095538	-0.0446752
	0	0.0895771	0.0286306	-0.0730656	0.212766	-0.19041	-0.0314814	-0.0729205
	0	0.0547867	0.182759	-0.149036	0.356948	-0.166412	0.13878	0.0418482
	0	-0.044239	-0.0965461	-0.0898486	0.167511	0.151876	0.0540907	-0.012143
	0	0.129758	0.0790347	-0.16117	0.15922	-0.0479791	0.320056	0.115419
	0.184441	0.184441	0.0071815	-0.137039	0.122348	-0.155164	0.229078	-0.0237952
	0.194957	0.194957	0.0616298	-0.286402	0.224647	-0.133116	-0.380707	0.125433
	0.196808	0.196808	-0.014749	-0.10651	0.0624052	-0.181673	-0.357978	0.0358206
	0	0.0974152	0.0106356	-0.315883	0.217137	-0.320607	0.0516665	-0.0399023
	0.209022	0.209022	0.136373	-0.356573	0.367482	-0.1418	-0.400367	-0.07649
	0	0.130647	-0.00123087	-0.265501	0.0873539	0.0809077	0.363658	-0.0138535
	0	-0.0103629	0.000245561	-0.201306	0.142472	-0.0978405	-0.0154572	0.0830068
	0.262546	0.262546	0.208118	-0.35814	0.224675	-0.0861277	-0.0144592	0.164185
	0.184433	0.184433	0.148793	-0.334953	0.274017	0.171667	0.216412	0.027449
	0.147025	0.147025	0.0106562	-0.250735	0.13238	-0.255047	0.157507	-0.143455
	0.178268	0.178268	-0.00716204	-0.269445	0.0328309	0.312	0.265163	-0.110255
	0.226765	0.226765	-0.00764608	-0.373965	0.208708	-0.00311046	-0.299203	-0.161909
	0.276938	0.276938	-0.0320988	-0.414316	0.222424	-0.211569	-0.099223	0.172374
	0.354473	0.354473	-0.0431195	-0.287594	0.0530914	-0.167429	-0.0468007	0.129911
	0.162059	0.162059	0.108126	-0.407091	0.306453	-0.0280866	0.140197	-0.0982411
	0.186237	0.186237	0.0199594	-0.278763	0.237707	-0.0108269	0.258009	-0.110014
	0.238485	0.238485	-0.0483916	-0.51568	0.169712	0.00129826	-0.242963	-0.0511784
	0	0.0654772	-8.706e-05	-0.303123	0.0198797	-0.103028	0.148072	0.146542
	0.217655	0.217655	-0.212267	-0.357641	0.0252167	-0.240337	-0.0941342	-0.14643
	0.169679	0.169679	-0.022608	-0.407455	0.206626	0.307351	-0.345173	-0.0630463
	0	0.0713615	-0.0715358	-0.285186	0.0923128	-0.231107	0.0372512	0.0803574
	0	0.0846696	0.0928408	-0.564383	0.28561	-0.0634864	0.120107	0.0191801
	0.161214	0.161214	-0.040896	-0.419723	0.100233	0.0743808	0.064621	-0.14317
	0	0.0526238	-0.0499496	-0.367461	0.117839	0.105853	-0.00168001	0.0896415
	0.308533	0.308533	-0.11171	-0.471243	0.0275806	-0.0401316	0.0214846	0.0529833
	0	0.0213209	-0.0193698	-0.257606	0.103131	-0.0795738	0.376152	0.0840714
	0	0.0558125	-0.093485	-0.252494	-0.0202621	0.000126188	-0.273261	0.0673191
	0	0.0400223	-0.089238	-0.206909	0.071664	0.255648	0.190095	0.0910148
	0	0.0909862	-0.0899915	-0.45797	-0.0284818	0.107546	-0.148806	-0.186114
	0	0.0199777	0.248131	-0.349915	0.384454	0.287399	-0.0527092	0.04868
	0	0.0744717	0.107165	-0.337436	0.317512	-0.249568	-0.100017	0.0306446
	0	0.0689815	0.0380048	-0.493075	0.15156	0.271876	-0.0635865	0.0811657
	0.197836	0.197836	0.138858	-0.325579	0.305893	0.18674	-0.0262415	-0.029331
	0.264323	0.264323	0.13189	-0.310878	0.326711	-0.198259	-0.260102	-0.0303413
	0	0.0514564	0.159634	-0.500869	0.308325	-0.21754	-0.157159	-0.100196
	0.163824	0.163824	0.224605	-0.298695	0.361675	-0.162549	-0.361657	0.27635
	0	0.0983393	0.131497	-0.525063	0.319691	-0.0185467	0.0526361	0.0384184
	0.317866	0.317866	0.0713216	-0.379077	0.258422	-0.172926	-0.241622	0.191504
	0.229039	0.229039	0.154428	-0.423289	0.302414	-0.108714	-0.0913277	0.0795571
	0	0.10487	0.087682	-0.561579	0.265341	0.0345214	-0.0505168	-0.149841
	0.190977	0.190977	0.156626	-0.512352	0.249605	-0.237463	-0.28027	0.0314143
	0.215257	0.215257	0.0467062	-0.577757	0.387909	-0.0398033	0.292297	0.0782859
	0.159383	0.159383	0.2244	-0.581263	0.381237	0.00119307	-0.315486	-0.118826
	0.230286	0.230286	0.175268	-0.530061	0.372932	-0.104159	-0.138868	-0.119304
	0	0.0759631	-0.000745885	-0.287246	0.217615	-0.0812193	-0.414058	-0.0308796
	0	0.00277993	-0.00410253	-0.279869	0.242984	-0.0155956	-0.357954	0.156169
	0	0.051885	0.0115024	-0.312603	0.168764	-0.00449647	-0.322349	0.18503
	0	-0.0314629	-0.107114	-0.185026	0.20858	-0.207558	0.135618	0.0533083
	0.149841	0.149841	-0.00184859	-0.205098	0.15692	-0.26587	-0.190617	-0.128986
	0	0.0426762	-0.0254795	-0.192412	0.147118	-0.247257	0.0494549	0.142207
	0	0.126551	0.0454394	-0.335676	0.184548	0.0873634	-0.157019	0.0668845
	0	0.0884295	0.16232	-0.281903	0.283898	-0.172493	-0.0607337	0.0195221
	0	0.0269655	0.101434	-0.214884	0.318993	-0.00281496	-0.412588	0.0334517
	0.242046	0.242046	0.184073	-0.371547	0.249824	-0.130669	-0.120831	-0.0454927
	0	0.0872435	0.125797	-0.393555	0.272584	0.0914044	-0.0257887	0.100179
	0	0.018365	0.00902437	-0.184089	0.214997	0.0176109	0.301193	0.109581
	-0.628517	-0.628517	-0.0484637	-0.0400826	0.0343957	-0.102215	-0.223833	0.0114445
	-0.272552	-0.272552	-0.12733	0.0402337	0.192763	0.151965	-0.215586	0.135384
	-0.388351	-0.388351	0.0227527	0.2095	0.00554593	-0.00546491	0.00637748	-0.0876904
	0	-0.0780145	0.0470998	-0.0328349	0.266364	-0.0437142	0.215605	0.0189149
	0	0.0323619	-0.172229	-0.116738	0.205422	0.0935638	0.0698851	0.0983864
	0	0.0329226	0.0507567	-0.0874984	0.0808125	0.027903	-0.231719	0.136105
	0	-0.0782968	-0.0374982	-0.0345342	0.261786	0.169291	-0.40642	0.0716378
	0	-0.00716548	-0.0625331	-0.17363	0.218456	0.0910554	0.228084	0.0241541
	0	0.0781133	-0.00911049	-0.24384	0.268526	-0.0448452	0.198797	-0.0892577
	0	0.112524	0.0637146	-0.228795	0.317246	0.231059	-0.376452	-0.0340273
	0	0.103973	0.0466533	-0.278233	0.230526	-0.206506	0.315712	0.0661409
	0	0.000405406	0.226496	-0.41897	0.414055	-0.168911	0.220105	0.0340317
	0	0.119456	-0.152854	-0.386966	0.144528	0.309462	0.2476	-0.14025
	0.27362	0.27362	0.119618	-0.597475	0.413837	0.230687	-0.101614	-0.0203579
	0.194173	0.194173	0.0624545	-0.354971	0.202915	-0.125594	0.124723	0.117806
	0	0.113031	0.0386854	-0.357385	0.258175	-0.0494581	0.227654	0.135525
	0	0.128285	0.00425149	-0.360496	0.194268	-0.321481	0.130729	-0.00975981
	0	-0.156002	0.0401305	-0.104646	0.0927989	-0.092356	-0.0799496	0.0571884
	0	0.0459417	0.0695628	-0.112446	0.143644	0.0827546	-0.258615	-0.0142557
	0	-0.0952574	-0.178988	-0.131077	0.0904256	0.025049	-0.167501	-0.00912343
	0	-0.109832	0.0119845	-0.0695648	0.117369	-0.111569	0.309894	0.0109984
	-0.240256	-0.240256	-0.0735572	0.132506	0.166862	0.0489766	0.265664	0.198192
	0	0.0183629	0.0156295	-0.173636	0.217902	0.173524	0.224143	-0.0599188
	0.210442	0.210442	0.086579	-0.0122871	0.0831262	-0.0128691	-0.239022	-0.110696
	0	-0.121581	0.0051009	-0.0452275	0.0419227	0.29736	-0.26092	-0.0233176
	0.173708	0.173708	0.154804	-0.0825126	0.0783167	0.0378394	0.0335141	0.0662519
	0	0.0660717	-0.023861	-0.0759476	0.161767	0.198883	0.0290889	0.138764
	0	-0.0838694	-0.121766	-0.105251	-0.0223391	-0.224846	0.0907826	0.16518
	0	0.057692	-0.00970141	-0.25597	0.0509365	0.272869	0.189984	0.0385598
	0	0.110049	-0.0122355	0.00908181	0.0970012	-0.164086	0.156471	-0.0321439
	0.16096	0.16096	0.189374	-0.453013	0.290881	0.029394	-0.342377	-0.0468575
	0.176982	0.176982	0.0833359	-0.462867	0.214325	0.234865	-0.147456	0.150659
	0	0.136197	0.107875	-0.4824	0.331098	0.0410269	-0.164223	0.0116809
	0	0.140413	0.187975	-0.414299	0.281163	0.177289	-0.0398671	-0.111141
	0	0.144856	-0.0261517	-0.381357	0.155794	0.14219	-0.1907	-0.114512
	0.272539	0.272539	0.194078	-0.447277	0.301512	0.236271	-0.196542	0.124652
	0	0.0751587	-0.0711428	-0.238817	-0.00862407	-0.0331215	0.303502	-0.0740056
	0	0.0895112	-0.101496	-0.304521	0.017726	-0.0414625	-0.0376776	0.125673
	0	-0.0271731	-0.161457	-0.0722321	0.14958	0.179583	-0.228059	0.00457297
	0	-0.0396914	-0.181484	-0.139167	0.0545739	0.145295	0.240251	-0.0167427
	0	0.0474284	-0.0469179	-0.177099	0.141221	0.0381991	-0.00481147	0.00303583
	0	0.0119156	-0.0345664	-0.188346	0.247945	0.0884016	-0.15329	0.0345814
	0	-0.152344	-0.0106271	-0.164275	0.278381	-0.18242	-0.0368976	-0.0140624
	0	-0.0151022	0.0123028	-0.218009	0.215257	0.0699263	-0.112465	-0.0953052
	0	-0.066303	0.0454118	-0.191392	0.265089	-0.169129	-0.0717415	-0.136648
	0	0.045686	0.0618398	-0.14775	0.298575	-0.0582116	-0.239111	0.209733
	0	-0.0554191	-0.0486151	-0.248026	0.256342	0.224765	-0.341394	-0.0452513
	0	-0.0278851	0.102704	-0.207155	0.297803	-0.173123	0.0430619	0.0675728
	0.156338	0.156338	-0.0620396	-0.174463	0.180619	0.180724	0.304734	0.126516
	0	0.073433	0.100569	-0.263125	0.312106	0.181347	-0.210896	0.123384
	0	0.14518	-0.0854714	-0.227102	0.276094	-0.135737	0.128766	0.172898
	0	0.0478614	0.0035127	-0.242814	0.267037	-0.262499	-0.048572	0.133822
	0	0.1069	0.0175645	-0.260217	0.294444	0.273048	0.340685	-0.0449347
	0	0.0719475	-0.11433	-0.301216	0.282268	-0.175657	-0.283191	0.227043
	0	0.0341391	0.0244807	-0.490276	0.306062	0.107722	0.314931	-0.110094
	0	0.0470116	-0.0522824	-0.48966	0.213682	-0.0183881	-0.298432	0.100401
	0	-0.0171502	0.00460045	-0.172519	0.0437772	0.106491	-0.263785	-0.101223
	0	0.0551179	-0.0947224	-0.232734	0.0647222	0.140288	0.0687794	0.0321985
	0	0.0851271	0.162661	-0.21343	0.33152	-0.2913	-0.127665	0.00751917
	0.173884	0.173884	-0.173393	-0.327824	0.225147	0.292	0.032584	-0.175712
	0	-0.0139375	-0.120791	-0.308764	0.17652	0.163344	0.256794	0.195916
	0	-0.0489823	-0.0589327	-0.339428	0.155171	-0.147276	-0.289	-0.160387
	0	0.0704953	0.069862	-0.408404	0.191251	-0.076231	-0.259454	0.0551287
	0	-0.0558064	-0.0365163	-0.396432	0.123031	-0.24501	0.0912774	0.106007
	0.20562	0.20562	0.139642	-0.464958	0.158558	0.174096	0.103759	-0.141721
	0	0.030117	0.158872	-0.102403	0.0784782	0.066303	-0.249026	0.0519845
	0	0.00897156	0.15659	-0.153953	0.103462	-0.165098	0.00720923	0.0330656
	0	-0.0734606	0.00555514	0.0111532	0.0827121	-0.0218894	0.364026	-0.0600158
	0	-0.0180321	-0.104486	-0.0963932	0.190156	-0.0910734	0.259558	0.203136
	0	-0.102861	-0.138153	-0.196984	0.0693045	0.200197	-0.0506617	0.0481876
	0	-0.0403346	-0.0540236	-0.155737	0.179243	0.223873	-0.163337	0.135323
	0	0.0646109	-0.0323852	-0.228238	0.0563811	-0.139586	-0.0540343	0.0869968
	0	0.12438	-0.0613639	-0.129649	0.145524	0.0665927	-0.0635282	-0.00373727
	0	0.00264255	0.0480605	-0.0316138	0.189773	0.0535033	0.0780187	0.113212
	0	0.00954799	-0.0722435	-0.153538	0.190669	-0.30434	-0.279784	-0.212441
	0	0.138866	0.177354	-0.113039	0.311917	0.0756914	0.0294523	0.0707583
	0	0.0322396	0.0499785	-0.19703	0.328089	-0.105686	-0.280957	0.147972
	0	-0.180658	-0.0567162	-0.136884	0.224646	-0.276533	0.327634	-0.0922337
	0.220942	0.220942	-0.00779074	-0.281388	0.259123	-0.324319	0.0576724	-0.120158
	0	-0.00382419	0.109272	-0.173955	0.319154	-0.206082	0.153991	0.0386134
	0	0.0881023	0.00459674	-0.233973	0.384501	-0.270464	-0.245561	0.0780856
	0	0.115699	0.0303932	-0.27136	0.241699	-0.185516	-0.106222	-0.0865603
	0	-0.133037	-0.129705	-0.135559	0.0981429	0.145794	-0.00914481	0.16443
	0	-0.0176653	-0.0433135	-0.279148	0.345317	0.329015	-0.123551	0.056766
	0	0.0789211	0.0241608	-0.296343	0.367568	0.00813286	-0.16862	0.136539
	0	0.0442654	-0.0157002	-0.28111	0.277365	-0.288177	0.355828	0.0589721
	0	0.00546159	0.0408451	-0.248626	0.358251	0.0740506	-0.167335	0.166569
	0	-0.0546775	0.16434	-0.328124	0.523036	0.0549069	-0.0682167	-0.0274727
	0	0.0311919	-0.164289	-0.281761	0.242879	0.202483	-0.197195	-0.173287
	0	-0.00117966	-0.0116088	-0.396732	0.311655	0.0857823	-0.338503	0.0511439
	0	0.0278028	-0.0529846	-0.359702	0.205195	0.0273375	-0.156818	-0.0249191
	0	-0.0257045	-0.148496	-0.277294	-0.0580612	0.184621	-0.160783	-0.142322
	0	-0.0669113	0.0345867	-0.396357	0.294123	0.0795281	0.117201	0.0676152
	0	0.0399658	-0.0948506	-0.428185	0.129096	-0.359822	-0.044306	0.131919
	0	0.0143148	-0.0644581	-0.441405	0.138255	-0.185305	0.335935	0.206591
	0	0.0367672	-0.121244	-0.447505	0.217568	0.177314	0.283143	-0.0795258
	0	-0.130448	0.128459	-0.316166	0.212888	-0.292431	0.100681	-0.107388
	0	0.0904105	-0.080044	-0.424001	0.275365	-0.221288	-0.371587	0.16505
	0	0.0829295	0.0451563	-0.517554	0.273947	0.0900274	-0.21315	0.0198547
						-0.273795	0.427524	0.082877
						-0.0016307	0.0524214	0.20475
						-0.0543135	0.194683	-0.084201
						0.233146	-0.133441	0.0535743
						0.100375	-0.335132	0.0294231
						0.0731804	-0.260532	0.209923
						-0.278391	-0.0914636	0.155541
						0.00711079	0.00507866	-0.0614886
						0.22512	-0.330809	0.210964
						-0.016153	-0.322485	0.14591
						-0.188691	-0.360442	0.215164
						-0.127271	0.286893	0.0607682
						0.125449	0.0155857	0.0745366
						0.101693	-0.0485234	-0.0664898
						-0.105024	-0.276283	-0.123105
						0.308237	0.218653	0.131175
						0.124372	-0.0575904	0.179085
						0.348386	-0.269932	0.0844751
						-0.0515474	-0.278569	-0.0402558
						0.167617	-0.393361	0.0228435
						-0.0306919	-0.381695	-0.076891
						-0.0243504	0.16052	0.0503392
						-0.143561	0.264863	-0.0143431
						-0.0404408	0.182325	-0.0756717
						0.107201	0.0972332	-0.159553
						0.231854	-0.323872	0.0752333
						-0.14383	-0.324551	0.105914
						-0.176249	0.246266	-0.131062
						-0.0970737	0.290128	0.128907
						0.0273559	-0.280896	0.111055
						0.00117488	0.282118	-0.175765
						0.185056	-0.471027	0.133297
						-0.220752	-0.0251233	-0.128194
						0.243113	-0.394283	0.0534485
						0.133112	-0.341557	0.182406
						-0.0184582	0.323679	0.125132
						-0.233671	-0.226306	-0.0517486
						0.119614	0.0591309	-0.00630191
						0.274708	-0.0261945	-0.173571
						0.181187	-0.396153	-0.0112506
						0.220809	0.256422	0.127063
						-0.147388	0.0180648	0.0713727
						0.0688669	0.277109	0.0754004
						0.120011	-0.106397	-0.0664697
						0.111336	0.111294	0.0597949
						-0.0436973	-0.315338	0.0771655
						0.12302	-0.282923	0.0524971
						0.264853	0.0969657	0.0834776
						-0.0230724	0.0328348	0.154719
						-0.0636246	0.0224291	0.0549645
						-0.228336	0.276695	0.0906182
						0.32957	-0.322695	0.096025
						-0.052493	-0.153408	0.0606369
						-0.227647	0.24344	0.0718519
						-0.136455	-0.15627	-0.092452
						-0.20078	-0.274569	0.0907283
						-0.304262	0.00265445	-0.0257064
						-0.286278	-0.212671	0.176332
						0.267527	-0.145393	-0.00381584
						-0.00501547	0.0911194	-0.101487
						0.237804	-0.301724	-0.16275
						-0.0372509	-0.172975	0.0988469
						0.0774755	-0.126598	0.126583
						-0.0629171	0.0505231	-0.157006
						-0.111473	0.166279	0.0462044
						0.00777136	0.338718	0.11449
						-0.299684	0.177502	0.016607
						-0.18811	0.038647	0.0204123
						-0.166119	0.0952384	0.143012
						-0.00769355	-0.332133	-0.225484
						-0.127402	0.203158	-0.066022
						-0.20653	0.0582236	0.156413
						-0.252134	-0.279818	-0.00523653
						-0.262527	-0.196954	-0.0970092
						0.130463	0.25758	0.0506118
						-0.0867671	-0.431617	-0.118938
						0.0263578	0.220256	-0.0686502
						-0.312549	-0.273543	-0.0869797
						0.114407	0.241419	0.023975
						0.0492969	-0.335253	-0.164448
						-0.0527139	0.248536	-0.0951244
						-0.108943	0.131611	-0.136013
						0.101011	-0.172757	0.00253295
						-0.152234	-0.29572	0.147588
						0.0581205	-0.303777	-0.0630175
						-0.15323	0.0319044	0.0938839
						0.139859	0.01273	-0.0555836
						0.185573	-0.378101	0.0937322
						0.256459	-0.268273	0.0612917
						0.108624	0.267185	0.154791
						-0.257101	-0.334881	0.160385
						-0.0219299	-0.0710538	0.10766
						-0.242017	0.264434	0.180762
						0.105846	-0.309077	0.100269
						-0.234586	0.317449	-0.015074
						0.103902	-0.248828	-0.140242
						0.0183776	-0.418541	0.0594699
						0.126968	0.311332	0.138021
						0.0864742	0.123876	-0.100419
						0.256684	-0.124207	-0.0363917
						0.144281	-0.195322	0.110644
						-0.0449825	-0.313863	0.107254
						0.144455	-0.294972	0.139073
						0.0471258	-0.0831618	-0.00914106
						0.181792	-0.0244342	-0.104019
						0.0182628	-0.191615	0.0888499
						-0.0970457	-0.378712	-0.0311366
						-0.00512403	-0.120882	0.059481
						-0.1138	-0.202507	0.00624829
						0.242159	0.19111	-0.0962277
						-0.203759	-0.0241018	0.111386
						-0.00991656	-0.0315681	0.0708128
						-0.227894	-0.00490128	-0.146836
						-0.224762	0.233867	0.158528
						-0.134615	-0.0709182	0.113648
						0.137141	-0.0937673	0.0905616
						-0.130935	-0.323245	-0.0467965
						-0.0794172	-0.0289862	-0.036103
						0.153101	-0.298321	-0.0505436
						0.0515154	-0.421741	0.0231697
						0.233179	-0.464717	0.0823113
						0.0529839	0.160524	0.140121
						0.115022	-0.0711113	-0.0716005
						0.0543302	-0.244578	0.0743917
						0.232105	0.195375	-0.00607785
						0.193272	0.0674232	0.183406
						-0.281906	0.233724	0.0933176
						0.111501	-0.0464605	-0.0444275
						0.196511	0.105547	0.0154278
						-0.133429	0.0371307	-0.109488
						-0.00992687	-0.146298	-0.110691
						-0.179992	-0.325816	-0.0734365
						0.264554	-0.0561112	-0.0693679
						0.213989	0.372529	-0.0586791
						0.279707	0.226598	0.115139
						0.0199659	0.106863	-0.164714
						-0.0694324	0.178567	0.0397442
						-0.191351	-0.211744	0.00844899
						0.0920434	0.0711614	-0.106437
						0.0365772	-0.256172	0.133338
						0.0237228	0.00209851	0.0338483
						0.0675115	0.167664	-0.122969
						-0.191342	-0.216804	0.00251327
						0.0666454	-0.136584	0.142603
						-0.198657	0.316112	0.0122549
						0.223672	-0.384547	-0.173416
						-0.153922	0.355939	-0.0804778
						0.113669	0.0713489	0.048476
						0.227151	-0.171617	0.0313121
						-0.0121201	-0.22046	-0.190947
						0.104886	-0.0931729	0.187202
						-0.136551	-0.071338	-0.0116556
						0.249648	-0.383914	-0.0151537
						-0.219662	0.297116	-0.0727872
						0.244242	0.0818255	-0.101496
						0.172527	-0.276537	0.0351058
						-0.0173729	-0.0428011	0.054009
						-0.199806	-0.0999916	-0.203363
						-0.304694	0.359612	0.126802
						-0.228956	-0.215438	0.159627
						-0.0681721	0.313263	0.130267
						0.0061986	-0.190835	0.0111196
						-0.218285	-0.178425	-0.0321148
						-0.0942402	0.299168	-0.0735863
						0.0401549	0.173947	0.0269495
						0.119813	-0.155051	0.0568455
						0.240846	-0.0919569	0.15922
						0.177335	0.167496	-0.110944
						-0.11476	0.312129	-0.143149
						-0.227528	0.25681	-0.166647
						0.196117	0.195048	0.0992545
						0.27725	-0.290736	0.0310652
						-0.153587	0.0957683	-0.191073
						0.129082	-0.0246172	0.18968
						-0.0414713	0.145896	-0.0945561
						-0.0840048	-0.177411	-0.0299391
						-0.0562162	-0.460887	0.105761
						0.213365	-0.171425	0.0873279
						-0.159985	-0.118823	-0.112925
						-0.248869	0.158561	0.0851848
						0.0390799	0.0919179	0.0740682
						-0.189254	-0.404266	-0.15436
						-0.0814908	0.105744	0.0486327
						-0.177967	-0.29513	-0.0508908
						0.220216	0.318856	-0.0989211
						0.0358422	0.0300958	0.0169882
						-0.0966687	-0.269342	0.117096
						0.0513328	0.304517	0.0747982
						0.291233	0.212	0.205066
						0.0233146	-0.0165466	-0.0731161
						-0.0410935	-0.279963	0.151095
						0.0846757	-0.214372	-0.00548966
						-0.193499	-0.190371	0.132695
						0.110219	0.384881	-0.0755003
						-0.220995	0.348186	-0.0536306
						-0.0462577	0.0398494	-0.241196
						-0.0653057	0.143077	0.0504376
						-0.197396	0.157298	0.101286
						-0.130028	-0.328012	0.0576356
						-0.0381361	-0.285417	-0.0164748
						-0.0482463	-0.0590124	0.0906915
						-0.267947	-0.357604	-0.053753
						0.192157	0.148327	0.179241
						0.256712	0.234486	-0.0520726
						0.240876	-0.0117008	0.00654135
						-0.225288	-0.0571393	-0.103191
						0.228124	-0.127972	0.102223
						-0.0934474	-0.156958	-0.108011
						0.0477894	-0.221954	-0.0638771
						-0.0663445	0.0298736	-0.0716714
						-0.197427	0.0904208	0.0706221
						0.0744419	-0.0583429	-0.0780327
						-0.286008	-0.294185	0.0674865
						0.144456	0.085782	0.0213119
						-0.313637	0.150607	0.206908
						-0.185966	-0.236833	-0.0795179
						0.147701	-0.110286	0.143088
						-0.00451672	-0.0256524	-0.0202081
						0.200549	-0.0535638	-0.161029
						-0.182957	-0.318166	-0.0939986
						0.178817	0.247871	-0.110664
						0.101943	0.052772	0.153608
						0.107247	-0.214028	0.163361
						0.102385	-0.418502	-0.0251182
						-0.0727375	-0.122997	0.105436
						-0.0454227	-0.0151473	0.0572062
						-0.0314484	0.203917	0.0938597
						0.014522	0.0162639	-0.0109041
						0.203518	-0.266797	0.176898
						-0.0508419	-0.224603	-0.0168342
						0.027881	-0.174891	-0.142175
						-0.0845411	-0.314766	0.201567
						-0.154967	0.285416	-0.0522892
						0.187092	0.0783714	-0.130695
						-0.13212	0.0891847	-0.0861185
						0.0463124	0.31238	-0.159914
						-0.178566	0.0421428	0.0698845
						0.274007	-0.332883	0.0527718
						0.21388	-0.392465	0.0640785
						-0.174734	-0.297746	-0.0469276
						0.198031	-0.332125	0.162343
						-0.156525	-0.274781	-0.0362187
						0.167519	0.0780468	0.012905
						0.180101	0.138635	0.109119
						0.190715	-0.213651	0.0834661
						-0.0375638	0.32476	0.0638486
						0.0718833	0.275748	-0.015965
						0.042389	-0.153233	0.026331
						0.123424	0.130992	-0.169753
						-0.180784	0.0857912	-0.122801
						-0.00794742	0.285774	0.116821
						0.0431868	-0.154266	-0.175187
						0.140876	0.0151276	-0.174828
						-0.285406	0.136267	-0.152255
						-0.129926	0.362228	-0.0882111
						0.246417	-0.0305351	-0.100167
						0.0509864	0.190272	-0.208809
						0.0724898	-0.132014	0.165568
						0.132143	-0.416297	-0.0674309
						0.0379062	-0.29829	0.0946114
						-0.238381	-0.101097	0.10286
						0.00542291	-0.375701	0.0262685
						0.228997	-0.189349	-0.122274
						-0.0644533	-0.246293	0.179672
						-0.235236	-0.0580142	0.19034
						-0.0394499	0.272087	0.0270099
						-0.12733	-0.213465	0.0123126
						-0.229298	0.13743	-0.0320102
						-0.031731	-0.247806	-0.0479859
						-0.293812	-0.227462	-0.188311
						0.0663441	0.201769	-0.0335025
						-0.014756	-0.287972	-0.2014
						0.0267407	0.195804	-0.0245171
						0.0921998	0.00718542	-0.0401539
						-0.0350479	-0.204778	-0.16957
						0.184272	-0.287066	0.126236
						0.00299777	0.105469	0.0394857
						0.312895	-0.0760167	-0.0329822
						0.0195611	0.351893	0.0439641
						-0.215873	-0.224401	0.0679609
						0.178525	-0.14902	-0.0677039
						-0.205466	0.210284	-0.198529
						0.192513	0.303741	-0.110766
						-0.0766233	-0.108063	-0.0310181
						0.0911233	-0.155143	0.168777
						-0.0756698	0.246103	-0.0393111
						0.032275	0.131666	-0.0163124
						0.199312	0.328386	0.0466955
						-0.110689	-0.0949071	0.054986
						-0.266779	0.217184	0.229287
						0.00900512	-0.180419	0.189014
						0.0106795	-0.405589	0.0423031
						-0.119598	0.072467	-0.168832
						0.177988	-0.0750164	0.119804
						0.0118026	-0.155718	-0.091587
						0.162975	0.0292929	0.151815
						-0.288566	-0.0867506	-0.0256213
						-0.157691	-0.0657132	-0.105039
						-0.247152	-0.198643	0.0173609
						0.157369	-0.416776	-0.013529
						0.186449	-0.12332	0.139135
						0.159527	0.0792815	-0.0566689
						-0.263791	-0.107814	0.13611
						0.0328294	-0.233356	-0.166341
						0.046376	0.228232	0.00391765
						0.0742036	0.16467	-0.150942
						0.0347297	-0.143444	-0.178773
						-0.0708561	0.0680862	0.0697172
						-0.0500611	-0.159501	-0.144554
						-0.268114	0.262586	0.101563
						0.135426	-0.334247	0.0328461
						0.0517059	-0.278123	0.0327979
						0.279206	0.2	0.101373
						0.12689	0.0249973	0.0234821
						0.0334271	0.314828	0.0553728
						-0.204849	0.0887797	-0.169412
						0.0849483	-0.119318	0.0748561
						-0.270317	-0.235372	0.0180624
						0.157467	-0.0418461	-0.0968819
						0.301253	-0.280738	0.0602636
						0.170052	0.178134	-0.0654634
						0.19482	-0.390563	-0.085499
						-0.215744	-0.229886	-0.0365295
						-0.126256	0.065749	-0.119006
						-0.0490361	0.034045	-0.184845
						-0.129713	0.174544	-0.165592
						0.297519	-0.308128	-0.117964
						0.131605	0.139562	0.101508
						0.216284	0.188668	-0.0395747
						-0.156375	0.0303834	0.0766355
						-0.267418	0.316003	-0.126842
						0.0896098	-0.293077	-0.105386
						-0.102812	0.356977	0.00873849
						0.151383	-0.0856753	0.176311
						-0.131485	0.0471204	0.160081
						-0.231088	-0.411323	0.207658
						-0.0923198	0.076901	-0.0200778
						-0.130531	0.222441	-0.0970872
						-0.295094	0.0567821	-0.138139
						0.225356	-0.325709	0.195307
						-0.0857531	-0.300306	0.100851
						-0.233973	0.153255	-0.206854
						-0.0834836	-0.282562	0.013166
						0.131578	-0.0598483	0.0390197
						-0.220086	-0.073121	-0.101121
						0.0636094	-0.0255386	-0.0978261
						0.117436	-0.0738396	-0.127142
						-0.133519	-0.139032	0.143338
						0.204908	0.217041	0.126572
						0.254915	0.200486	0.0230308
						-0.0266036	-0.278624	-0.0143772
						0.233697	0.171955	0.146418
						0.00960175	-0.341152	-0.187058
						0.173655	-0.256515	-0.115105
						0.267083	0.0954368	-0.166358
						0.0242681	0.209796	-0.115723
						0.174164	-0.0670375	0.00464684
						0.200095	-0.198581	0.143946
						-0.240863	-0.294809	0.103085
						0.186291	-0.205747	-0.149314
						0.0558828	-0.169013	0.132909
						-0.102393	-0.271851	0.0630289
						-0.0383837	0.317863	0.0469285
						-0.107937	0.035289	-0.00378059
						0.182516	0.0109011	0.0627803
						0.225109	-0.00414321	0.118739
						0.0472942	0.310237	-0.0288294
						-0.343292	0.179987	-0.114656
						-0.242323	-0.276066	0.245976
						0.0214102	-0.253551	0.0342771
						-0.113184	0.0545812	0.106164
						0.168165	-0.12717	0.0244483
						0.0874202	-0.324764	0.169062
						-0.0401946	0.306967	-0.0414201
						0.177763	-0.0869885	0.134136
						0.248106	0.0976894	-0.0295273
						-0.165901	0.223978	0.154362
						0.275722	0.0652542	-0.0080723
						-0.237002	0.122294	0.176973
						0.157144	-0.0315733	0.0850622
						0.0887541	-0.178917	0.166061
						-0.240831	0.265427	0.0289029
						0.013291	0.126947	0.0492378
						0.0486854	0.0282052	2.96252e-05
						-0.0704504	-0.337052	-0.0317929
						0.0190227	-0.191802	0.122228
						0.0293406	0.24135	0.0772285
						-0.153107	0.0109553	0.21285
						-0.290775	0.249457	0.0138764
						0.0732321	-0.0747695	0.151093
						-0.257565	-0.219549	0.052608
						-0.00232295	0.0442034	-0.0160681
						0.106453	-0.379808	-0.112147
						0.209738	0.211105	-0.0760068
						0.193404	0.00130913	0.146028
						0.247694	0.329076	0.0600463
						-0.139786	-0.327422	-0.119669
						-0.0112619	0.336022	-0.0764215
						0.138809	0.128855	0.133105
						0.0119761	0.279052	-0.16926
						0.178037	0.0443665	0.0279384
						0.0678846	-0.0357975	0.0511008
						-0.0301506	0.272059	0.055418
						-0.0199499	0.134793	0.193128
						-0.041554	0.31783	0.111204
						-0.0115069	-0.286317	0.0212474
						0.0783974	0.240649	0.0673307
						-0.273564	0.377325	0.112864
						0.167413	0.192525	0.0452729
						0.29439	-0.346906	0.182273
						0.148014	0.323734	0.0998131
						0.254915	-0.34556	0.130235
						0.226104	0.304805	0.109042
						0.183182	0.241762	-0.276983
						0.246933	-0.404071	-0.120168
						0.142	0.0787271	0.23338
						0.193156	-0.0120612	0.117523
						0.0130255	-0.253644	0.0818583
						0.0653781	-0.0618227	0.109136
						0.160372	-0.408705	0.12827
						-0.0797744	0.176491	0.0611449
						0.333858	-0.0391817	-0.110706
						-0.150188	-0.00988056	-0.0757983
						-0.0961287	0.194405	-0.107646
						-0.273692	0.233716	-0.0707196
						-0.181021	0.0361365	0.126479
						0.15057	0.0801656	0.0909467
						-0.118658	0.0305548	-0.067438
						-0.22093	-0.000616879	0.08066
						0.245595	-0.130076	-0.030483
						0.139371	-0.242827	0.0506675
						-0.164604	-0.205797	0.178259
						-0.170383	-0.206778	0.0180236
						-0.00100219	0.180725	0.120045
						-0.0479215	-0.204587	0.0731031
						-0.29741	-0.364667	-0.155201
						0.114236	-0.203696	0.123374
						0.000731255	-0.310451	-0.0511456
						0.0853378	-0.0302552	-0.0604669
						-0.243735	-0.347917	0.0987734
						-0.0362147	0.125505	0.0206437
						-0.0623888	-0.172548	0.184661
						-0.106397	-0.2983	0.168115
						0.115521	0.169965	0.0613054
						0.254978	0.0115919	-0.0762204
						0.0316819	0.232809	-0.135245
						-0.2558	0.204221	0.0470002
						-0.263473	0.0973855	-0.148965
						-0.0981353	-0.277953	0.0207397
						0.0376538	-0.192658	0.140029
						0.166273	-0.00670785	-0.192256
						0.0639722	-0.259485	-0.0363308
						-0.267894	-0.225395	-0.132683
						0.188456	-0.320948	0.00404084
						0.015325	-0.343534	0.123192
						-0.0984619	-0.185311	0.0963642
						-0.272338	-0.166306	0.0145192
						-0.142558	0.405928	-0.0987269
						0.109056	-0.152325	0.217085
						-0.0975938	0.162363	0.0716269
						0.112685	-0.232432	0.156943
						-0.153253	0.150734	0.0924561
						-0.188221	-0.122567	0.0556153
						0.231875	0.241411	-0.0846088
						0.169511	-0.310223	0.0635595
						0.210393	0.373977	0.0216121
						0.222653	-0.360124	0.189034
						0.190734	0.365497	0.106508
						-0.208967	-0.20203	0.0822247
						-0.284483	0.202752	-0.0719545
						0.029247	-0.293504	0.205774
						0.0269173	0.26088	-0.205378
						0.0248846	-0.145965	-0.0448972
						-0.223524	0.152936	0.131559
						0.146064	0.250716	-0.0286271
						-0.244979	-0.168437	0.116256
						-0.0309563	0.0496115	-0.0108385
						0.17603	-0.36917	-0.0262832
						-0.066319	-0.384171	0.130114
						-0.16306	0.32302	-0.092398
						-0.231963	-0.220156	-0.124697
						-0.0744155	0.0231821	-0.0111222
						-0.0733175	-0.206114	0.0818396
						-0.0862055	0.158196	0.0811503
						-0.123762	-0.252882	-0.00982656
						-0.224488	0.273425	0.158126
						-0.237889	-0.329625	0.0162897
						0.179469	-0.00901768	-0.103825
						0.224519	-0.168248	0.113239
						-0.166703	-0.170179	0.0973092
						-0.362929	-0.222307	0.106946
						0.0425183	0.00319671	0.162691
						0.172549	-0.354544	-0.021326
						-0.0410024	-0.311104	0.113855
						0.00805524	0.26899	-0.032914
						0.152187	0.0703386	0.0483159
						0.106387	0.205195	0.0249223
						-0.111638	-0.13063	0.00793955
						0.183484	0.10551	0.119688
						-0.277523	0.0765087	-0.0485129
						-0.090651	0.0375282	0.00754092
						-0.0974562	-0.23128	-0.134571
						-0.334889	-0.380396	0.0300866
						0.146038	0.033892	-0.00967412
						0.121853	0.208996	0.0849002
						-0.327769	0.271752	-0.0266869
						-0.179049	0.353094	-0.0562115
						0.0381527	-0.308609	0.069142
						0.0920151	-0.135307	-0.140273
						0.140284	-0.0609071	0.0853419
						-0.298534	-0.0749446	-0.141989
						0.204358	-0.235703	0.036886
						-0.0439051	-0.12416	0.0219689
						-0.283207	-0.120089	-0.0638841
						0.1293	0.301219	-0.0390239
						-0.168194	0.17608	0.0991066
						-0.0332524	-0.327694	0.140321
						0.0676455	-0.241582	-0.174124
						-0.271502	-0.353375	0.0439896
						-0.186666	-0.23419	0.0195946
						-0.202412	0.0684803	-0.0645883
						-0.0520959	-0.00952093	-0.149312
						-0.253375	0.0962779	-0.0991054
						0.0803679	-0.0524949	0.0411739
						0.325133	-0.0182906	-0.122549
						0.110788	-0.296152	0.110233
						-0.179246	-0.0691171	-0.133808
						0.184932	0.310044	0.0426625
						-0.0871549	0.200206	-0.0814683
						-0.196379	0.249971	-0.140494
						0.0279579	0.0816716	-0.0430274
						0.247937	-0.314309	-0.169742
						0.0194122	0.144364	-0.0180819
						0.131155	-0.0799394	0.0837007
						-0.10465	0.114108	0.0679424
						0.160612	-0.102031	-0.144889
						-0.130322	0.363269	-0.0400681
						-0.165253	0.338334	0.102869
						0.0565505	-0.35691	0.189143
						0.0251647	0.0652787	0.0745728
						-0.26663	-0.327698	-0.0132256
						0.0778019	0.137454	0.109365
						-0.320004	0.165434	0.16101
						-0.137011	0.314024	0.022989
						0.0757126	-0.377564	0.0172649
						0.251356	-0.132578	0.106354
						0.110731	-0.459186	-0.13713
						0.222032	-0.397628	0.203104
						0.107797	0.158296	-0.0780941
						0.0559727	0.10792	-0.118068
						0.0279041	0.259338	0.145246
						-0.0474247	-0.208518	-0.177759
						-0.0352107	-0.272993	-0.085368
						0.157865	0.145684	-0.145345
						-0.305241	-0.20523	-0.0730443
						-0.215878	0.00785911	-0.0467637
						-0.121298	0.0506709	-0.0725356
						0.250297	-0.374446	0.173711
						0.0574065	0.0338734	0.0875227
						0.10442	-0.361884	-0.140318
						0.0674318	-0.0880438	-0.138327
						-0.0208514	-0.289595	-0.156266
						0.00652935	0.312201	-0.169131
						0.100035	0.182389	0.102685
						-0.133626	-0.366167	-0.186747
						0.242109	0.255004	0.0613826
						0.15281	-0.0934303	0.0760979
						0.213716	-0.187499	0.10586
						-0.0767763	0.249864	-0.0792922
						0.15679	0.329504	0.173009
						-0.0810163	0.0282712	0.126792
						-0.280746	0.0481841	0.107161
						0.0268946	-0.233029	0.0850607
						0.0476334	-0.00762661	0.00910018
						-0.0154972	0.0876099	-0.0183611
						-0.00942493	0.182536	0.0670054
						0.0683753	0.338056	0.116398
						-0.0534941	0.167447	0.00482441
						0.068149	0.0444128	-0.072361
						-0.0608398	-0.032274	-0.152592
						-0.0387526	0.0808424	0.159642
						0.250837	-0.206222	-0.0194394
						-0.162582	-0.29128	0.135163
						-0.0354261	-0.127088	0.150406
						-0.140423	-0.189385	0.145159
						-0.051278	0.217096	0.0918349
						0.206089	0.0793557	-0.0903846
						0.104243	0.119262	0.0985231
						0.19177	-0.348436	0.0364628
						0.159381	-0.0312336	-0.0684074
						0.122503	-0.286777	-0.151356
						0.19038	-0.359859	-0.0588928
						0.0536278	0.3425	0.136486
						0.215052	-0.3068	-0.0417813
						-0.29187	0.204329	0.147277
						0.140717	-0.405302	-0.127051
						-0.30603	0.119859	0.0318913
						-0.302008	0.0969554	-0.00953987
						0.184861	-0.119716	-0.0548117
						-0.0153871	0.110941	0.21263

## Sheet: Figure 5 Rel Hippocampus
Table 1
	LH	RH
	0.837839	0.804587
	0.790814	0.8444
	0.739386	0.763738
	0.753682	0.862813
	0.711243	0.745909
	0.844167	0.854993
	0.826678	0.826157
	0.793732	0.835414
	0.811965	0.847229
	0.830436	0.855155
	0.832082	0.843541
	0.811117	0.836006
	0.81599	0.845384
	0.808725	0.779381
	0.826608	0.815858
	0.771531	0.825303
	0.837244	0.855921
	0.761967	0.753595
	0.833269	0.860501
	0.781305	0.864434
	0.81398	0.757517
	0.832493	0.793594
	0.826557	0.834354
	0.847118	0.842619
	0.811531	0.859456
	0.820789	0.865224
	0.830722	0.833798
	0.781644	0.821194
	0.83524	0.840864
	0.700555	0.744366
	0.826153	0.836303
	0.819737	0.830478
	0.82409	0.86226
	0.828862	0.866532
	0.832962	0.803266
	0.825028	0.855938
	0.756921	0.806515
	0.792038	0.806344
	0.845244	0.819754
	0.78078	0.811399
	0.820378	0.863478
	0.783927	0.796038
	0.805965	0.775512
	0.795686	0.852495
	0.823016	0.835877
	0.832846	0.869155
	0.838309	0.830806
	0.830299	0.839549
	0.831888	0.848654
	0.825723	0.842604
	0.855154	0.865314
	0.820542	0.877175
	0.858738	0.845728
	0.801383	0.825273
	0.789979	0.825175
	0.750245	0.846912
	0.822166	0.751087
	0.781746	0.819457
	0.819307	0.856205
	0.806391	0.851638
	0.721926	0.738371
	0.824164	0.825538
	0.842852	0.853981
	0.744625	0.856943
	0.822089	0.850387
	0.768282	0.797569
	0.811298	0.830518
	0.835399	0.850986
	0.799125	0.802269
	0.770619	0.831868
	0.784287	0.852081
	0.758342	0.788068
	0.708646	0.815679
	0.829411	0.851036
	0.817357	0.859823
	0.813561	0.83226
	0.815339	0.859383
	0.878278	0.825776
	0.801644	0.86047
	0.831318	0.772905
	0.820242	0.843549
	0.77728	0.826951
	0.762025	0.817263
	0.868461	0.840895
	0.863219	0.858547
	0.824706	0.801445
	0.828734	0.852909
	0.7685	0.793423
	0.823024	0.83825
	0.850203	0.833507
	0.819308	0.85856
	0.794213	0.853787
	0.823958	0.856265
	0.739148	0.804699
	0.721495	0.866485
	0.768593	0.831936
	0.852011	0.790668
	0.831783	0.845136
	0.841132	0.861668
	0.724859	0.867629
	0.853318	0.833818
	0.876463	0.816481
	0.830903	0.838087
	0.830822	0.858793
	0.812584	0.83066
	0.8264	0.839684
	0.697915	0.819105
	0.819724	0.783628
	0.816134	0.81518
	0.833545	0.847343
	0.845894	0.834783
	0.841601	0.825225
	0.829113	0.843029
	0.833245	0.845329
	0.811912	0.836198
	0.785974	0.82505
	0.801984	0.798182
	0.830123	0.839057
	0.803122	0.863604
	0.811365	0.822687
	0.846058	0.855712
	0.83253	0.806504
	0.843404	0.804842
	0.803731	0.795096
	0.803741	0.865303
	0.838257	0.857583
	0.807093	0.836507
	0.826007	0.861255
	0.862447	0.83468
	0.805859	0.853034
	0.785973	0.794516
	0.833762	0.861646
	0.731164	0.814559
	0.794846	0.848174
	0.841627	0.820463
	0.802381	0.859268
	0.834595	0.855702
	0.760007	0.837276
	0.832722	0.806208
	0.781607	0.813988
	0.792589	0.820854
	0.746777	0.826656
	0.847244	0.857011
	0.808532	0.853776
	0.850723	0.839492
	0.836397	0.866683
	0.826739	0.818898
	0.756024	0.80042
	0.761422	0.823325
	0.815299	0.800449
	0.80803	0.846329
	0.743577	0.815214
	0.815097	0.848135
	0.747218	0.814619
	0.832293	0.849588
	0.843667	0.846847
	0.835102	0.87127
	0.839106	0.826965
	0.849048	0.854146
	0.832862	0.842138
	0.806337	0.780965
	0.841958	0.843486
	0.741307	0.849424
	0.806637	0.819726
	0.824934	0.816363
	0.808514	0.840512
	0.850148	0.820762
	0.817273	0.840562
	0.82094	0.803519
	0.820094	0.828401
	0.81952	0.828489
	0.837124	0.827354
	0.824274	0.83498
	0.832936	0.847082
	0.819425	0.809236
	0.815399	0.846088
	0.80215	0.861131
	0.834679	0.829565
	0.788097	0.830966
	0.854828	0.827123
	0.769502	0.83716
	0.84403	0.873438
	0.807385	0.883947
	0.788605	0.835089
	0.842958	0.856005
	0.839566	0.859583
	0.85875	0.849515
	0.824197	0.836745
	0.840898	0.832152
	0.72768	0.841409
	0.852702	0.858191
	0.800763	0.834532
	0.774611	0.848306
	0.831744	0.872532
	0.812614	0.83063
	0.794631	0.800306
	0.803736	0.827575
	0.844384	0.848858
	0.797736	0.83374
	0.82633	0.84702
	0.807369	0.745761
	0.826336	0.828787
	0.839435	0.806995
	0.742357	0.796796
	0.780673	0.852182
	0.786128	0.842905
	0.852568	0.845152
	0.832898	0.838898
	0.863185	0.741201
	0.802209	0.850528
	0.778616	0.774061
	0.823473	0.834843
	0.821227	0.861831
	0.747158	0.862021
	0.843967	0.83044
	0.861607	0.848132
	0.743312	0.704062
	0.851807	0.859558
	0.831147	0.836339
	0.84054	0.844788
	0.817983	0.87195
	0.821096	0.824382
	0.805597	0.822109
	0.827905	0.842062
	0.829145	0.826931
	0.815713	0.799854
	0.841813	0.832259
	0.856864	0.842207
	0.802427	0.826054
	0.840671	0.860923
	0.822268	0.799682
	0.850326	0.855052
	0.863384	0.849227
	0.701308	0.818156
	0.799609	0.763379
	0.789007	0.873247
	0.788288	0.80758
	0.84134	0.844345
	0.739536	0.775049
	0.811577	0.840448
	0.775807	0.802599
	0.842041	0.849049
	0.797597	0.793232
	0.849768	0.807091
	0.802968	0.847569
	0.840671	0.851704
	0.831087	0.854439
	0.823725	0.814877
	0.774722	0.827687
	0.805702	0.827149
	0.806225	0.838777
	0.832628	0.850101
	0.770366	0.807811
	0.760663	0.848849
	0.848746	0.834066
	0.817889	0.851389
	0.768037	0.852229
	0.735989	0.815677
	0.832453	0.799789
	0.747938	0.813005
	0.801445	0.859441
	0.722501	0.795162
	0.821299	0.852493
	0.842247	0.822975
	0.85362	0.873191
	0.788492	0.803198
	0.8254	0.858147
	0.862466	0.844717
	0.848707	0.813768
	0.84677	0.838925
	0.8296	0.877964
	0.859922	0.855852
	0.779065	0.796587
	0.828154	0.837358
	0.814227	0.818296
	0.799093	0.841498
	0.792872	0.854161
	0.820832	0.850011
	0.857945	0.838151
	0.838008	0.877531
	0.831767	0.861501
	0.751416	0.812422
	0.817984	0.869427
	0.825423	0.810473
	0.736021	0.732611
	0.828843	0.844763
	0.830492	0.843172
	0.835972	0.841981
	0.799435	0.824394
	0.817341	0.8261
	0.827149	0.807487
	0.801598	0.848075
	0.861996	0.845628
	0.801579	0.859848
	0.825442	0.8279
	0.86863	0.846344
	0.849342	0.876686
	0.825909	0.834124
	0.856608	0.82895
	0.819963	0.752598
	0.843139	0.848871
	0.835755	0.854062
	0.850278	0.831471
	0.835206	0.865454
	0.80788	0.824499
	0.717798	0.751828
	0.837103	0.743853
	0.820455	0.829687
	0.84802	0.869562
	0.838101	0.817466
	0.851376	0.85471
	0.805469	0.826138
	0.736385	0.843448
	0.791274	0.793897
	0.79435	0.849597
	0.742863	0.744202
	0.844084	0.825977
	0.841784	0.827601
	0.816927	0.865557
	0.793447	0.780542
	0.808361	0.816177
	0.800771	0.81409
	0.80671	0.753754
	0.83425	0.846471
	0.831252	0.810246
	0.849631	0.850842
	0.82845	0.849111
	0.817992	0.80094
	0.829501	0.808737
	0.789111	0.808857
	0.842562	0.831709
	0.726892	0.807611
	0.779333	0.783288
	0.845614	0.835289
	0.757442	0.866494
	0.779984	0.8371
	0.835893	0.856656
	0.818918	0.862308
	0.83534	0.836565
	0.75578	0.800543
	0.804496	0.817418
	0.811897	0.863096
	0.679884	0.846211
	0.782435	0.839778
	0.830054	0.86515
	0.70221	0.767624
	0.826255	0.8697
	0.855899	0.827525
	0.835272	0.84609
	0.772896	0.833125
	0.834024	0.846959
	0.844919	0.815683
	0.850426	0.842304
	0.815509	0.791132
	0.774168	0.818941
	0.832491	0.793453
	0.809146	0.828588
	0.837304	0.858509
	0.782086	0.844904
	0.696663	0.835255
	0.752631	0.834432
	0.787596	0.768511
	0.846709	0.859373
	0.840386	0.839027
	0.750209	0.829355
	0.815162	0.811698
	0.743224	0.852836
	0.821232	0.841837
	0.781785	0.875385
	0.833177	0.832602
	0.84521	0.877329
	0.782398	0.818871
	0.763672	0.828552
	0.785887	0.865649
	0.823856	0.846943
	0.803117	0.756604
	0.789048	0.884137
	0.768782	0.862021
	0.809817	0.787607
	0.831193	0.840572
	0.820935	0.835049
	0.791723	0.837814
	0.809337	0.847395
	0.810338	0.841464
	0.818213	0.866014
	0.812145	0.854486
	0.823001	0.821354
	0.87353	0.866759
	0.82839	0.858126
	0.833623	0.840805
	0.842988	0.830576
	0.781348	0.869448
	0.851108	0.81972
	0.846542	0.847229
	0.827383	0.834084
	0.791045	0.804257
	0.77117	0.861646
	0.812559	0.824257
	0.831282	0.844518
	0.824342	0.82424
	0.858848	0.808001
	0.825983	0.822862
	0.81439	0.871429
	0.841713	0.8321
	0.85264	0.839397
	0.784815	0.841757
	0.795564	0.844553
	0.760912	0.790204
	0.821714	0.83111
	0.825199	0.851248
	0.850078	0.827664
	0.82862	0.823243
	0.79427	0.835561
	0.844876	0.845401
	0.82326	0.852311
	0.830094	0.8528
	0.832988	0.844604
	0.825071	0.865292
	0.833418	0.849426
	0.810589	0.845097
	0.763316	0.82225
	0.78716	0.849534
	0.80561	0.864203
	0.841504	0.834091
	0.809352	0.815901
	0.847821	0.82152
	0.826315	0.785966
	0.839401	0.851437
	0.809141	0.833371
	0.73193	0.801906
	0.799582	0.848311
	0.804858	0.841011
	0.817585	0.830458
	0.797805	0.821911
	0.843714	0.841797
	0.845485	0.821423
	0.731559	0.813486
	0.846363	0.873908
	0.834794	0.824255
	0.844581	0.839613
	0.853804	0.819786
	0.847801	0.833224
	0.834426	0.8503
	0.836022	0.842668
	0.81821	0.780611
	0.718941	0.809777
	0.822614	0.776846
	0.817872	0.855378
	0.75945	0.810834
	0.77707	0.850853
	0.82876	0.790986
	0.836486	0.830855
	0.854659	0.851686
	0.824368	0.86389
	0.823661	0.818401
	0.809156	0.835202
	0.847907	0.833428
	0.800348	0.859243
	0.843723	0.839737
	0.804365	0.833688
	0.782866	0.824531
	0.857112	0.836354
	0.670395	0.812269
	0.829818	0.815185
	0.83814	0.842367
	0.816033	0.848218
	0.810615	0.872629
	0.760146	0.868056
	0.775867	0.832059
	0.800515	0.836782
	0.741906	0.825152
	0.828641	0.83176
	0.823917	0.855394
	0.840091	0.847717
	0.844642	0.870497
	0.847247	0.831858
	0.831557	0.870737
	0.803696	0.835366
	0.838288	0.817616
	0.82362	0.849768
	0.761249	0.725559
	0.763931	0.817049
	0.806813	0.857703
	0.788072	0.818098
	0.770715	0.789136
	0.793541	0.835597
	0.807576	0.795437
	0.814058	0.885192
	0.82295	0.820923
	0.802131	0.792765
	0.793546	0.864709
	0.842322	0.865479
	0.823785	0.871644
	0.77434	0.830938
	0.840795	0.846839
	0.802028	0.841435
	0.789767	0.831433
	0.77214	0.759615
	0.816446	0.822218
	0.851372	0.848611
	0.79006	0.820745
	0.781449	0.857095
	0.840149	0.865469
	0.785923	0.852461
	0.818517	0.82834
	0.808542	0.818246
	0.797743	0.829392
	0.771622	0.817546
	0.840925	0.857051
	0.783883	0.848034
	0.855784	0.856773
	0.818069	0.835087
	0.789896	0.837566
	0.824735	0.834781
	0.813425	0.855299
	0.792083	0.833441
	0.793913	0.831278
	0.821352	0.844373
	0.875691	0.848618
	0.836765	0.820196
	0.775123	0.850075
	0.82471	0.833887
	0.796907	0.850188
	0.812466	0.786648
	0.822689	0.835397
	0.837873	0.818043
	0.866097	0.85348
	0.821605	0.805857
	0.847577	0.816214
	0.783929	0.830172
	0.758766	0.825327
	0.836125	0.865392
	0.787053	0.797751
	0.839117	0.856548
	0.825745	0.849244
	0.838391	0.839553
	0.767299	0.804052
	0.782348	0.835515
	0.748578	0.820149
	0.777942	0.863915
	0.792418	0.809956
	0.686279	0.834416
	0.813943	0.798149
	0.820794	0.863411
	0.846144	0.855601
	0.836743	0.81155
	0.812964	0.806016
	0.804766	0.806865
	0.789377	0.857659
	0.818414	0.8545
	0.772979	0.789395
	0.76103	0.816498
	0.831099	0.860733
	0.826508	0.802804
	0.829583	0.829365
	0.803153	0.823694
	0.82499	0.867575
	0.777632	0.839077
	0.820086	0.816615
	0.824127	0.828211
	0.80631	0.839358
	0.831012	0.874864
	0.823813	0.85153
	0.830376	0.822685
	0.797375	0.83582
	0.817557	0.815518
	0.735889	0.866884
	0.859085	0.857108
	0.847555	0.832459
	0.813181	0.814582
	0.80382	0.773861
	0.841277	0.863277
	0.76206	0.743803
	0.789728	0.813033
	0.803931	0.79208
	0.844183	0.781676
	0.806417	0.84304
	0.801661	0.843458
	0.782948	0.837178
	0.850264	0.817248
	0.830506	0.818485
	0.821998	0.850212
	0.749364	0.823177
	0.832455	0.85407
	0.79347	0.843557
	0.803013	0.79279
	0.759829	0.78834
	0.806481	0.830763
	0.853033	0.832191
	0.836502	0.857918
	0.823001	0.814533
	0.817275	0.86454
	0.72426	0.796077
	0.843301	0.868381
	0.803552	0.840321
	0.802153	0.709654
	0.749101	0.848742
	0.861556	0.841343
	0.721372	0.831387
	0.817572	0.839382
	0.846223	0.841794
	0.80376	0.805501
	0.835423	0.850462
	0.83946	0.848851
	0.858388	0.84617
	0.84545	0.83819
	0.78862	0.785742
	0.824427	0.849652
	0.847223	0.845518
	0.806917	0.835565
	0.834743	0.846247
	0.830948	0.817393
	0.804228	0.845247
	0.82384	0.849642
	0.792739	0.879696
	0.847615	0.844544
	0.748727	0.830926
	0.813725	0.848719
	0.810122	0.845238
	0.831318	0.857485
	0.857191	0.862436
	0.744006	0.849556
	0.801336	0.805633
	0.828635	0.827637
	0.816675	0.821915
	0.790046	0.813572
	0.790787	0.849943
	0.812994	0.787639
	0.834793	0.878891
	0.748654	0.798765
	0.851822	0.780038
	0.716871	0.8315
	0.793705	0.85393
	0.836894	0.875014
	0.762885	0.830158
	0.836484	0.847441
	0.820762	0.826785
	0.755609	0.805068
	0.859005	0.827107
	0.815128	0.836562
	0.848886	0.854587
	0.767951	0.860898
	0.800082	0.855512
	0.829723	0.796707
	0.828837	0.807318
	0.78424	0.844026
	0.779939	0.836711
	0.807658	0.837062
	0.754237	0.775022
	0.84331	0.812854
	0.817859	0.833033
	0.812031	0.847233
	0.766095	0.800689
	0.825457	0.835041
	0.824685	0.840206
	0.805371	0.826703
	0.77101	0.838337
	0.837386	0.871829
	0.829937	0.815902
	0.837413	0.774944
	0.820901	0.858451
	0.791672	0.822085
	0.790645	0.851971
	0.812897	0.822724
	0.814254	0.819923
	0.73922	0.746429
	0.838309	0.849156
	0.809487	0.818284
	0.850448	0.832625
	0.778213	0.77951
	0.796616	0.785909
	0.845219	0.784768
	0.82804	0.849874
	0.808927	0.839553
	0.8179	0.837173
	0.841454	0.832399
	0.819795	0.84946
	0.741181	0.827113
	0.810698	0.837615
	0.827624	0.868352
	0.838579	0.869561
	0.843988	0.8399
	0.816325	0.840676
	0.770771	0.842381
	0.847053	0.8463
	0.813119	0.839746
	0.815028	0.857308
	0.84686	0.808282
	0.817281	0.838404
	0.679287	0.850125
	0.811913	0.836042
	0.818515	0.861396
	0.77251	0.782576
	0.83722	0.821705
	0.815724	0.805013
	0.796301	0.842868
	0.799493	0.846223
	0.820199	0.877765
	0.850637	0.867632
	0.683338	0.756359
	0.795713	0.822526
	0.832703	0.857867
	0.828852	0.823472
	0.846866	0.840636
	0.803079	0.810346
	0.835086	0.854617
	0.770331	0.829317
	0.788086	0.820392
	0.827053	0.845533
	0.846047	0.851478
	0.781936	0.845115
	0.856995	0.841803
	0.81064	0.870534
	0.858533	0.822568
	0.823305	0.851448
	0.80995	0.831742
	0.831647	0.834619
	0.80135	0.796542
	0.703961	0.832778
	0.801306	0.805735
	0.796998	0.836362
	0.82768	0.843138
	0.782552	0.723046
	0.783071	0.708206
	0.754979	0.773002
	0.840075	0.852523
	0.795814	0.836305
	0.706393	0.833507
	0.826058	0.835572
	0.803585	0.837401
	0.769014	0.865796
	0.798393	0.824091
	0.810392	0.786572
	0.785507	0.811598
	0.838381	0.864381
	0.749299	0.857071
	0.800815	0.826392
	0.780134	0.846756
	0.76965	0.881417
	0.831202	0.857185
	0.791805	0.855952
	0.765401	0.825053
	0.778051	0.861667
	0.814602	0.853978
	0.814691	0.824801
	0.765647	0.852341
	0.841945	0.799851
	0.797082	0.798319
	0.833546	0.853536
	0.812229	0.83801
	0.813201	0.819857
	0.810986	0.820365
	0.801204	0.847571
	0.780314	0.82571
	0.780316	0.823952
	0.836015	0.843056
	0.804345	0.827134
	0.84786	0.848279
	0.800286	0.750221
	0.856403	0.858059
	0.756865	0.828603
	0.800492	0.854898
	0.797575	0.853704
	0.810529	0.896658
	0.833278	0.837971
	0.817165	0.689918
	0.863131	0.868179
	0.766944	0.780983
	0.792619	0.84323
	0.832941	0.812721
	0.787623	0.768126
	0.771407	0.765711
	0.746536	0.826
	0.84262	0.857991
	0.844885	0.831745
	0.796556	0.859851
	0.800015	0.827899
	0.814576	0.802182
	0.845754	0.862433
	0.774745	0.85756
	0.839927	0.826419
	0.826155	0.864909
	0.735258	0.7532
	0.823415	0.835372
	0.695401	0.751054
	0.790928	0.821602
	0.687034	0.839554
	0.851682	0.826461
	0.817565	0.862727
	0.840256	0.817417
	0.772263	0.822419
	0.816948	0.793172
	0.805296	0.839269
	0.814989	0.779302
	0.77408	0.800653
	0.828907	0.823607
	0.800155	0.820954
	0.798484	0.84855
	0.649671	0.778446
	0.843741	0.878117
	0.810176	0.800143
	0.799706	0.85308
	0.810899	0.805285
	0.839963	0.864807
	0.835398	0.838571
	0.865216	0.839841
	0.802431	0.865859
	0.850202	0.852086
	0.805766	0.847152
	0.726873	0.817785
	0.84834	0.855308
	0.806465	0.838124
	0.764122	0.867181
	0.815787	0.825975
	0.72711	0.700244
	0.838039	0.824203
	0.803686	0.827875
	0.814792	0.817568
	0.804549	0.823075
	0.758713	0.816821
	0.819551	0.849931
	0.798093	0.817219
	0.813953	0.777377
	0.819035	0.854504
	0.795312	0.845617
	0.843306	0.809633
	0.818341	0.827684
	0.784152	0.820992
	0.81978	0.841729
	0.761376	0.842671
	0.796332	0.749961
	0.83704	0.848499
	0.851261	0.87029
	0.786486	0.828691
	0.759583	0.770322
	0.787464	0.831716
	0.735037	0.859651
	0.810033	0.848712
	0.846193	0.829846
	0.836754	0.837166
	0.842321	0.859044
	0.821327	0.885277
	0.84561	0.836672
	0.710315	0.80069
	0.824492	0.849213
	0.838717	0.823418
	0.809586	0.861828
	0.7762	0.798489
	0.866268	0.860029
	0.822918	0.846467
	0.750064	0.83126
	0.825484	0.848683
	0.803678	0.807358
	0.810008	0.832509
	0.816544	0.83157
	0.787591	0.79624
	0.765561	0.766413
	0.754408	0.812816
	0.816169	0.757685
	0.845914	0.848625
	0.773627	0.829474
	0.860809	0.807955
	0.819171	0.849316
	0.785935	0.830077
	0.806645	0.877744
	0.817041	0.818681
	0.813616	0.825912
	0.784801	0.853193
	0.848949	0.807174
	0.799102	0.847215
	0.821911	0.871168
	0.828475	0.85721
	0.830659	0.841039
	0.795646	0.807676
	0.785406	0.841206
	0.828758	0.815294
	0.807991	0.869643
	0.848185	0.85978
	0.840285	0.820421
	0.822509	0.85662
	0.824024	0.855519
	0.821994	0.861017
	0.832917	0.808796
	0.853735	0.859366
	0.805008	0.820524
	0.828829	0.762267
	0.87835	0.877928
	0.811261	0.845502
	0.794468	0.827961
	0.831286	0.799287
	0.803182	0.798961
	0.829217	0.850559
	0.811239	0.821267
	0.838675	0.851265
	0.770254	0.83282
	0.815521	0.844888
	0.799338	0.843759
	0.855061	0.851385
	0.830774	0.820358
	0.829255	0.861743
	0.802716	0.829264
	0.804248	0.842851
	0.77511	0.807049
	0.835094	0.818788
	0.811846	0.847939
	0.725131	0.808193
	0.837625	0.852582
	0.796703	0.765969
	0.799488	0.868533
	0.808774	0.794741
	0.821486	0.845753
	0.835018	0.836459
	0.813081	0.852818
	0.783067	0.829329
	0.77421	0.787704
	0.83554	0.8396
	0.746053	0.800353
	0.830545	0.814776
	0.814872	0.813632
	0.817129	0.804786
	0.798844	0.852079
	0.789676	0.792676
	0.849626	0.849096
	0.869119	0.86085
	0.80841	0.742997
	0.817309	0.789221
	0.808334	0.829358
	0.841088	0.84565
	0.777672	0.748729
	0.823195	0.817082
	0.804606	0.839296
	0.802554	0.846342
	0.823195	0.808455
	0.849552	0.809572
	0.857903	0.831693
	0.816854	0.854339
	0.792795	0.839453
	0.852254	0.827217
	0.819962	0.777298
	0.820236	0.865531
	0.720322	0.834875
	0.764913	0.859378
	0.820946	0.855855
	0.789339	0.820123
	0.823268	0.872147
	0.829273	0.832493
	0.76611	0.845923
	0.797309	0.750724
	0.813213	0.819946
	0.812019	0.844196
	0.821609	0.824328
	0.816664	0.831475
	0.824566	0.854567
	0.822548	0.846467
	0.815658	0.858442
	0.832205	0.819313
	0.837699	0.854123
	0.694294	0.528762
	0.795937	0.834809
	0.818106	0.845029
	0.812977	0.795833
	0.843623	0.802338
	0.808519	0.827619
	0.794286	0.822783
	0.840652	0.832144
	0.79734	0.853815
	0.791016	0.819821
	0.807346	0.866568
	0.811897	0.802651
	0.836566	0.851378
	0.866732	0.859341
	0.844666	0.864991
	0.746379	0.820913
	0.851225	0.858091
	0.776947	0.782511
	0.786739	0.812556
	0.793374	0.867987
	0.773472	0.856666
	0.839645	0.842079
	0.802614	0.8571
	0.766325	0.846383
	0.860692	0.863935
	0.831892	0.827916
	0.823901	0.868022
	0.832647	0.854165
	0.820581	0.838423
	0.771503	0.795457
	0.81523	0.824549
	0.80764	0.820111
	0.795876	0.84334
	0.851698	0.823443
	0.825446	0.867773
	0.837815	0.841186
	0.866235	0.860547
	0.835574	0.842068
	0.789246	0.852377
	0.852271	0.841636
	0.825535	0.826328
	0.789854	0.835687
	0.802786	0.829034

## Sheet: Figure 6 Hormones Hippocampus
Table 1
	OC		Low Estr		High Estr		Low Prog		High Prog
	LH	RH	LH	RH	LH	RH	LH	RH	LH	RH
	-0.228754	0	0	0	0	0	0	0	-0.304817	0
	0	-0.258174	0	-0.296687	0	-0.310159	0	-0.278955	0	-0.344084
	0	-0.322395	0	0	0	-0.352645	0	0	0	-0.390494
	0	0	0	0	0	0	0	0	0	0
	0	0	0	0	0	0	0	0	0	0
	0	0	0	0	0	0	0	0	0	0
	0	0	0	0	0	0	0	0	0	0
	0	0	0	0	0	0	0	0	0	0
	0	0	0	0	0	0	0	0	0	0
	0	0	0	0	0	0	0	0	0	0
	0	0	0	0	0	0	0	0	0	0
	0	0	0	0	0	0	0	0	0	0
	0	0	0	0	0	0	0	0	0	0
	0	0	0	0	0	0	0	0	0	0
	0	0	0	0	0	0	0	0	0	0
	0	0	0	0	0	0	0	0	0	0
	0	0	0	0	0	0	0	0	0	0
	0	0	0	0	0	0	0	0	0	0
	0	0	0	0	0	0	0	0	0	0
	0	0	0	0	0	0	0	0	0	0
	0	0	0	0	0	0	0	0	0	0
	-0.245992	0	0	0	0	0	0	0	0	0
	-0.228183	0	0	0	0	0	0	0	0	0
	-0.240583	0	0	0	-0.238521	0	-0.250663	0	0	0
	-0.255724	0	0	0	-0.25773	0	-0.257577	0	0	0
	-0.239908	-0.282583	0	-0.294461	0	-0.278032	-0.311281	-0.275425	0	-0.301102
	0	-0.286436	0	-0.283822	0	-0.305978	0	-0.265759	0	-0.342503
	0	-0.278331	0	0	0	-0.353454	0	-0.241545	0	-0.385616
	0	-0.248563	0	0	0	-0.333775	0	0	0	-0.359376
	0	0	0	0	0	0	0	0	0	0
	0	0	0	0	0	0	0	0	0	0
	0	0	0	0	0	0	0	0	0	0
	0	0	0	0	0	0	0	0	0	0
	0	0	0	0	0	0	0	0	0	0
	0	0	0.358443	0	0	0	0	0	0	0
	0	0	0.383366	0	0	0	0	0	0	0
	0	0	0	0	0	0	0	0	0	0
	0	0	0	0	0	0	0	0	0	0
	0	0	0	0	0	0	0	0	0	0
	0	0	0	0	0	0	0	0	0	0
	0	0	0	0	0	0	0	0	0	0
	0	0	0	0	0	0	0	0	0	0
	0	0	0	0	0	0	0	0	0	0
	0	0	0	0	0	0	0	0	0	0
	0	0	0	0	0	0	0	0	0	0
	0	0	0	0	0	0	0	0	0	0
	0	0	0	0	0	0	0	0	0	0
	0	0	0	0	0	0	0	0	0	0
	0	0	0	0	0	0	0	0	0	0
	0	0	0	0	0	0	0	0	0	0
	0	0	0	0	0	0	0	0	0	0
	0	0	0	0	0	0	0	0	0	0
	0	0	0	0	0	0	0	0	0	0
	0	0	0	0	0	0	0	0	0	0
	0	0	0	0	0	0	0	0	0	0
	0	0	0	0	0	0	0	0	0	0
	0	0	0	0	0	0	0	0	0	0
	0	0	0	0	0	0	0	0	0	0
	0	0	0	0	0	0	0	0	0	0
	0	0	0	0	0	0	0	0	0	0
	-0.274279	0	0	0	-0.275252	0	0	0	0	0
	-0.285427	0	0	0	-0.268115	0	0	0	0	0
	-0.270663	0	0	0	0	0	0	0	0	0
	-0.240721	-0.233725	0	0	0	0	0	0	0	0
	-0.222608	-0.236612	0	0	0	0	0	0	0	0
	0	-0.253328	0	-0.285065	0	0	0	0	0	0
	0	-0.231928	0	-0.268313	0	0	0	-0.267531	0	0
	0	0	0	0	0	0	0	-0.260674	0	0
	-0.247208	0	0	0	0	0	0	0	0	0
	-0.258231	0	-0.298861	0	0	0	0	0	0	0
	-0.271267	-0.298589	-0.307394	-0.265335	-0.23303	-0.291326	-0.282382	-0.279313	0	-0.281477
	0	0	0	0	-0.232254	0	0	0	-0.26418	0
	0	0	0	0	0	0	0	0	0	0
	0	0	0	0	0	0	-0.242746	0	0	0
	0	0	0	0	0	0	-0.23509	0	0	0
	0	0	0	0	0	0	0	0	0	0
	0	0	0	0	0	0	0	0	0	0
	0	0	0	0	0	0	0	0	0	0
	0	-0.294161	0	0	0	-0.359285	0	-0.25813	0	-0.402808
	0	0	0	0	0	0	0	0	0	0
	0	0	0	0	0	-0.29498	0	0	0	-0.30599
	0	0	0	0	0	0	0	0	0	0
	0	0	0	0	0	0	0	0	0	0
	0	0	0	0	0	0	0	0	0	0
	0	0	0	0	0	0	0	0	0	0
	0	0	0	0	0	0	0	0	0	0
	0	0	0	0	0	0	0	0	0	0
	0	0	0	0	0	0	0	0	0	0
	0	0	0	0	0	0	0	0	0	0
	0	0	0.403289	0	0	0	0	0	0	0
	0	0	0.390157	0	0	0	0	0	0	0
	0	0	0.355377	0	0	0	0	0	0	0
	0	0	0	0	0	0	0	0	0	0
	0	0	0	0	0	0	0	0	0	0
	0	0	0	0	0	0	0	0	0	0
	0	0	0	0	0	0	0	0	0	0
	0	0	0	0	0	0	0	0	0	0
	0	0	0	0	0	0	0	0	0	0
	0	0	0	0	0	0	0	0	0	0
	0	0	0	0	0	0	0	0	0	0
	0	0	0	0	0	0	0	0	0	0
	-0.344701	0	0	0	0	-0.253193	0	0	0	-0.290965
	-0.337764	0	0	-0.265924	0	-0.257008	0	0	0	-0.305099
	-0.311905	-0.232961	0	0	0	-0.243687	0	-0.254263	0	0
	-0.280966	-0.296695	0	-0.325027	0	-0.254675	0	-0.350874	0	0
	0	0	0	0	0	0	0	0	0	0
	0	0	0	0	0	0	0	0	0	0
	0	0	0	0	0	0	0	0	0	0
	0	0	0	0	0	0	0	0	0	0
	-0.332667	0	0	0	0	-0.274463	0	0	0	0
	-0.338274	0	0	0	0	0	0	0	0	0
	-0.301421	0	0	0	0	0	0	0	0	0
	-0.221812	0	0	0	0	0	0	0	0	0
	0	0	0	0	0	0	0	0	0	0
	0	0	0	0	0	0	0	0	0	0
	0	0	0	0	0	0	0	0	0	0
	-0.272396	0	0	0	0	0	0	0	0	0
	0	0	0	0	0	0	0	0	0	0
	0	0	0	0	0	0	0	0	0	0
	0	0	0	0	0	0	0	0	0	0
	0	0	0	0	0	0	0	0	0	0
	0	0	0	0	0	0	0	0	0	0
	0	0	0	0	0	0	0	0	0	0
	-0.259215	-0.323257	0	-0.299249	0	-0.317609	0	-0.302829	0	-0.320042
	0	0	0	0	0	0	0	0	0	0
	0	0	0	0	0	0	0	0	0	0
	0	0	0	0	0	0	0	0	0	0
	0	0	0	0	0	0	0	0	0	0
	0	-0.292227	0	0	0	-0.26715	0	0	0	-0.302366
	0	0	0	0	0	0	0	0	0	0
	0	0	0	0	0	0	0	0	0	0
	0	0	0	0	0	0	0	0	0	0
	0	0	0	0	0	0	0	0	0	0
	0	0	0	0	0	0	0	0	0	0
	0	0	0	0	0	0	0	0	0	0
	0	0	0	0	0	-0.249964	0	0	0	-0.272104
	0	0	0	0	0	0	0	0	0	0
	0	0	0	0	0	0	0	0	0	0
	0	0	0	0	0	0	0	0	0	0
	0	0	0	0	0	0	0	0	0	0
	0	0	0	0	0	0	0	0	0	0
	0	0	0	0	0	0	0	0	0	0
	0	0	0	0	0	0	0	0	0	0
	0	0	0	0	0	0	0	0	0	0
	0	0	0	0	0	0	0	0	0	0
	0	0	0	0	0	0	0	0	0	0
	0	0	0	0	0	0	0	0	0	0
	0	0	0	0	0	0	0	0	0	0
	0	0	0	0	0	0	0	0	0	0
	0	0	0	0	0	0	0	0	0	0
	0	0	0	0	0	0	0	0	0	0
	0	0	0	0	0	0	0	0	0	0
	0	0	0.363477	0	0	0	0	0	0	0
	0	0	0.476164	0	0	0	0	0	0	0
	0	0	0.408109	0	0	0	0	0	0	0
	0	0	0	0	0	0	0	0	0	0
	0	0	0	0	0	0	0	0	0	0
	0	0	0	0	0	0	0	0	0	0
	0	0	0	0	0	0	0	0	0	0
	0	0	0	0	0	0	0	0	0	0
	0	0	0	0	0	0	0	0	0	0
	0	0	0	0	0	0	0	0	0	0
	0	0	0	0	0	0	0	0	0	0
	-0.24331	-0.235148	0	-0.263406	-0.239368	-0.282758	0	0	0	-0.331754
	0	-0.310214	0	-0.336625	-0.259989	-0.298171	0	-0.296714	0	-0.346517
	0	-0.33585	0	-0.340815	0	-0.338243	0	-0.354643	0	-0.330145
	0	0	0	0	0	-0.28252	0	-0.315711	0	0
	0	0	0	0	0	0	0	-0.275667	0	0
	0	0	0	0	0	0	0	0	0	0
	0	0	0	0	0	0	0	0	0	0
	0	0	0	0	0	0	0	0	0	0
	0	-0.231744	0	0	0	0	0	0	0	0
	-0.357477	0	0	0	-0.232611	-0.25027	0	0	0	-0.308266
	-0.323392	0	0	0	0	-0.268229	0	0	0	-0.326924
	0	-0.250668	0	-0.300239	0	-0.297418	0	-0.297191	0	-0.312139
	-0.243881	-0.351212	0	-0.360818	0	-0.357979	0	-0.384921	0	-0.336678
	0	-0.280954	0	-0.30678	0	-0.290744	0	-0.352389	0	0
	0	0	0	0	0	0	0	-0.247845	0	0
	0	0	0	0	0	0	0	0	0	0
	0	0	0	0	0	0	0	0	0	0
	0	0	0	0	0	0	0	0	0	0
	0	0	0	0	0	0	0	0	0	0
	0	0	0	0	0	0	0	0	0	0
	0	0	0	0	0	0	0	0	0	0
	0	0	0	0	0	0	0	0	0	0
	0	0	0	0	0	0	0	0	0	0
	0	0	0	0	0	0	0	0	0	0
	0	0	0	0	0	0	0	0	0	0
	0	0	0	0	0	0	0	0	0	0
	-0.272032	0	0	0	0	0	0	0	0	0
	-0.292223	0	-0.271866	0	0	0	0	0	0	0
	-0.282694	-0.261487	-0.294294	0	0	-0.2448	0	0	0	0
	-0.270969	-0.340014	-0.271566	-0.291368	0	-0.321172	0	-0.306802	0	-0.311886
	0	0	0	0	0	0	0	0	0	0
	0	0	0	0	0	0	0	0	0	0
	0	0	0	0	0	0	0	0	0	0
	0	0	0	0	0	0	0	0	0	0
	0	0	0	0	0	0	0	0	0	0
	0	0	0	0	0	0	0	0	0	0
	0	0	0	0	0	0	0	0	0	0
	0	0	0	0	0	0	0	0	0	0
	0	0	0	0	0	0	0	0	0	0
	0	0	0	0	0	0	0	0	0	0
	0	-0.22966	0	0	0	-0.239829	0	0	0	0
	-0.259443	-0.286618	0	0	0	-0.264929	0	0	0	-0.272361
	-0.270919	-0.402001	0	-0.314088	0	-0.369873	0	-0.324911	0	-0.380355
	-0.239972	-0.322237	0	-0.264984	0	-0.306012	0	-0.274639	0	-0.309064
	0	0	0	0	0	0	0	0	0	0
	0	0	0	0	0	0	0	0	0	0
	0	0	0	0	0	0	0	0	0	0
	0	0	0	0	0	0	0	0	0	0
	0	0	0	0	0	0	0	0	0	0
	0	0	0	0	0	0	0	0	0	0
	0	0	0	0	0	0	0	0	0	0
	0	0	0	0	0	0	0	0	0	0
	0	0	0	0	0	0	0	0	0	0
	0	0	0	0	0	0	0	0	0	0
	0	0	0	0	0	0	0	0	0	0
	0	0	0	0	0	0	0	0	0	0
	0	-0.294774	0	0	0	0	0	0	0	0
	-0.24075	-0.334045	0	0	0	-0.303111	0	0	0	-0.322519
	0	-0.298218	0	0	0	-0.28158	0	0	0	-0.293152
	0	-0.25411	0	0	0	-0.244661	0	0	0	-0.272992
	0	0	0	0	0	0	0	0	0	0
	0	0	0	0	0	0	0	0	0	0
	0	0	0	0	0	0	0	0	0	0
	0	0	0	0	0	0	0	0	0	0
	0	0	0	0	0	0	0	0	0	0
	0	0	0	0	0	-0.247637	0	0	0	-0.267678
	0	0	0	0	0	0	0	0	0	0
	0	0	0	0	0	0	0	0	0	0
	0	0	0	0	0	0	0	0	0	0
	0	0	0	0	0	-0.261905	0	0	0	-0.282219
	0	0	0	0	0	0	0	0	0	0
	0	0	0	0	0	0	0	0	0	0
	0	0	0	0	0	0	0	0	0	0
	0	0	0	0	0	0	0	0	0	0
	0	0	0	0	0	0	0	0	0	0
	0	0	0	0	0	0	0	0	0	0
	0	0	0	0	0	0	0	0	0	0
	0	0	0	0	0	0	0	0	0	0
	0	0	0	0	0	0	0	0	0	0
	0	0	0	0	0	0	0	0	0	0
	0	0	0	0	0	0	0	0	0	0
	0	0	0	0	0	0	0	0	0	0
	0	0	0	0	0	0	0	0	0	0
	0	0	0	0	0	0	0	0	0	0
	0	0	0	0	0	0	0	0	0	0
	0	0	0	0	0	0	0	0	0	0
	0	0	0	0	0	0	0	0	0	0
	0	0	0	0	0	0	0	0	0	0
	0	0	0	0	0	0	0	0	0	0
	0	0	0	0	0	0	0	0	0	0
	0	0	0.385975	0	0	0	0	0	0	0
	0	0	0.423787	0	0	0	0	0	0	0
	0	0	0	0	0	0	0	0	0	0
	0	0	0	0	0	0	0	0	0	0
	0	0	0	0	0	0	0	0	0	0
	0	0	0	0	0	0	0	0	0	0
	0	0	0	0	0	0	0	0	0	0
	0	0	0	0	0	0	0	0	0	0
	0	0	0	0	0	0	0	0	0	0
	0	-0.236824	0	-0.293561	-0.266052	-0.268276	0	-0.271142	0	-0.297734
	0	-0.245377	0	0	0	0	0	-0.25864	0	0
	0	0	0	0	0	0	0	0	0	0
	0	0	0	0	0	0	0	0	0	0
	0	0	0	0	0	0	0	0	0	0
	0	0	0	0	0	0	0	0	0	0
	0	0	0	0	0	0	0	0	0	0
	0	0	0	0	0	0	0	0	0	0
	-0.279302	-0.2369	0	0	0	0	0	0	0	0
	-0.380078	-0.240423	0	0	-0.242361	0	0	0	0	-0.28578
	-0.306775	-0.241556	0	0	-0.240772	-0.274001	0	0	0	-0.317305
	0	0	0	0	0	0	0	-0.261616	0	0
	0	0	0	0	0	0	0	0	0	0
	0	0	0	0	0	0	0	0	0	0
	0	0	0	0	0	0	0	0	0	0
	0	0	0	0	0	0	0	0	0	0
	0	0	0	0	0	0	0	0	0	0
	0	0	0	0	0	0	0	0	0	0
	0	0	0	0	0	0	0	0	0	0
	0	0	0	0	0	0	0	0	0	0
	0	0	0	0	0	0	0	0	0	0
	0	0	0	0	0	0	0	0	0	0
	0	0	0	0	0	0	0	0	0	0
	0	0	0	0	0	0	0	0	0	0
	0	-0.231798	0	0	0	0	0	0	0	0
	0	0	0	0	0	0	0	0	0	0
	0	0	0	0	0	0	0	0	0	0
	0	0	0	0	0	0	0	0	0	0
	0	0	0	0	0	0	0	0	0	0
	-0.262698	0	0	0	0	0	0	0	0	0
	-0.224127	-0.263837	0	0	0	0	0	0	0	-0.29382
	0	-0.242362	0	0	0	-0.263135	0	0	0	-0.285121
	0	0	0	0	0	0	0	0	0	0
	0	0	0	0	0	0	0	0	0	0
	0	0	0	0	0	0	0	0	0	0
	-0.238472	0	0	0	0	-0.275111	0	0	0	-0.273888
	0	0	0	0	0	-0.256139	0	0	0	0
	0	0	0	0	0	0	0	0	0	-0.263959
	0	0	0	0	0	0	0	0	0	0
	0	0	0	0	0	0	0	0	0	0
	0	0	0	0	0	0	0	0	0	0
	0	0	0	0	0	0	0	0	0	0
	0	0	0	0	0	0	0	0	0	0
	0	0	0	0	0	0	0	0	0	0
	0	0	0	0	0	0	0	0	0	0
	0	0	0	0	0	0	0	0	0	0
	0	0	0	0	0	0	0	0	0	0
	0	0	0	0	0	0	0	0	0	0
	0	0	0	0	0	0	0	0	0	0
	0	0	0	0	0	0	0	0	0	0
	0	0	0	0	0	0	0	0	0	0
	0	0	0	0	0	0	0	0	0	0
	0	0	0	0	0	0	0	0	0	0
	0	0	0	0	0	0	0	0	0	0
	0	0	0	0	0	0	0	0	0	0
	0	0	0	0	0	0	0	0	0	0
	0	0	0	0	0	0	0	0	0	0
	0	0	0.346789	0	0	0	0	0	0	0
	0	0	0.385651	0	0	0	0	0	0	0
	0	0	0.340106	0	0	0	0	0	0	0
	0	0	0	0	0	0	0	0	0	0
	0	0	0	0	0	0	0	0	0	0
	0	0	0	0	0	0	0	0	0	0
	0	0	0	0	0	0	0	0	0	0
	0	0	0	0	0	0	0	0	0	0
	0	0	0	0	0	0	0	0	0	0
	0	0	0	0	0	0	0	0	0	0
	0	0	0	0	0	0	0	0	0	0
	0	0	0	0	0	0	0	0	0	0
	0	0	0	0	0	0	0	0	0	0
	0	0	0	0	0	0	0	0	0	0
	0	0	0	0	0	0	0	0	0	0
	0	0	0	0	0	0	0	0	0	0
	-0.374227	-0.232592	0	0	0	0	0	0	0	0
	-0.387373	-0.236612	0	0	0	0	0	0	0	0
	-0.38817	-0.249408	0	0	-0.24413	0	-0.237464	0	0	-0.281423
	-0.340385	-0.239491	0	-0.279763	-0.27031	-0.250309	-0.276643	-0.241624	0	-0.296297
	0	0	0	-0.30725	-0.277786	-0.263629	-0.258392	-0.264022	0	-0.31237
	0	-0.23939	0	0	-0.251762	-0.244851	0	-0.25423	0	0
	0	0	0	0	0	0	0	0	0	0
	0	0	0	0	0	0	0	0	0	0
	0	0	0	0	0	0	0	0	0	0
	0	0	0	0	0	0	0	0	0	0
	0	0	0	0	0	0	0	0	0	0
	0	0	0	0	0	0	0	0	0	0
	0	0	0	0	0	0	0	0	0	0
	0	0	0	0	0	0	0	0	0	0
	0	0	0	0	0	0	0	0	0	0
	0	0	0	0	0	0	0	0	0	0
	-0.235944	0	0	0	0	0	0	0	0	0
	-0.254247	0	0	0	0	0	0	0	0	0
	0	0	0	0	0	0	0	0	0	0
	0	0	0	0	0	0	0	0	0	0
	-0.290316	-0.239088	0	0	0	-0.279642	0	0	0	-0.270109
	-0.251082	0	0	0	0	-0.24957	0	0	0	0
	0	0	0	0	0	0	0	0	0	0
	0	0	0	0	0	0	0	0	0	0
	0	0	0	0	0	0	0	0	0	0
	0	0	0	0	0	0	0	0	0	0
	-0.284597	0	0	0	0	-0.262216	0	0	0	0
	-0.24071	0	0	0	0	0	0	0	0	0
	0	0	0	0	0	0	0	0	0	0
	0	0	0	0	0	0	0	0	0	0
	0	0	0	0	0	0	0	0	0	0
	0	0	0	0	0	0	0	0	0	0
	0	0	0	0	0	0	0	0	0	0
	0	0	0	0	0	0	0	0	0	0
	0	0	0	0	0	0	0	0	0	0
	0	0	0	0	0	0	0	0	0	0
	0	0	0	0	0	0	0	0	0	0
	0	0	0	0	0	0	0	0	0	0
	0	0	0	0	0	0	0	0	0	0
	0	0	0	0	0	0	0	0	0	0
	0	0	0	0	0	0	0	0	0	0
	0	0	0	0	0	0.269066	0	0	0	0
	0	0	0	0	0	0	0	0	0	0
	0	0	0	0	0	0	0	0	0	0
	0	0	0	0	0	0	0	0	0	0
	0	0	0	0	0	0	0	0	0	0
	0	0	0	0	0	0	0	0	0	0
	0	0	0	0	0	0	0	0	0	0
	0	0	0	0	0	0	0	0	0	0
	0	0	0	0	0	0	0	0	0	0
	0	0	0	0	0	0	0	0	0	0
	0	0	0.367258	0	0	0	0	0	0	0
	0	0	0.347478	0	0	0	0	0	0	0
	0	0	0.357301	0	0	0	0	0	0	0
	0	0	0.342833	0	0	0	0	0	0	0
	0	0	0	0	0	0	0	0	0	0
	0	0	0	0	0	0	0	0	0	0
	0	0	0	0	0	0	0	0	0	0
	0	0	0	0	0	0	0	0	0	0
	0	0	0	0	0	0	0	0	0	0
	0	0	0	0	0	0	0	0	0	0
	0	0	0	0	0	0	0	0	0	0
	0	0	0	0	0	0	0	0	0	0
	0	0	0	0	0	0	0	0	0	0
	0	0	0	0	0	0	0	0	0	0
	0	0	0	0	0	0	0	0	0	0
	0	0	0	0	0	0	0	0	0	0
	0	0	0	0	0	0	0	0	0	0
	0	0	0	0	0	0	0	0	0	0
	0	0	0	0	0	0	0	0	0	0
	0	0	0	0	0	0	0	0	0	0
	0	0	0	0	0	0	0	0	0	0
	0	0	0	0	0	0	0	0	0	0
	-0.273889	0	-0.261229	0	-0.235358	0	-0.286065	0	0	0
	0	0	0	0	0	0	0	0	0	0
	0	0	0	0	0	0	0	0	0	0
	0	0	0	0	0	0	0	0	0	0
	0	0	0	0	0	0	0	0	0	0
	0	0	0	0	0	0	0	0	0	0
	-0.239839	0	0	0	0	0	0	0	0	0
	-0.349547	0	0	0	0	0	0	0	0	0
	-0.377245	-0.260122	0	-0.265677	0	0	-0.250515	0	0	0
	-0.38292	-0.271593	-0.261469	-0.27356	0	0	-0.240147	0	0	-0.269597
	-0.388792	-0.264584	-0.263384	-0.263342	-0.238732	0	-0.26651	0	0	-0.288306
	0	0	0	0	0	0	0	0	0	0
	0	0	0	0	0	0	0	0	0	0
	0	0	0	0	0	0	0	0	0	0
	0	0	0	0	0	0	0	0	0	0
	0	0	0	0	0	0	0	0	0	0
	0	0	0	0	0	0	0	0	0	0
	0	0	0	0	0	0	0	0	0	0
	0	0	0	0	0	0	0	0	0	0
	0	0	0	0	0	0	0	0	0	0
	0	0	0	0	0	0	0	0	0	0
	0	0	0	0	0	0	0	0	0	0
	0	0	0	0	0	0	0	0	0	0
	0	0	0	0	0	0	0	0	0	0
	0	0	0	0	0	0	0	0	0	0
	0	0	0	0	0	0	0	0	0	0
	0	0	0	0	0	0	0	0	0	0
	0	0	0	0	0	0	0	0	0	0
	0	0	0	0	0	0	0	0	0	0
	0	0	0	0	0	0	0	0	0	0
	0	0	0	0	0	0	0	0	0	0
	0	0	0	0	0	0	0	0	0	0
	-0.28507	0	0	0	0	-0.253499	0	0	0	0
	0	0	0	0	0	0	0	0	0	0
	0	0	0	0	0	0	0	0	0	0
	0	0	0	0	0	0	0	0	0	0
	0	0	0	0	0	0	0	0	0	0
	0	0	0	0	0	0	0	0	0	0
	-0.287912	0	0	0	0	0	0	0	0	0
	0	0	0	0	0	0	0	0	0	0
	0	0	0	0	0	0	0	0	0	0
	0	0	0	0	0	0	0	0	0	0
	0	0	0	0	0	0	0	0	0	0
	0	0	0	0	0	0	0	0	0	0
	0	0	0	0	0	0	0	0	0	0
	0	0	0	0	0	0	0	0	0	0
	0	0	0	0	0	0	0	0	0	0
	0	0	0	0	0	0	0	0	0	0
	0	0	0	0	0	0	0	0	0	0
	0	0	0	0	0	0	0	0	0	0
	0	0	0	0	0	0	0	0	0	0
	0	0	0	0	0	0	0	0	0	0
	0	0	0	0	0	0	0	0	0	0
	0	0	0	0	0	0	0	0	0	0
	0	0	0	0	0	0	0	0	0	0
	0	0	0	0	0	0	0	0	0	0
	0	0	0	0	0	0	0	0	0	0
	0	0	0	0	0	0	0	0	0	0
	0	0	0	0	0	0	0	0	0	0
	0	0	0	0	0	0	0	0	0	0
	0	0	0	0	0	0	0	0	0	0
	0	0	0	0	0	0	0	0	0	0
	0	0	0	0	0	0	0	0	0	0
	0	0	0	0	0	0	0	0	0	0
	0	0	0	0	0	0	0	0	0	0
	0	0	0	0	0	0	0	0	0	0
	0	0	0	0	0	0	0	0	0	0
	0	0	0	0	0	0	0	0	0	0
	0	0	0	0	0	0	0	0	0	0
	0	0	0	0	0	0	0	0	0	0
	0	0	0	0	0	0	0	0	0	0
	0	0	0	0	0	0	0	0	0	0
	0	0	0	0	0	0	0	0	0	0
	0	0	0	0	0	0	0	0	0	0
	0	0	0	0	0	0	0	0	0	0
	0	0	0	0	0	0	0	0	0	0
	0	0	0	0	0	0	0	0	0	0
	0	0	0	0	0	0	0	0	0	0
	0	0	0	0	0	0	0	0	0	0
	0	0	0	0	0	0	0	0	0	0
	0	0	0	0	0	0	0	0	0	0
	0	0	0	0	0	0	0	0	0	0
	0	0	0	0	0	0	0	0	0	0
	0	0	0	0	0	0	0	0	0	0
	0	0	0	0	0	0	0	0	0	0
	0	0	0	0	0	0	0	0	0	0
	0	0	0	0	0	0	0	0	0	0
	0	0	0	0	0	0	0	0	0	0
	0	0	0	0	0	0	0	0	0	0
	0	0	0	0	0	0	0	0	0	0
	0	0	0	0	0	0	0	0	0	0
	0	0	0	0	0	0	0	0	0	0
	0	0	0	0	0	0	-0.254107	0	0	0
	0	0	0	0	0	0	0	0	0	0
	0	0	0	0	0	0	0	0	0	0
	0	0	0	0	0	0	0	0	0	0
	0	0	0	0	0	0	0	0	0	0
	-0.365007	-0.231108	0	0	0	0	-0.237526	0	0	0
	-0.371784	-0.243495	-0.273154	0	0	0	-0.260896	0	0	0
	-0.354025	-0.249159	-0.285368	0	-0.234752	0	-0.279994	0	0	0
	-0.327868	-0.259772	-0.287726	0	-0.244022	0	-0.299753	0	0	-0.286179
	-0.293644	0	-0.278376	0	-0.244395	0	-0.304196	0	0	0
	0	0	0	0	0	0	0	0	0	0
	0	0	0	0	0	0	0	0	0	0
	0	0	0	0	0	0	0	0	0	0
	0	0	0	0	0	0	0	0	0	0
	0	0	0	0	0	0	0	0	0	0
	0	0	0	0	0	0	0	0	0	0
	0	0	0	0	0	0	0	0	0	0
	0	0	0	0	0	0	0	0	0	0
	0	0	0	0	0	0	0	0	0	0
	0	0	0	0	0	0	0	0	0	0
	0	0	0	0	0	0	0	0	0	0
	0	0	0	0	0	0	0	0	0	0
	0	0	0	0	0	0	0	0	0	0
	0	0	0	0	0	0	0	0	0	0
	0	0	0	0	0	0	0	0	0	0
	0	0	0	0	0	0	0	0	0	0
	0	0	0	0	0	0	0	0	0	0
	0	0	0	0	0	0	0	0	0	0
	0	0	0	0	0	0	0	0	0	0
	0	0	0	0	0	0	0	0	0	0
	0	0	0	0	0	0	0	0	0	0
	0	0	0	0	0	0	0	0	0	0
	0	0	0	0	0	0	0	0	0	0
	-0.22858	0	0	0	0	0	-0.301187	0	0	0
	-0.304729	0	0	0	0	0	0	0	0	0
	0	0	0	0	0	0	0	0	0	0
	0	0	0	0	0	0	0	0	0	0
	0	0	0	0	0	0	0	0	0	0
	0	0	0	0	0	0	0	0	0	0
	0	0	0	0	0	0	0	0	0	0
	0	0	0	0	0	0	0	0	0	0
	0	0	0	0	0	0	0	0	0	0
	0	0	0	0	0	0	0	0	0	0
	0	0	0	0	0	0	0	0	0	0
	0	0	0	0	0	0	0	0	0	0
	0	0	0	0	0	0	0	0	0	0
	0	0	0	0	0	0	0	0	0	0
	0	0	0	0	0	0	0	0	0	0
	0	0	0	0	0	0	0	0	0	0
	0	0	0	0	0	0	0	0	0	0
	0	0	0	0	0	0	0	0	0	0
	0	0	0	0	0	0.251145	0	0	0	0
	0	0	0	0	0	0.258989	0	0	0	0
	0	0	0	0	0	0.273216	0	0	0	0
	0	0	0	0	0	0	0	0	0	0
	0	0	0	0	0	0	0	0	0	0
	0	0	0	0	0	0	0	0	0	0
	0	0	0	0	0	0	0	0	0	0
	0	0	0	0	0	0	0	0	0	0
	0	0	0	0	0	0	0	0	0	0
	0	0	0	0	0	0	0	0	0	0
	0	0	0	0	0	0	0	0	0	0
	0	0	0	0	0	0	0	0	0	0
	0	0	0	0	0	0	0	0	0	0
	0	0	0	0	0	0	0	0	0	0
	0	0	0	0	0	0	0	0	0	0
	0	0	0	0	0	0	0	0	0	0
	0	0	0	0	0	0	0	0	0	0
	0	0	0	0	0	0	0	0	0	0
	0	0	0	0	0	0	0	0	0	0
	0	0	0	0	0	0	0	0	0	0
	0	0	0	0	0	0	0	0	0	0
	0	0	0	0	0	0	0	0	0	0
	0	0	0	0	0	0	0	0	0	0
	0	0	0	0	0	0	0	0	0	0
	0	0	0	0	0	0	0	0	0	0
	0	0	0	0	0	0	0	0	0	0
	0	0	0	0	0	0	0	0	0	0
	0	0	0	0	0	0	0	0	0	0
	0	0	0	0	0	0	0	0	0	0
	0	0	0	0	0	0	0	0	0	0
	0	0	0	0	0	0	0	0	0	0
	0	0	0	0	0	0	0	0	0	0
	0	0	0	0	0	0	0	0	0	0
	0	0	0	0	0	0	0	0	0	0
	0	0	0	0	0	0	0	0	0	0
	0	0	0	0	0	0	0	0	0	0
	0	0	0	0	0	0	0	0	0	0
	0	0	0	0	0	0	0	0	0	0
	0	0	0	0	0.32217	0	0	0.276192	0	0
	0	0	0	0	0	0.264032	0	0.311316	0	0
	0	0	0	0	0	0	0	0	0	0
	0	0	0	0	0	0	0	0	0	0
	0	0	0	0	0	0	0	0	0	0
	0	0	0	0	0	0	0	0.292984	0	0
	0	0	0	0	0	0	0	0.302319	0	0
	-0.330936	0	0	0	0	0	-0.255857	0	0	-0.261145
	-0.28672	0	0	0	0	0	-0.2494	0	0	0
	-0.220154	0	0	0	0	0	-0.236243	0	0	0
	0	0	0	0	0	0	0	0	0	0
	0	0	0	0	0	0	0	0	0	0
	0	0	0	0	0	0	0	0	0	0
	0	0	0	0	0	0	0	0	0	0
	0	0	0	0	0	0	0	0	0	0
	-0.253811	0	0	0	0	0	0	0	0	0
	-0.282998	0	0	0	0	0	0	0	0	0
	-0.329693	0	0	0	0	0	0	0	0	0
	-0.358742	-0.232422	0	0	0	0	-0.247803	0	0	0
	-0.360242	-0.23763	-0.26839	0	0	0	-0.2655	0	0	0
	0	0	0	0	0	0	0	0	0	0
	0	0	0	0	0	0	0	0	0	0
	0	0	0	0	0	0	0	0	0	0
	0	0	0	0	0	0	0	0	0	0
	0	0	0	0	0	0	0	0	0	0
	0	0	0	0	0	0	0	0	0	0
	0	0	0	0	0	0	0	0	0	0
	0	0	0	0	0	0	0	0	0	0
	0	0	0	0	0	0	0	0	0	0
	0	0	0	0	0	0	0	0	0	0
	0	0	0	0	0	0	0	0	0	0
	0	0	0	0	0	0	0	0	0	0
	0	0	0	0	0	0	0	0	0	0
	0	0	0	0	0	0	0	0	0	0
	0	0	0	0	0	0	0	0	0	0
	0	0	0	0	0	0	0	0	0	0
	0	0	0	0	0	0	0	0	0	0
	0	0	0	0	0	0	0	0	0	0
	0	0	0	0	0	0	0	0	0	0
	0	0	0	0	0	0	0	0	0	0
	0	0	0	0	0	0	0	0	0	0
	0	0	0	0	0	0	0	0	0	0
	0	0	0	0	0	0	0	0	0	0
	0	0	0	0	0	0	0	0	0	0
	0	0	0	0	0	0	0	0	0	0
	0	0	0	0	0	0	0	0	0	0
	0	0	0	0	0	0	0	0	0	0
	0	0	0	0	0	0	0	0	0	0
	0	0	0	0	0	0	-0.243774	0	0	0
	0	0	0	0	0	0	0	0	0	0
	0	0	0	0	0	0	0	0	0	0
	0	0	0	0	0	0	0	0	0	0
	0	0	0	0	0	0	0	0	0	0
	0	0	0	0	0	0	-0.269486	0	0	0
	-0.26866	-0.264775	0	0	0	-0.279222	-0.302708	-0.248485	0	0
	-0.238102	0	0	0	0	-0.260918	0	-0.274889	0	0
	0	0	0	0	0	0	0	0	0	0
	0	0	0	0	0	0	0	0	0	0
	-0.238415	0	0	0	0	0	-0.259702	0	0	0
	0	0	0	0	0	0	0	0	0	0
	0	0	0	0	0	0	0	0	0	0
	0	0	0	0	0	0	0	0	0	0
	0	0	0	0	0	0	0	0.271237	0	0
	0	0	0	0	0	0	0	0	0	0
	0	0	0	0	0	0	0	0	0	0
	0	0	0	0	0	0	0	0	0	0
	0	0	0	0	0	0	0	0	0	0
	0	0	0	0	0	0	0	0	0	0
	0	0	0	0	0	0	0	0	0	0
	0	0	0	0	0	0	0	0	0	0
	0	0	0	0	0	0	0	0	0	0
	0	0	0	0	0	0.293955	0	0	0	0
	0	0	0	0	0	0.266605	0	0	0	0
	0	0	0	0	0	0.252353	0	0	0	0
	0	0	0	0	0	0	0	0	0	0
	0	0	0	0	0	0	0	0	0	0
	0	0	0	0	0	0	0	0	0	0
	0	0	0	0	0	0	0	0	0	0
	0	0	0	0	0	0.261436	0	0	0	0
	0	0	0	0	0	0	0	0	0	0
	0	0	0	0	0	0	0	0	0	0
	0	0	0	0	0	0	0	0	0	0
	0	0	0	0	0	0	0	0	0	0
	0	0	0	0	0	0	0	0	0	0
	0	0	0	0	0	0	0	0	0	0
	0	0	0	0	0	0	0	0	0	0
	0	0	0	0	0	0	0	0	0	0
	0	0	0	0	0	0	0	0	0	0
	0	0	0	0	0	0	0	0	0	0
	0	0	0	0	0	0	0	0	0	0
	0	0	0	0	0	0	0	0	0	0
	0	0	0	0	0	0	0	0	0	0
	0	0	0	0	0	0	0	0	0	0
	0	0	0	0	0	0	0	0	0	0
	0	0	0	0	0	0	0	0	0	0
	0	0	0	0	0	0	0	0	0	0
	0	0	0	0	0	0	0	0	0	0
	0	0	0	0	0	0	0	0	0	0
	0	0	0	0	0	0	0	0	0	0
	0	0	0	0	0	0	0	0	0	0
	0	0	0	0	0	0	0	0	0	0
	0	0	0	0	0	0	0	0	0	0
	0	0	0	0	0	0	0	0	0	0
	0	0	0	0	0	0	0	0	0	0
	0	0	0	0	0	0	0	0	0	0
	0	0	0	0	0	0	0	0	0	0
	0	0	0	0	0	0	0	0	0	0
	0	0	0	0	0	0	0	0	0	0
	0	0	0	0	0	0	0	0.275382	0	0
	0	0	0	0	0	0	0	0	0	0
	0	0	0	0	0	0	0	0	0	0
	0	0	0	0	0	0	0	0	0	0
	0	0	0	0	0	0	0	0	0	0
	0	0	0	0	0	0	0	0	0	0
	0	0	0	0	0	0	0	0	0	0
	0	0	0	0	0.318389	0.260828	0	0.297351	0	0
	0	0	0	0	0	0	0	0	0	0
	0	0	0	0	0	0	0	0	0	0
	0	0	0	0	0	0	0	0	0	0
	0	0	0	0	0	0.268269	0	0.326412	0	0
	0	0	0	0	0	0.275261	0	0.339027	0	0
	0	0	0	0	0	0.2783	0	0.340565	0	0
	-0.259632	0	0	0	0	0	0	0	0	0
	-0.26058	0	0	0	0	0	0	0	0	0
	-0.239578	0	0	0	0	0	0	0	0	0
	0	0	0	0	0	0	0	0	0	0
	0	0	0	0	0	0	0	0.275135	0	0
	0	0	0	0	0	0	0	0	0	0
	0	0	0	0	0	0	0	0	0	0
	0	0	0	0	0	0	0	0	0	0
	-0.2462	0	0	0	0	0	0	0	0	0
	-0.265531	0	0	0	0	0	0	0	0	0
	-0.279549	0	0	0	0	0	0	0	0	0
	-0.30796	0	0	0	0	0	0	0	0	0
	0	0	0	0	0	0	0	0	0	0
	0	0	0	0	0	0	0	0	0	0
	0	0	0	0	0	0	0	0	0	0
	0	0	0	0	0	0	0	0	0	0
	0	0	0	0	0	0	0	0	0	0
	0	0	0	0	0	0	0	0	0	0
	0	0	0	0	0	0	0	0	0	0
	0	0	0	0	0	0	0	0	0	0
	0	0	0	0	0	0	0	0	0	0
	0	0	0	0	0	0	0	0	0	0
	0	0	0	0	0	0	0	0	0	0
	0	0	0	0	0	0	0	0	0	0
	0	0	0	0	0	0	0	0	0	0
	0	0	0	0	0	0	0	0	0	0
	0	0	0	0	0	0	0	0	0	0
	0	0	0	0	0	0	0	0	0	0
	0	0	0	0	0	0	0	0	0	0
	0	0	0	0	0	0	0	0	0	0
	0	0	0	0	0	0	0	0	0	0
	0	0	0	0	0	0	0	0	0	0
	0	0	0	0	0	0	0	0	0	0
	0	0	0	0	0	0	0	0	0	0
	0	0	0	0	0	0	0	0	0	0
	0	0	0	0	0	0	0	0	0	0
	0	0	0	0	0	0	0	0	0	0
	0	0	0	0	0	0	0	0	0	0
	0	0	0	0	0	0	0	0	0	0
	0	0	0	0	0	0	0	0	0	0
	0	0	0	0	0	0	0	0	0	0
	0	0	0	0	0	0	0	0	0	0
	0	0	0	0	0	0	0	0	0	0
	0	0	0	0	0	0	0	0	0	0
	0	0	0	0	0	0	0	0	0	0
	0	0	0	0	0	0	0	-0.2818	0	0
	0	0	0	0	0	0	0	0	0	0
	0	0	0	0	0	0	0	0	0	0
	0	0	0	0	0	0	0	0	0	0
	0	0	0	0	0	0	0	0	0	0
	-0.24326	0	0	0	0	0	-0.248144	0	0	0
	-0.258678	-0.253769	0	0	0	0	-0.288605	-0.27568	0	0
	0	-0.245289	0	0	0	0	0	0	0	0
	0	-0.276653	0	0	0	0	0	0	0	0
	0	0	0	0	0	0	0	0	0	0
	0	0	0	0	0	0	0	0	0	0
	0	0	0	0	0	0	0	0	0	0
	0	-0.265965	0	0	0	0	0	0	0	0
	0	0	0	0	0	0	0	0	0	0
	0	0	0	0	0	0	0	0	0	0
	0	0	0	0	0	0	0	0	0	0
	0	-0.257578	0	0	0	0	0	0	0	0
	-0.264443	-0.278069	0	0	0	-0.255471	0	0	0	0
	-0.268944	0	0	0	0	0	0	0	0	0
	0	-0.235664	0	0	0	0	0	0	0	0
	0	-0.233433	0	0	0	0	0	0	0	0
	-0.25375	-0.245977	0	0	0	-0.244891	0	0	0	0
	0	-0.234934	0	0	0	0	0	0	0	0
	0	-0.280594	0	-0.263311	0	-0.242779	0	-0.244282	0	0
	-0.239874	-0.282256	0	0	0	0	0	0	0	0
	0	0	0	0	0	0	0	0	0	0
	0	0	0	0	0	0	0	0	0	0
	0	0	0	0	0	0	0	0	0	0
	0	0	0	0	0	0	0	0	0	0
	0	0	0	0	0	0	0	0	0	0
	0	0	0	0	0	0	0	0	0	0
	0	0	0	0	0	0	0	0	0	0
	0	0	0	0	0	0	0	0	0	0
	0	0	0	0	0	0	0	0	0	0
	-0.227489	-0.270984	0	0	0	0	0	0	0	0
	-0.226783	-0.261904	0	0	0	0	0	0	0	0
	0	-0.233068	0	0	0	0	0	0	0	0
	0	0	0	0	0	0	0	0	0	0
	0	-0.327081	0	-0.319999	0	0	0	0	0	0
	0	-0.312924	0	-0.302893	0	0	0	0	0	0
	0	-0.286477	0	-0.282754	0	0	0	0	0	0
	-0.238999	-0.333586	0	-0.320194	0	0	-0.23374	0	0	0
	0	-0.333916	0	-0.320492	0	0	0	0	0	0
	0	-0.324348	0	-0.301112	0	0	0	0	0	0
	-0.267427	-0.342509	0	-0.28438	0	0	-0.24697	0	0	0
	-0.245044	-0.322021	0	-0.270749	0	0	0	0	0	0
	0	-0.263805	0	0	0	0	0	0	0	0
	-0.23767	-0.386292	0	-0.335211	0	0	0	-0.279803	0	0
	-0.227926	-0.38124	0	-0.310995	0	0	0	-0.267143	0	0
	0	0	0	0	0	0	0	0	0	0
	0	0	0	0	0	0	0	0	0	0
	-0.383149	0	-0.371939	0	0	0	-0.338905	0	0	0
	0	0	0	0	0	0	0	0	0	0
	-0.36427	0	-0.339599	0	0	0	-0.300579	0	0	0
	0	0	0	0	0	0	0	0	0	0
	-0.319852	-0.330329	-0.290932	-0.273842	0	-0.318307	-0.276016	-0.277117	0	-0.329088
	-0.31963	-0.333562	-0.281843	-0.288604	0	-0.265133	-0.268553	0	0	-0.342093
	0	0	0	0	0	0	0	0	0	0
	-0.284765	-0.275319	-0.262516	0	0	-0.282618	-0.276104	-0.250479	0	-0.275897
	-0.27735	-0.268007	0	0	0	-0.246196	-0.265794	0	0	-0.283161
	0	0	0	0	0	0	0	0	0	0
	-0.275804	-0.280392	0	0	0	-0.275877	-0.265859	0	0	0
	-0.267806	-0.285248	0	0	0	-0.30749	-0.257973	-0.243356	0	-0.286697
	0	0	0	0	0	0	0	0	0	0
	0	0	0	0	0	0	0	0	0	0
	0	0	0	0	0	0	0	0	0	0
	0	0	0	0	0	0	0	0	0	0
	0	0	0	0	0	0	0	0	0	0
	0	0	0	0	0	0	0	0	0	0
	0	0	0	0	0	0	0	0	0	0
	0	0	0	0	0	0	0	0	0	0
	0	0	0	0	0	0	0	0	0	0
	0	0	0	0	0	0	0	0	0	0
	0	0	0	0	0	0	0	0	0	0
	0	0	0	0	0	0	0	0	0	0
	0	0	0	0	0	0	0	0	0	0
	0	0	0	0	0	0	0	0	0	0
	0	0	0	0	0	0	0	0	0	0
	0	0	0	0	0	0	0	0	0	0
	0	0	0	0	0	0	0	0	0	0
	0	0	0	0	0	0	0	0	0	0
	0	0	0	0	0	0	0	0	0	0
	0	0	0	0	0	0	0	0	0	0
	0	0	0	0	0	0	0	0	0	0
	0	0	0	0	0	0	0	0	0	0
	0	0	0	0	0	0.284816	0	0	0	0
	0	0	0	0	0	0	0	0	0	0
	0	0	0	0	0	0	0	0	0	0
	0	0	0	0	0	0	0	0	0	0
	0	0	0	0	0	0	0	0	0	0
	0	0	0	0	0	0	0	0	0	0
	0	0	0	0	0	0	0	0	0	0
	0	0	0	0	0	0	0	0	0	0
	0	0	0	0	0	0	0	0	0	0
	0	0	0	0	0	0	0	0	0	0
	0	0	0	0	0	0	0	0	0	0
	0	0	0	0	0	0	0	0	0	0
	0	0	0	0	0	0	0	0	0	0
	0	0	0	0	0	0	0	0	0	0
	0	0	0	0	0	0	0	0	0	0
	0	0	0	0	0	0	0	0	0	0
	0	0	0	0	0	0	0	0	0	0
	0	0	0	0	0	0	0	0	0	0
	0	0	0	0	0	0	0	0	0	0
	0	0	0	0	0	0	0	0	0	0
	0	0	0	0	0	0	0	0	0	0
	0	0	0	0	0	0	0	0	0	0
	0	0	0	0	0	0	0	0	0	0
	0	0	0	0	0	0	0	0	0	0
	0	0	0	0	0	0	0	0	0	0
	0	0	0	0	0	0	0	0	0	0
	0	0	0	0	0	0	0	0	0	0
	0	0	0	0	0	0	0	0	0	0
	0	0	0	0	0	0	0	0	0	0
	0	0	0	0	0	0	0	0	0	0
	0	0	0	0	0	0	0	0	0	0
	0	0	0	0	0	0	0	0	0	0
	0	0	0	0	0	0	0	0.289117	0	0
	0	0	0	0	0	0.28166	0	0.316897	0	0
	0	0	0	0	0	0	0	0	0	0
	0	0	0	0	0	0	0	0	0	0
	0	0	0	0	0	0	0	0	0	0
	0	0	0	0	0	0.278643	0	0.323391	0	0
	0	0	0	0	0	0.290071	0	0.346291	0	0
	0	0	0	0	0	0.290618	0	0.36366	0	0
	-0.223858	0	0	0	0	0	0	0	0	0
	0	0	0	0	0	0	0	0	0	0
	0	0	0	0	0	0	0	0	0	0
	0	0	0	0	0	0	0	0	0	0
	0	0	0	0	0	0.285013	0	0.350378	0	0
	0	0	0	0	0	0.251864	0	0.330722	0	0
	0	0	0	0	0	0	0	0.303051	0	0
	-0.249994	0	0	0	0	0	0	0	0	0
	-0.255599	0	0	0	0	0	0	0	0	0
	-0.247757	0	0	0	0	0	0	0	0	0
	0	0	0	0	0	0	0	0	0	0
	0	0	0	0	0	0	0	0	0	0
	-0.229754	0	0	0	0	0	0	0	0	0
	0	0	0	0	0	0	0	0	0	0
	0	0	0	0	0	0	0	0	0	0
	0	0	0	0	0	0	0	0	0	0
	0	0	0	0	0	0	0	0	0	0
	0	0	0	0	0	0	0	0	0	0
	0	0	0	0	0	0	0	0	0	0
	0	0	0	0	0	0	0	0	0	0
	0	0	0	0	0	0	0	0	0	0
	0	0	0	0	0	0	0	0	0	0
	0	0	0	0	0	0	0	0	0	0
	0	0	0	0	0	0	0	0	0	0
	0	0	0	0	0	0	0	0	0	0
	0	0	0	0	0	0	0	0	0	0
	0	0	0	0	0	0	0	0	0	0
	0	0	0	0	0	0	0	0	0	0
	0	0	0	0	0	0	0	0	0	0
	0	0	0	0	0	0	0	0	0	0
	0	0	0	0	0	0	0	0	0	0
	0	0	0	0	0	0	0	0	0	0
	0	0	0	0	0	0	0	0	0	0
	0	0	0	0	0	0	0	0	0	0
	0	0	0	0	0	0	0	0	0	0
	0	0	0	0	0	0	0	0	0	0
	0	0	0	0	0	0	0	-0.258342	0	0
	0	0	0	0	0	0	0	0	0	0
	0	0	0	0	0	0	0	0	0	0
	0	0	0	0	0	0	0	0	0	0
	-0.254137	0	0	0	0	0	-0.275715	-0.264103	0	0
	0	0	0	0	0	0	0	0	0	0
	0	0	0	0	0	0	0	0	0	0
	0	0	0	0	0	0	0	0	0	0
	-0.240899	0	0	0	0	0	0	0	0	0
	0	0	0	0	0	0	0	0	0	0
	0	0	0	0	0	0	0	0	0	0
	0	0	0	0	0	0	0	0	0	0
	0	0	0	0	0	0	0	0	0	0
	0	0	0	0	0	0	0	0	0	0
	0	0	0	0	0	0	0	0	0	0
	0	0	0	0	0	0	0	0	0	0
	0	0	0	0	0	0	0	0	0	0
	0	0	0	0	0	0	0	0	0	0
	0	0	0	0	0	0	0	0	0	0
	0	0	0	0	0	0	0	0	0	0
	0	0	0	0	0	0	0	0	0	0
	0	0	0	0	0	0	0	0	0	0.288919
	0	-0.25325	0	0	0	0	0	0	0	0
	0	0	0	0	0	0	0	0	0	0
	-0.239402	-0.259875	0	0	0	0	0	0	0	0
	-0.232239	0	0	0	0	0	0	0	0	0
	0	0	0	0	0	0	0	0	0	0
	0	0	0	0	0	0	0	0	0	0
	0	0	0	0	0	0	0	0	0	0
	0	-0.252932	0	0	0	0	0	0	0	0
	0	-0.239702	0	0	0	0	0	0	0	0
	0	0	0	0	0	0	0	0	0	0
	0	0	0	0	0	0	0	0	0	0
	0	-0.277857	0	0	0	0	0	0	0	0
	0	0	0	0	0	0	0	0	0	0
	0	0	0	0	0	0	0	0	0	0
	0	0	0	0	0	0	0	0	0	0
	-0.242553	-0.301677	0	-0.289281	0	0	0	0	0	0
	0	0	0	0	0	0	0	0	0	0
	0	0	0	0	0	0	0	0	0	0
	0	0	0	0	0	0	0	0	0	0
	-0.25221	-0.334312	0	-0.31822	0	0	-0.252319	0	0	0
	0	-0.230827	0	0	0	0	0	0	0	0
	0	0	0	0	0	0	0	0	0	0
	0	0	0	0	0	0	0	0	0	0
	-0.28887	-0.321157	0	-0.303186	-0.26204	0	-0.259112	0	0	0
	-0.269072	-0.329342	0	-0.305159	-0.239699	0	-0.253407	0	0	0
	0	-0.293451	0	0	0	0	0	0	0	0
	0	-0.254975	0	0	0	0	0	0	0	0
	0	0	0	0	0	0	0	0	0	0
	0	0	0	0	0	0	0	0	0	0
	-0.268191	-0.345849	0	-0.271192	0	0	-0.240547	0	0	0
	0	-0.250397	0	0	0	0	0	0	0	0
	0	0	0	0	0	0	0	0	0	0
	0	0	0	0	0	0	0	0	0	0
	0	0	0	0	0	0	0	0	0	0
	0	0	0	0	0	0	0	0	0	0
	-0.247393	-0.385314	0	-0.347224	0	0	0	-0.282463	0	0
	-0.224758	-0.38571	0	-0.303365	0	0	0	-0.263388	0	0
	0	-0.371003	0	-0.274103	0	0	0	0	0	0
	0	-0.303987	0	0	0	0	0	0	0	0
	0	0	0	0	0	0	0	0	0	0
	0	0	0	0	0	0	0	0	0	0
	0	0	0	0	0	0	0	0	0	0
	-0.286698	-0.401608	0	-0.33601	-0.256829	0	0	-0.278666	0	0
	-0.268483	-0.405624	0	-0.318028	0	0	0	-0.273509	0	0
	-0.251735	-0.404948	0	-0.293893	0	0	0	-0.265418	0	0
	-0.239045	-0.391071	0	0	0	0	0	-0.242257	0	0
	0	0	0	0	0	0	0	0	0	0
	0	0	0	0	0	0	0	0	0	0
	0	0	0	0	0	0	0	0	0	0
	0	0	0	0	0	0	0	0	0	0
	-0.288891	-0.435874	0	-0.334279	0	-0.24378	0	-0.324453	0	0
	-0.280193	-0.426966	0	-0.309968	0	0	0	-0.30776	0	0
	-0.269914	-0.389119	0	-0.271424	0	0	0	-0.273033	0	0
	0	0	0	0	0	0	0	0	0	0
	0	0	0	0	0	0	0	0	0	0
	0	0	0	0	0	0	0	0	0	0
	0	0	0	0	0	0	0	0	0	0
	-0.298211	-0.443448	0	-0.365904	-0.241622	-0.276417	0	-0.350921	-0.266714	0
	-0.313988	-0.440888	0	-0.359018	-0.240104	-0.264788	0	-0.343619	-0.272587	0
	0	0	0	0	0	0	0	0	0	0
	0	0	0	0	0	0	0	0	0	0
	0	0	0	0	0	0	0	0	0	0
	0	0	0	0	0	0	0	0	0	0
	0	0	0	0	0	0	0	0	0	0
	0	0	0	0	0	0	0	0	0	0
	0	0	0	0	0	0	0	0	0	0
	0	0	0	0	0	0	0	0	0	0
	0	0	0	0	0	0	0	0	0	0
	0	0	0	0	0	0	0	0	0	0
	0	0	0	0	0	0	0	0	0	0
	0	0	0	0	0	0	0	0	0	0
	0	0	0	0	0	0	0	0	0	0
	0	0	0	0	0	0	0	0	0	0
	0	0	0	0	0	0	0	0	0	0
	0	0	0	0	0	0	0	0	0	0
	0	0	0	0	0	0	0	0	0	0
	0	0	0	0	0	0	0	0	0	0
	0	0	0	0	0	0	0	0	0	0
	0	0	0	0	0	0	0	0	0	0
	-0.389656	-0.444276	-0.310959	-0.42329	-0.270337	-0.351265	-0.288532	-0.368457	-0.277168	-0.397567
	-0.41069	-0.422941	-0.34657	-0.382518	-0.300108	-0.349244	-0.334919	-0.348932	-0.291005	-0.380989
	-0.401794	-0.392896	-0.34583	-0.381626	-0.298652	-0.3512	-0.333747	-0.34247	-0.288746	-0.396068
	-0.402091	-0.373143	-0.364115	-0.347006	-0.284089	-0.336293	-0.351189	-0.319757	-0.26227	-0.368803
	-0.331283	-0.398648	-0.300792	-0.373585	-0.25531	-0.365625	-0.293559	-0.355568	0	-0.391799
	-0.385841	-0.348185	-0.365848	-0.328675	-0.260434	-0.323328	-0.353364	-0.312923	0	-0.343177
	-0.369869	-0.268829	-0.358712	0	0	-0.253954	-0.339407	-0.241565	0	-0.260908
	-0.406211	-0.255571	-0.390136	0	0	-0.239651	-0.356778	0	0	0
	-0.367004	-0.321429	-0.335212	0	-0.252559	-0.301346	-0.309921	-0.26484	0	-0.308639
	-0.377984	-0.286489	-0.349223	0	-0.237657	-0.272876	-0.31588	-0.245563	0	-0.271736
	-0.346274	-0.282199	-0.302923	0	0	-0.267796	-0.2758	-0.240362	0	-0.270775
	-0.310906	-0.334917	-0.279722	-0.286169	0	-0.237512	-0.266657	0	0	-0.344531
	-0.291244	-0.285116	-0.265339	0	0	-0.28256	-0.274492	-0.239868	0	-0.289271
	-0.276936	-0.271693	0	0	0	-0.239937	-0.265577	0	0	-0.285681
	-0.277246	-0.281461	0	0	0	-0.275174	-0.253025	0	0	-0.264162
	-0.263457	-0.289607	0	0	0	-0.315381	-0.254508	-0.243598	0	-0.297716
	-0.295449	-0.271237	0	0	0	-0.255876	-0.239733	0	0	0
	-0.301209	-0.268704	0	0	0	-0.258067	-0.26076	0	0	0
	-0.27926	-0.261295	0	0	0	-0.2894	-0.250527	0	0	-0.281899
	0	0	0	0	0	0	0	0	0	0
	-0.286405	0	0	0	0	0	0	0	0	0
	-0.270417	0	0	0	0	-0.249432	0	0	0	0
	0	0	0	0	0	0	0	0	0	0
	0	0	0	0	0	0	0	0	0	0
	0	0	0	0	0	0	0	0	0	0
	0	0	0	0	0	0	0	0	0	0
	0	0	0	0	0	0	0	0	0	0
	0	0	0	0	0	0	0	0	0	0
	0	0	0	0	0	0	0	0	0	0
	0	0	0	0	0	0	0	0	0	0
	0	0	0	0	0	0	0	0	0	0
	0	0	0	0	0	0	0	0	0	0
	0	0	0	0	0	0	0	0	0	0
	0	0	0	0	0	0	0	0	0	0
	0	0	0	0	0	0	0	0	0	0
	0	0	0	0	0	0	0	0	0	0
	0	0	0	0	0	0	0	0	0	0
	0	0	0	0	0	0	0	0	0	0
	0	0	0	0	0	0	0	0	0	0
	0	0	0	0	0	0	0	0	0	0
	0	0	0	0	0	0	0	0	0	0
	0	0	0	0	0	0	0	0	0	0
	0	0	0	0	0	0	0	0	0	0
	0	0	0	0	0	0	0	0	0	0
	0	0	0	0	0	0	0	0	0	0
	0	0	0	0	0	0	0	0	0	0
	0	0	0	0	0	0	0	0	0	0
	0	0	0	0	0	0	0	0	0	0
	0	0	0	0	0	0.275409	0	0	0	0
	0	0	0	0	0	0	0	0	0	0
	0	0	0	0	0	0	0	0	0	0
	0	0	0	0	0	0	0	0	0	0
	0	0	0	0	0	0	0	0	0	0
	0	0	0	0	0	0	0	0	0	0
	0	0	0	0	0	0	0	0	0	0
	0	0	0	0	0	0.269743	0	0	0	0
	0	0	0	0	0	0	0	0	0	0
	0	0	0	0	0	0	0	0	0	0
	0	0	0	0	0	0	0	0	0	0
	0	0	0	0	0	0	0	0	0	0
	0	0	0	0	0	0	0	0	0	0
	0	0	0	0	0	0	0	0	0	0
	0	0	0	0	0	0	0	0	0	0
	0	0	0	0	0	0	0	0	0	0
	0	0	0	0	0	0	0	0	0	0
	0	0	0	0	0	0	0	0	0	0
	0	0	0	0	0	0	0	0	0	0
	0	0	0	0	0	0	0	0	0	0
	0	0	0	0	0	0	0	0	0	0
	0	0	0	0	0	0	0	0	0	0
	0	0	0	0	0	0	0	0	0	0
	0	0	0	0	0	0	0	0	0	0
	0	0	0	0	0	0	0	0	0	0
	0	0	0	0	0	0	0	0	0	0
	0	0	0	0	0	0	0	0	0	0
	0	0	0	0	0	0	0	0	0	0
	0	0	0	0	0	0	0	0	0	0
	0	0	0	0	0	0	0	0	0	0
	0	0	0	0	0	0	0	0.289769	0	0
	0	0	0	0	0	0.294196	0	0.328604	0	0
	0	0	0	0	0	0.32319	0	0.352905	0	0
	0	0	0	0	0	0	0	0	0	0
	0	0	0	0	0	0	0	0	0	0
	0	0	0	0	0	0	0	0	0	0
	0	0	0	0	0	0.286232	0	0.327543	0	0
	0	0	0	0	0	0.281847	0	0.337491	0	0
	0	0	0	0	0	0	0	0	0	0
	0	0	0	0	0	0	0	0	0	0
	0	0	0	0	0	0	0	0	0	0
	0	0	0	0	0	0.262624	0	0.347466	0	0
	0	0	0	0	0	0	0	0.317329	0	0
	0	0	0	0	0	0	0	0.288317	0	0
	0	0	0	0	0	0	0	0	0	0
	0	0	0	0	0	0	0	0	0	0
	-0.237493	0	0	0	0	0	0	0	0	0
	-0.231986	0	0	0	0	0	0	0	0	0
	0	0	0	0	0	0	0	0	0	0
	0	0	0	0	0	0	0	0	0	0
	-0.221177	0	0	0	0	0	0	0	0	0
	-0.248056	0	0	0	0	0	0	0	0	0
	0	0	0	0	0	0	0	0	0	0
	0	0	0	0	0	0	0	0	0	0
	0	0	0	0	0	0	0	0	0	0
	0	0	0	0	0	0	0	0	0	0
	0	0	0	0	0	0	0	0	0	0
	0	0	0	0	0	0	0	0	0	0
	0	0	0	0	0	0	0	0	0	0
	0	0	0	0	0	0	0	0	0	0
	0	0	0	0	0	0	0	0	0	0
	0	0	0	0	0	0	0	0	0	0
	0	0	0	0	0	0	0	0	0	0
	0	0	0	0	0	0	0	0	0	0
	0	0	0	0	0	0	0	0	0	0
	0	0	0	0	0	0	0	0	0	0
	0	0	0	0	0	0	0	0	0	0
	0	0	0	0	0	0	0	0	0	0
	0	0	0	0	0	0	0	0	0	0
	0	0	0	0	0	0	0	0	0	0
	0	0	0	0	0	0	0	0	0	0
	0	0	0	0	0	0	0	0	0	0
	0	0	0	0	0	0	0	0	0	0
	0	0	0	0	0	0	0	0	0	0
	0	0	0	0	0	0	0	0	0	0
	0	0	0	0	0	0	0	0	0	0
	0	0	0	0	0	0	0	0	0	0
	0	0	0	0	0	0	0	0	0	0
	0	0	0	0	0	0	0	0	0	0
	0	0	0	0	0	0	0	0	0	0
	0	0	0	0	0	0	0	0	0	0
	0	0	0	0	0	0	0	0	0	0
	0	0	0	0	0	0	0	0	0	0
	0	0	0	0	0	0	-0.234069	0	0	0
	0	0	0	0	0	0	0	0	0	0
	0	0	0	0	0	0	0	0	0	0
	0	0	0	0	0.342528	0	0.305095	0	0	0
	0	0	0	0	0	0	0	0	0	0
	0	0	0	0	0	0	0	0	0	0
	0	0	0	0	0	0	0	0	0	0
	0	-0.309138	0	0	0	0	0	0	0	0
	0	-0.24636	0	0	0	0	0	0	0	0
	0	0	0	0	0	0	0	0	0	0
	0	0	0	0	0	0	0	0	0	0
	0	-0.233207	0	0	0	0	0	0	0	0
	0	0	0	0	0	0	0	0	0	0
	0	0	0	0	0	0	0	0	0	0
	0	0	0	0	0	0	0	0	0	0
	0	-0.249505	0	0	0	0	0	0	0	0
	0	0	0	0	0	0	0	0	0	0
	0	0	0	0	0	0	0	0	0	0
	0	0	0	0	0	0	0	0	0	0
	-0.249398	-0.27618	0	0	0	-0.266501	0	0	0	-0.261916
	0	0	0	0	0	0	0	0	0	0
	0	0	0	0	0	0	0	0	0	0
	0	0	0	0	0	0	0	0	0	0
	0	0	0	0	0	0	0	0	0	0
	0	0	0	0	0	0	0	0	0	0
	0	0	0	0	0	0	0	0	0	0
	0	0	0	0	0	0	0	0	0	0
	0	0	0	0	0	0	0	0	0	0
	0	0	0	0	0	0	0	0	0	0
	0	0	0	0	0	0	0	0	0	0
	0	0	0	0	0	0	0	0	0	0
	0	0	0	0	0	0	0	0	0	0
	0	0	0	0	0	0	0	0	0	0
	0	0	0	0	0	0	0	0	0	0
	0	-0.26381	0	0	0	0	0	0	0	0
	0	0	0	0	0	0	0	0	0	0
	0	0	0	0	0	0	0	0	0	0
	0	0	0	0	0	0	0	0	0	0
	0	0	0	0	0	0	0	0	0	0
	-0.244721	-0.304856	0	-0.29822	0	0	0	0	0	0
	0	0	0	0	0	0	0	0	0	0
	0	0	0	0	0	0	0	0	0	0
	0	0	0	0	0	0	0	0	0	0
	-0.258138	-0.32555	0	-0.313956	-0.238396	0	-0.254256	0	0	0
	0	0	0	0	0	0	0	0	0	0
	0	0	0	0	0	0	0	0	0	0
	0	0	0	0	0	0	0	0	0	0
	-0.291412	-0.308944	0	-0.303905	-0.271639	0	-0.264597	0	0	0
	0	-0.250292	0	0	0	0	0	0	0	0
	0	0	0	0	0	0	0	0	0	0
	0	0	0	0	0	0	0	0	0	0
	0	0	0	0	0	0	0	0	0	0
	0	0	0	0	0	0	0	0	0	0
	0	0	0	0	0	0	0	0	0	0
	-0.248513	-0.368522	0	-0.33614	-0.231776	0	0	-0.273927	0	0
	0	-0.264382	0	0	0	0	0	0	0	0
	0	0	0	0	0	0	0	0	0	0
	0	0	0	0	0	0	0	0	0	0
	-0.288556	-0.393585	0	-0.362646	-0.27786	0	-0.235464	-0.305135	0	0
	-0.283424	-0.397076	0	-0.349485	-0.261382	0	0	-0.286397	0	0
	-0.22264	-0.343507	0	0	0	0	0	0	0	0
	0	0	0	0	0	0	0	0	0	0
	-0.316714	-0.393785	0	-0.329299	-0.266739	0	-0.244688	-0.300131	0	0
	-0.259765	-0.375462	0	0	0	0	0	-0.252919	0	0
	0	0	0	0	0	0	0	0	0	0
	-0.309845	-0.405597	-0.274293	-0.35111	-0.257753	-0.267243	-0.23457	-0.344852	-0.282879	0
	-0.293713	-0.424095	0	-0.352366	-0.243347	-0.266109	0	-0.343616	-0.276108	0
	-0.29033	-0.446252	0	-0.361912	0	-0.273255	0	-0.354254	-0.260794	0
	-0.304887	-0.412102	0	-0.312825	0	0	0	-0.309841	0	0
	0	0	0	0	0	0	0	0	0	0
	-0.296292	-0.43213	0	-0.380692	-0.263465	-0.294351	0	-0.354687	-0.282318	-0.289832
	-0.302332	-0.424644	0	-0.38513	-0.260049	-0.28868	0	-0.352362	-0.282414	-0.287961
	-0.314527	-0.424057	0	-0.386654	-0.248346	-0.27772	0	-0.349502	-0.280158	-0.280365
	-0.340589	-0.407007	0	-0.345576	-0.237691	-0.261063	0	-0.324081	-0.266375	0
	0	0	0	0	0	0	0	0	0	0
	-0.331986	-0.427117	0	-0.408284	-0.270114	-0.270377	0	-0.360772	-0.286414	-0.274541
	-0.344883	-0.414574	0	-0.389918	-0.256603	-0.264467	0	-0.345619	-0.28203	-0.269603
	-0.360812	-0.395924	0	-0.343581	-0.249168	-0.261058	0	-0.315046	-0.275795	-0.263593
	-0.377198	-0.384182	-0.297398	-0.302213	-0.25431	-0.252379	-0.275258	-0.283078	-0.258763	0
	0	0	0	0	0	0	0	0	0	0
	-0.344206	-0.450445	-0.381714	-0.364363	-0.29605	-0.265136	-0.340334	-0.344645	-0.304332	0
	-0.350376	-0.437426	-0.383297	-0.337044	-0.283672	-0.274278	-0.33986	-0.326718	-0.292338	-0.261179
	0	0	0	0	0	0	0	0	0	0
	-0.340363	-0.474355	-0.41929	-0.362517	-0.3163	-0.314346	-0.37038	-0.374485	-0.328236	-0.279583
	-0.354399	-0.480866	-0.413524	-0.362868	-0.304445	-0.334524	-0.365767	-0.381648	-0.315053	-0.298401
	0	0	0	0	0	0	0	0	0	0
	-0.354177	-0.481846	-0.361483	-0.381027	-0.313345	-0.353735	-0.345565	-0.39581	-0.312827	-0.325039
	0	0	0	0	0	0	0	0	0	0
	0	0	0	0	0	0	0	0	0	0
	-0.332264	-0.428309	-0.305161	-0.358341	-0.311315	-0.303703	-0.303121	-0.361754	-0.315866	-0.282011
	0	0	0	0	0	0	0	0	0	0
	0	0	0	0	0	0	0	0	0	0
	0	0	0	0	0	0	0	0	0	0
	-0.332065	-0.257125	-0.285283	-0.338141	-0.278505	-0.290103	-0.255834	-0.319651	-0.315182	-0.299965
	0	0	0	0	0	0	0	0	0	0
	0	0	0	0	0	0	0	0	0	0
	0	0	0	0	0	0	0	0	0	0
	0	0	0	0	0	0	0	0	0	0
	0	0	0	0	0	0	0	0	0	0
	0	0	0	0	0	0	0	0	0	0
	0	0	0	0	0	0	0	0	0	0
	-0.29357	-0.269649	-0.261569	-0.286891	0	0	0	-0.246734	0	-0.26754
	-0.304619	0	-0.276606	0	0	0	0	0	0	0
	-0.319483	0	-0.291877	0	0	0	-0.23335	0	0	0
	-0.355496	0	-0.322381	0	0	0	-0.277994	0	0	0
	-0.322333	-0.378099	0	-0.358121	0	-0.288851	0	-0.319628	0	-0.318156
	-0.346082	-0.354993	-0.274277	-0.331663	0	-0.27019	0	-0.296002	0	-0.298077
	-0.371067	-0.323126	-0.306541	-0.292677	-0.252033	-0.246314	-0.273917	-0.263773	-0.268084	-0.269075
	-0.407646	-0.35758	-0.343791	-0.31901	-0.297088	-0.28704	-0.329113	-0.29631	-0.292869	-0.305052
	-0.364417	-0.386716	0	-0.397829	0	-0.35113	0	-0.373541	0	-0.370743
	-0.375054	-0.418081	-0.259715	-0.418264	0	-0.352708	0	-0.377641	0	-0.38567
	-0.383873	-0.432914	-0.281207	-0.426824	-0.252752	-0.358331	-0.254446	-0.374152	-0.27103	-0.405216
	-0.419317	-0.374441	-0.347238	-0.33578	-0.302651	-0.341788	-0.358744	-0.31775	-0.265747	-0.367929
	-0.32737	-0.409007	0	-0.384217	-0.24358	-0.360962	0	-0.356465	0	-0.39962
	-0.339074	-0.409451	-0.260205	-0.390135	-0.25632	-0.363322	-0.251652	-0.358255	-0.261896	-0.405727
	-0.399816	-0.322705	-0.35486	-0.282329	-0.271056	-0.29694	-0.354055	-0.274561	0	-0.312454
	-0.268234	-0.411135	0	-0.362706	0	-0.352725	0	-0.342858	0	-0.387663
	-0.29881	-0.413001	-0.260341	-0.379176	-0.241327	-0.376216	-0.257124	-0.36449	0	-0.403425
	-0.380091	-0.256871	-0.35922	0	0	-0.246935	-0.341813	0	0	0
	-0.275559	-0.394158	0	-0.327009	-0.239489	-0.338979	-0.242677	-0.321016	0	-0.356777
	-0.30566	-0.398958	-0.271586	-0.349855	-0.261323	-0.360158	-0.275798	-0.345729	0	-0.375753
	-0.345242	-0.357682	-0.317421	-0.31253	-0.266829	-0.33285	-0.310748	-0.317363	0	-0.338202
	-0.31409	-0.373837	-0.263882	-0.281899	-0.269104	-0.333743	-0.272068	-0.305392	0	-0.325716
	-0.333054	-0.370953	-0.279695	-0.28249	-0.266794	-0.342749	-0.278167	-0.299457	-0.259543	-0.347262
	-0.347432	-0.352395	-0.306095	-0.269057	-0.254033	-0.331483	-0.29005	-0.28254	0	-0.339699
	-0.325523	-0.338841	-0.278482	0	-0.264697	-0.319388	-0.281938	0	0	-0.330592
	-0.337365	-0.336751	-0.303499	0	-0.255329	-0.318085	-0.294956	0	0	-0.334954
	-0.292542	-0.282184	-0.263697	0	0	-0.286737	-0.271521	0	0	-0.298742
	-0.272922	-0.277556	0	0	0	-0.274936	-0.235536	0	0	-0.269879
	-0.290039	0	0	0	0	0	0	0	0	0
	-0.239192	0	0	0	0	-0.237852	0	0	0	0
	-0.226505	0	0	0	0	0	0	0	0	0
	0	0	0	0	0	0	0	0	0	0
	0	-0.240071	0	0	0	-0.261554	0	0	0	-0.264479
	0	0	0	0	0	0	0	0	0	0
	0	0	0	0	0	0	0	0	0	0
	0	0	0	0	0	0	0	0	0	0
	0	0	0	0	0	0	0	0	0	0
	0	0	0	0	0	0	0	0	0	0
	0	0	0	0	0	0	0	0	0	0
	0	0	0	0	0	0	0	0	0	0
	0	0	0	0	0	0	0	0	0	0
	0	0	0	0	0	0	0	0	0	0
	0	0	0	0	0	0	0	0	0	0
	0	0	0	0	0	0	0	0	0	0
	0	0	0	0	0	0	0	0	0	0
	0	0	0	0	0	0	0	0	0	0
	0	0	0	0	0	0	0	0	0	0
	0	0	0	0	0	0	0	0	0	0
	0	0	0	0	0	0	0	0	0	0
	0	0	0	0	0	0	0	0	0	0
	0	0	0	0	0	0	0	0	0	0
	0	0	0	0	0	0	0	0	0	0
	0	0	0	0	0	0	0	0	0	0
	0	0	0	0	0	0	0	0	0	0
	0	0	0	0	0	0	0	0	0	0
	0	0	0	0	0	0	0	0	0	0
	0	0	0	0	0	0	0	0	0	0
	0	0	0	0	0	0	0	0	0	0
	0	0	0	0	0	0	0	0	0	0
	0	0	0	0	0	0	0	0	0	0
	0	0	0	0	0	0	0	0	0	0
	0	0	0	0	0	0	0	0	0	0
	0	0	0	0	0	0	0	0	0	0
	0	0	0	0	0	0	0	0	0	0
	0	0	0	0	0	0	0	0	0	0
	0	0	0	0	0	0	0	0	0	0
	0	-0.229434	0	0	0	0	0	0	0	0
	0	0	0	0	0	0	0	0	0	0
	0	0	0	0	0	0	0	0	0	0
	0	0	0	0	0	0	0	0	0	0
	0	0	0	0	0	0	0	0	0	0
	0	0	0	0	0	0	0	0	0	0
	0	0	0	0	0	0	0	0	0	0
	0	0	0	0	0	0	0	0	0	0
	0	0	0	0	0	0	0	0	0	0
	0	0	0	0	0	0	0	0	0	0
	0	0	0	0	0	0	0	0	0	0
	0	0	0	0	0	0	0	0	0	0
	0	0	0	0	0	0	0	0	0	0
	0	0	0	0	0	0	0	0	0	0
	0	0	0	0	0	0	0	0	0	0
	0	0	0	0	0	0	0	0	0	0
	0	0	0	0	0	0	0	0	0	0
	0	0	0	0	0	0	0	0	0	0
	0	0	0	0	0	0	0	0	0	0
	0	0	0	0	0	0	0	0	0	0
	0	0	0	0	0	0	0	0	0	0
	0	0	0	0	0	0	0	0	0	0
	0	0	0	0	0	0	0	0	0	0
	0	0	0	0	0	0	0	0	0	0
	0	0	0	0	0	0	0	0	0	0
	0	0	0	0	0	0	0	0	0	0
	0	0	0	0	0	0	0	0	0	0
	0	0	0	0	0	0	0	0	0	0
	0	0	0	0	0	0	0	0	0	0
	0	0	0	0	0	0	0	0	0	0
	0	0	0	0	0	0	0	0	0	0
	0	0	0	0	0	0	0	0	0	0
	0	0	0	0	0	0	0	0	0	0
	0	0	0	0	0	0	0	0	0	0
	0	0	0	0	0	0	0	0	0	0
	0	0	0	0	0	0	0	0	0	0
	0	0	0	0	0	0	0	0	0	0
	0	0	0	0	0	0	0	0	0	0
	0	0	0	0	0	0	0	0	0	0
	0	0	0	0	0	0	0	0	0	0.303982
	0	0	0	0	0	0	0	0	0	0
	0	0	0	0	0	0	0	0	0	0
	0	0	0	0	0	0	0	0	0	0
	0	0	0	0	0	0	0	0	0	0
	0	0	0	0	0	0	0	0	0	0
	0	0	0	0	0	0	0	0	0	0
	0	0	0	0	0	0	0	0	0	0
	0	0	0	0	0	0	0	0	0	0
	0	0	0	0	0	0	0	0	0	0
	0	0	0	0	0	0	0	0	0	0
	0	0	0	0	0	0	0	0	0	0
	0	0	0	0	0	0	0	0	0	0
	0	0	0	0	0	0	0	0	0	0
	0	0	0	0	0	0	0	0	0	0
	0	0	0	0	0	0	0	0	0	0
	0	0	0	0	0	0	0	0	0	0
	0	0	0	0	0	0	0	0	0	0
	0	0	0	0	0	0	0	0	0	0
	0	0	0	0	0	0	0	0	0	0
	0	0	0	0	0	0	0	0	0	0
	0	0	0	0	0	0	0	0	0	0
	0	0	0	0	0	0	0	0	0	0
	0	0	0	0	0	0	0	0	0	0
	0	0	0	0	0	0	0	0	0	0
	0	0	0	0	0	0	0	0	0	0
	0	0	0	0	0	0	0	0	0	0
	0	0	0	0	0	0	0	0	0	0
	0	0	0	0	0	0	0	0	0	0
	0	0	0	0	0	0	0	0	0	0
	0	0	0	0	0	0	0	0	0	0
	0	0	0	0	0	0	0	0	0	0
	0	0	0	0	0	0	0	0	0	0
	0	0	0	0	0	0	0	0	0	0
	0	0	0	0	0	0	0	0	0	0
	0	0	0	0	0	0	0	0	0	0
	0	0	0	0	0	0	0	0	0	0
	0	0	0	0	0	0	0	0	0	0
	0	0	0	0	0	0	0	0	0	0
	0	0	0	0	0	0	0	0	0	0
	0	0	0	0	0	0	0	0	0	0
	0	0	0	0	0	0	0	0	0	0
	0	0	0	0	0	0	0	0	0	0
	0	0	0	0	0	0	0	0	0	0
	0	0	0	0	0	0	0	0	0	0
	0	0	0	0	0	0	0	0	0	0
	0	0	0	0	0	0	0	0	0	0
	0	0	0	0	0	0	0	0	0	0
	0	0	0	0	0	0.280194	0	0.304194	0	0
	0	0	0	0	0	0	0	0	0	0
	0	0	0	0	0	0	0	0	0	0
	0	0	0	0	0	0.331929	0	0.363012	0	0
	0	0	0	0	0	0.32456	0	0.366834	0	0
	0	0	0	0	0	0.307121	0	0.360827	0	0
	0	0	0	0	0	0	0	0	0	0
	0	0	0	0	0	0	0	0	0	0
	0	0	0	0	0	0.27665	0	0.349826	0	0
	0	0	0	0	0	0.277538	0	0.362559	0	0
	0	0	0	0	0	0.262412	0	0.341249	0	0
	0	0	0	0	0	0	0	0	0	0
	0	0	0	0	0	0	0	0	0	0
	0	0	0	0	0	0	0	0	0	0
	0	0	0	0	0	0	0	0	0	0
	0	0	0	0	0	0	0	0.317346	0	0
	0	0	0	0	0	0	0	0.291239	0	0
	0	0	0	0	0	0	0	0	0	0
	0	0	0	0	0	0	0	0	0	0
	0	0	0	0	0	0	0	0	0	0
	-0.232223	0	0	0	0	0	0	0	0	0
	0	0	0	0	0	0	0	0	0	0
	0	0	0	0	0	0	0	0	0	0
	0	0	0	0	0	0	0	0	0	0
	0	0	0	0	0	0	0	0	0	0
	0	0	0	0	0	0	0	0	0	0
	0	0	0	0	0	0	0	0	0	0
	0	0	0	0	0	0	0	0	0	0
	0	0	0	0	0	0	0	0	0	0
	0	0	0	0	0	0	0	0	0	0
	0	0	0	0	0	0	0	0	0	0
	0	0	0	0	0	0	0	0	0	0
	0	0	0	0	0	0	0	0	0	0
	0	0	0	0	0	0	0	0	0	0
	0	0	0	0	0	0	0	0	0	0
	0	0	0	0	0	0	0	0	0	0
	0	0	0	0	0	0	0	0	0	0
	0	0	0	0	0	0	0	0	0	0
	0	0	0	0	0	0	0	0	0	0
	0	0	0	0	0	0	0	0	0	0
	0	0	0	0	0	0	0	0	0	0
	0	0	0	0	0	0	0	0	0	0
	0	0	0	0	0	0	0	0	0	0
	0	0	0	0	0	0	0	0	0	0
	0	0	0	0	0	0	0	0	0	0
	0	0	0	0	0	0	0	0	0	0
	0	0	0	0	0	0	0	0	0	0
	0	0	0	0	0	0	0	0	0	0
	0	0	0	0	0	0	0	0	0	0
	0	0	0	0	0	0	0	0	0	0
	0	0	0	0	0	0	0	0	0	0
	0	0	0	0	0	0	0	0	0	0
	0	0	0	0	0	0	0	0	0	0
	0	0	0	0	0.341176	0	0.300211	0	0	0
	0	-0.272161	0	0	0	0	0	0	0	0
	0	0	0	0	0	0	0	0	0	0
	0	0	0	0	0	0	0	0	0	0
	0	-0.246046	0	0	0	0	0	0	0	0
	0	-0.245862	0	0	0	0	0	0	0	0
	-0.229732	0	0	0	0	0	0	0	0	0
	0	0	0	0	0	0	0	0	0	0
	0	0	0	0	0	0	0	0	0	0
	0	0	0	0	0	0	0	0	0	0
	0	-0.234639	0	0	0	0	0	0	0	0
	0	0	0	0	0	0	0	0	0	0
	0	0	0	0	0.34825	0	0	0	0	0
	0	0	0	0	0.318889	0	0	0	0	0
	-0.226845	0	0	0	0	0	0	0	0	0
	0	0	0	0	0	0	0	0	0	0
	0	0	0	0	0	0	0	0	0	0
	0	0	0	0	0	0	0	0	0	0
	-0.229199	-0.272068	0	0	0	0	0	0	0	0
	0	0	0	0	0	0	0	0	0	0
	0	0	0	0	0	0	0	0	0	0
	-0.247562	-0.306199	0	-0.313244	0	0	0	0	0	0
	0	0	0	0	0	0	0	0	0	0
	0	0	0	0	0	0	0	0	0	0
	-0.259095	-0.28024	0	-0.309067	-0.253562	0	-0.256651	0	0	0
	0	0	0	0	0	0	0	0	0	0
	0	0	0	0	0	0	0	0	0	0
	-0.298361	-0.274793	-0.259965	-0.304452	-0.285293	0	-0.275705	-0.251815	-0.270336	0
	-0.290854	-0.301098	0	-0.305313	-0.275706	0	-0.267362	0	-0.260385	0
	0	0	0	0	0	0	0	0	0	0
	0	0	0	0	0	0	0	0	0	0
	-0.298747	-0.307537	-0.26305	-0.287722	-0.275744	0	-0.262909	-0.252415	-0.271198	0
	0	0	0	0	0	0	0	0	0	0
	-0.272586	-0.341611	0	-0.323376	-0.266517	0	0	-0.258503	0	0
	0	0	0	0	0	0	0	0	0	0
	0	0	0	0	0	0	0	0	0	0
	-0.297821	-0.385298	0	-0.365578	-0.289362	-0.245227	-0.239858	-0.313086	-0.27344	0
	-0.286537	-0.389151	0	-0.367444	-0.279816	-0.239683	0	-0.309236	-0.260451	0
	0	0	0	0	0	0	0	0	0	0
	-0.330915	-0.372216	0	-0.348995	-0.296967	-0.269781	-0.264326	-0.338893	-0.278604	0
	-0.326026	-0.380957	0	-0.343573	-0.296582	-0.2543	-0.259973	-0.322338	-0.27992	0
	0	0	0	0	0	0	0	0	0	0
	-0.336084	-0.384776	-0.25974	-0.347984	-0.299777	-0.289189	-0.277422	-0.365379	-0.275613	0
	-0.326004	-0.389469	-0.259576	-0.350823	-0.286083	-0.273728	-0.261862	-0.356002	-0.27568	0
	0	0	0	0	0	0	0	0	0	0
	-0.325384	-0.39819	-0.276701	-0.368846	-0.292853	-0.330517	-0.271873	-0.395196	-0.289043	-0.27847
	-0.312151	-0.414308	-0.276185	-0.36801	-0.279082	-0.32381	-0.254201	-0.385025	-0.292331	-0.281219
	-0.298071	-0.426901	-0.268003	-0.371127	-0.263502	-0.30954	-0.235497	-0.372356	-0.285703	-0.280054
	0	0	0	0	0	0	0	0	0	0
	0	0	0	0	0	0	0	0	0	0
	-0.311373	-0.414429	-0.294338	-0.378436	-0.281646	-0.350248	-0.275719	-0.39872	-0.285451	-0.313261
	-0.301681	-0.428269	-0.296558	-0.390249	-0.272634	-0.331938	-0.271955	-0.390648	-0.280439	-0.307775
	-0.301513	-0.439267	-0.305529	-0.3985	-0.271544	-0.318934	-0.278579	-0.381926	-0.278551	-0.307012
	-0.305978	-0.437006	-0.280256	-0.394336	-0.271488	-0.300704	-0.256251	-0.364872	-0.282375	-0.298529
	-0.310862	-0.429737	0	-0.399104	-0.274309	-0.286115	0	-0.35809	-0.288463	-0.290009
	0	0	0	0	0	0	0	0	0	0
	0	0	0	0	0	0	0	0	0	0
	-0.316894	-0.434404	-0.323994	-0.412667	-0.280746	-0.3358	-0.308251	-0.410263	-0.271523	-0.308166
	-0.315427	-0.44064	-0.329197	-0.421226	-0.282411	-0.319892	-0.313708	-0.4027	-0.270555	-0.301702
	-0.321355	-0.438568	-0.336274	-0.415692	-0.282786	-0.297691	-0.315064	-0.385493	-0.275161	-0.287838
	-0.326336	-0.433023	-0.322938	-0.398944	-0.286721	-0.280644	-0.299306	-0.362911	-0.287838	-0.278103
	-0.336435	-0.428531	-0.30762	-0.384045	-0.286469	-0.267198	-0.28191	-0.347322	-0.296221	-0.267228
	-0.373588	-0.392606	-0.361113	-0.294536	-0.25913	-0.251302	-0.329493	-0.277046	0	0
	0	0	0	0	0	0	0	0	0	0
	0	0	0	0	0	0	0	0	0	0
	-0.320234	-0.446363	-0.360067	-0.36496	-0.307507	-0.32459	-0.344051	-0.362962	-0.291761	-0.309989
	-0.324984	-0.44731	-0.375232	-0.353131	-0.309736	-0.295501	-0.344682	-0.340131	-0.309176	-0.288636
	-0.331853	-0.458378	-0.393771	-0.351867	-0.314386	-0.279439	-0.354089	-0.338582	-0.321198	-0.266846
	-0.337522	-0.473349	-0.402625	-0.362077	-0.304292	-0.294152	-0.358185	-0.360844	-0.311916	-0.268973
	-0.362522	-0.466829	-0.375015	-0.351785	-0.28007	-0.325313	-0.338721	-0.356715	-0.284352	-0.307179
	0	0	0	0	0	0	0	0	0	0
	0	0	0	0	0	0	0	0	0	0
	0	0	0	0	0	0	0	0	0	0
	-0.321738	-0.445039	-0.393779	-0.342326	-0.322309	-0.342826	-0.356099	-0.353449	-0.327967	-0.328166
	-0.328463	-0.447371	-0.413287	-0.346427	-0.327695	-0.330521	-0.36514	-0.358064	-0.34259	-0.309472
	-0.339292	-0.460918	-0.420776	-0.359278	-0.331076	-0.32505	-0.371155	-0.369917	-0.348622	-0.298384
	-0.373452	-0.479228	-0.352638	-0.371089	-0.277275	-0.360541	-0.332032	-0.38054	-0.273389	-0.344457
	0	0	0	0	0	0	0	0	0	0
	0	0	0	0	0	0	0	0	0	0
	0	0	0	0	0	0	0	0	0	0
	-0.309244	-0.444308	-0.395127	-0.360082	-0.325712	-0.3497	-0.362168	-0.362168	-0.327824	-0.343075
	-0.313511	-0.44897	-0.401965	-0.362891	-0.337439	-0.339626	-0.365941	-0.364954	-0.346131	-0.328254
	-0.325092	-0.461495	-0.393625	-0.36833	-0.340049	-0.33751	-0.358622	-0.372752	-0.354552	-0.320568
	-0.339515	-0.484567	-0.373886	-0.386766	-0.335054	-0.348852	-0.343093	-0.39423	-0.353612	-0.326119
	-0.33467	-0.370558	-0.304643	-0.348035	-0.293519	-0.309608	-0.326418	-0.346178	-0.262478	-0.298656
	0	0	0	0	0	0	0	0	0	0
	0	0	0	0	0	0	0	0	0	0
	-0.320577	-0.489008	-0.364752	-0.401637	-0.311163	-0.359127	-0.333597	-0.396197	-0.320852	-0.351766
	-0.323334	-0.500151	-0.352286	-0.399191	-0.320029	-0.355308	-0.323135	-0.402428	-0.337385	-0.33713
	-0.338927	-0.49033	-0.34001	-0.395611	-0.326157	-0.348116	-0.313967	-0.400139	-0.348356	-0.328203
	-0.349171	-0.456257	-0.326197	-0.386476	-0.322779	-0.339575	-0.30326	-0.394825	-0.346634	-0.316637
	-0.341157	-0.283766	-0.285924	-0.304243	-0.290555	0	-0.28888	-0.287702	-0.288954	0
	0	0	0	0	0	0	0	0	0	0
	0	0	0	0	0	0	0	0	0	0
	-0.341408	-0.485974	-0.312774	-0.389248	-0.303	-0.360042	-0.299585	-0.401092	-0.31032	-0.338511
	-0.335132	-0.465977	-0.303356	-0.376395	-0.298108	-0.346718	-0.284915	-0.383221	-0.314532	-0.332015
	-0.332852	-0.404622	-0.300685	-0.3671	-0.288449	-0.345218	-0.275382	-0.369811	-0.312361	-0.339448
	-0.331203	-0.29666	-0.289823	-0.357878	-0.276109	-0.335999	-0.260466	-0.354632	-0.306854	-0.338915
	-0.326299	0	-0.28002	-0.35667	-0.260307	-0.326657	-0.245393	-0.341677	-0.29902	-0.34091
	-0.334312	0	-0.287311	-0.315061	-0.248691	-0.285868	-0.241598	-0.293676	-0.297566	-0.30581
	-0.350921	-0.256351	-0.296525	-0.304501	-0.24756	-0.267325	-0.256765	-0.278492	-0.285201	-0.287417
	0	0	0	0	0	0	0	0	0	0
	0	0	0	0	0	0	0	0	0	0
	0	0	0	0	0	0	0	0	0	0
	-0.311025	-0.408348	-0.275077	-0.318036	0	-0.321588	-0.240103	-0.318008	0	-0.325817
	-0.300971	-0.297781	-0.27152	-0.330049	0	-0.31106	0	-0.31498	0	-0.328535
	-0.301054	0	-0.272492	-0.31375	0	-0.279381	0	-0.286403	0	-0.307883
	-0.34444	0	-0.311714	0	0	0	-0.253123	0	0	0
	0	0	0	0	0	0	0	0	0	0
	0	0	0	0	0	0	0	0	0	0
	0	0	0	0	0	0	0	0	0	0
	0	0	0	0	0	0	0	0	0	0
	-0.304066	-0.417808	0	-0.291404	0	-0.282952	0	-0.253134	0	-0.333117
	-0.304497	-0.41045	0	-0.318571	0	-0.27704	0	-0.271458	0	-0.326695
	-0.29584	-0.35256	0	-0.328728	0	-0.261033	0	-0.27897	0	-0.304692
	-0.398051	-0.369853	-0.319113	-0.310548	-0.289858	-0.312304	-0.329417	-0.307507	-0.26392	-0.315933
	0	0	0	0	0	0	0	0	0	0
	0	0	0	0	0	0	0	0	0	0
	0	0	0	0	0	0	0	0	0	0
	-0.31943	-0.389707	0	-0.313767	0	-0.296268	0	-0.284798	0	-0.330214
	-0.325406	-0.374976	0	-0.349247	0	-0.308453	0	-0.320312	0	-0.334369
	-0.419015	-0.42625	-0.333648	-0.381807	-0.321815	-0.384202	-0.357125	-0.372295	-0.281586	-0.397865
	0	0	0	0	0	0	0	0	0	0
	0	0	0	0	0	0	0	0	0	0
	-0.354125	-0.363704	0	-0.359527	0	-0.331314	0	-0.340871	0	-0.347799
	-0.373741	-0.374822	0	-0.382418	0	-0.351261	0	-0.361882	0	-0.371615
	-0.325833	-0.404913	0	-0.370896	-0.240328	-0.348576	-0.235413	-0.342093	0	-0.385843
	-0.250136	-0.409239	0	-0.336221	0	-0.325258	0	-0.309665	0	-0.365129
	-0.283411	-0.393062	0	-0.314305	-0.24309	-0.328511	-0.248405	-0.308951	0	-0.344122
	-0.313495	-0.390665	-0.27231	-0.309863	-0.263841	-0.330705	-0.278658	-0.327769	0	-0.316339
	-0.314435	-0.377372	-0.269181	-0.27898	-0.273136	-0.333029	-0.278512	-0.308407	0	-0.317089
	-0.29661	-0.367375	0	0	-0.270532	-0.325502	-0.279894	-0.280819	0	-0.307227
	-0.315054	-0.349338	-0.265645	0	-0.279979	-0.317153	-0.282085	0	-0.259512	-0.308627
	-0.315416	-0.339546	-0.263759	0	-0.267224	-0.315167	-0.274996	0	0	-0.319977
	-0.279558	-0.343675	0	0	-0.251252	-0.299197	-0.270778	0	0	-0.303099
	-0.292558	-0.313119	0	0	-0.253961	-0.285823	-0.277203	0	0	-0.299377
	-0.289926	-0.285859	0	0	-0.240487	-0.282163	-0.273028	0	0	-0.297542
	-0.286736	-0.270965	0	0	0	-0.28213	-0.272646	0	0	-0.300706
	0	-0.282197	0	0	0	-0.275589	0	0	0	-0.285694
	-0.221162	-0.267149	0	0	0	-0.268443	0	0	0	-0.277535
	-0.233807	-0.261364	0	0	0	-0.267741	0	0	0	-0.27472
	-0.256762	-0.268273	0	0	0	-0.267894	0	0	0	-0.270502
	-0.299702	-0.307143	0	0	0	-0.284172	-0.242054	0	0	-0.261251
	-0.263664	-0.29472	0	0	0	-0.275982	0	0	0	0
	-0.259119	-0.280793	0	0	0	-0.269551	0	0	0	0
	-0.266189	-0.273409	0	0	0	-0.263863	0	0	0	0
	-0.282657	-0.276234	0	0	0	-0.267238	0	0	0	0
	-0.328829	-0.274012	0	0	0	-0.259004	-0.261836	0	0	0
	-0.269538	-0.251268	0	0	0	-0.262627	0	0	0	0
	-0.267377	-0.23015	0	0	0	-0.25539	0	0	0	0
	-0.272431	0	0	0	0	-0.242463	0	0	0	0
	-0.288583	0	0	0	0	0	0	0	0	0
	-0.27976	-0.250352	0	0	0	-0.247066	0	0	0	0
	-0.230476	0	0	0	0	0	0	0	0	0
	0	0	0	0	0	0	0	0	0	0
	-0.221714	0	0	0	0	0	0	0	0	0
	0	0	0	0	0	0	0	0	0	0
	0	0	0	0	0	0	0	0	0	0
	0	0	0	0	0	0	0	0	0	0
	0	0	0	0	0	0	0	0	0	0
	0	0	0	0	0	0	0	0	0	0
	0	0	0	0	0	0	0	0	0	0
	0	0	0	0	0	0	0	0	0	0
	0	0	0	0	0	0	0	0	0	0
	0	0	0	0	0	0	0	0	0	0
	0	0	0	0	0	0	0	0	0	0
	0	0	0	0	0	0	0	0	0	0
	0	0	0	0	0	0	0	0	0	0
	0	0	0	0	0	0	0	0	0	0
	0	0	0	0	0	0	0	0	0	0
	0	0	0	0	0	0	0	0	0	0
	0	0	0	0	0	0	0	0	0	0
	0	0	0	0	0	0	0	0	0	0
	0	0	0	0	0	0	0	0	0	0
	0	0	0	0	0	0	0	0	0	0
	0	0	0	0	0	0	0	0	0	0
	0	0	0	0	0	0	0	0	0	0
	0	0	0	0	0	0	0	0	0	0
	0	0	0	0	0	0	0	0	0	0
	0	0	0	0	0	0	0	0	0	0
	0	0	0	0	0	0	0	0	0	0
	0	0	0	0	0	0	0	0	0	0
	0	0	0	0	0	0	0	0	0	0
	0	0	0	0	0	0	0	0	0	0
	0	0	0	0	0	0	0	0	0	0
	0	0	0	0	0	0	0	0	0	0
	0	0	0	0	0	0	0	0	0	0
	0	0	0	0	0	0	0	0	0	0
	0	0	0	0	0	0	0	0	0	0
	0	0	0	0	0	0	0	0	0	0
	0	0	0	0	0	0	0	0	0	0
	0	0	0	0	0	0	0	0	0	0
	0	0	0	0	0	0	0	0	0	0
	0	0	0	0	0	0	0	0	0	0
	0	0	0	0	0	0	0	0	0	0
	0	0	0	0	0	0	0	0	0	0
	0	0	0	0	0	0	0	0	0	0
	0	0	0	0	0	0	0	0	0	0
	0	0	0	0	0	0	0	0	0	0
	0	0	0	0	0	0	0	0	0	0
	0	0	0	0	0	0	0	0	0	0
	0	0	0	0	0	0	0	0	0	0
	0	0	0	0	0	0	0	0	0	0
	0	0	0	0	0	0	0	0	0	0
	0	0	0	0	0	0	0	0	0	0
	0	0	0	0	0	0	0	0	0	0
	0	0	0	0	0	0	0	0	0	0
	0	0	0	0	0	0	0	0	0	0
	0	0	0	0	0	0	0	0	0	0
	0	0	0	0	0	0	0	0	0	0
	0	0	0	0	0	0	0	0	0	0
	0	0	0	0	0	0	0	0	0	0
	0	0	0	0	0	0	0	0	0	0
	-0.252014	0	0	0	0	0	0	0	0	0
	-0.22541	0	0	0	0	0	0	0	0	0
	0	0	0	0	0	0	0	0	0	0
	0	0	0	0	0	0	0	0	0	0
	0	0	0	0	0	0	0	0	0	0
	0	0	0	0	0	0	0	0	0	0
	0	0	0	0	0	0	0	0	0	0
	-0.275924	0	0	0	0	0	0	0	0	0
	-0.247772	0	0	0	0	0	0	0	0	0
	0	0	0	0	0	0	0	0	0	0
	0	0	0	0	0	0	0	0	0	0
	0	0	0	0	0	0	0	0	0	0
	0	0	0	0	0	0	0	0	0	0.310789
	0	0	0	0	0	0	0	0	0	0.34231
	-0.279343	0	0	0	0	0	0	0	0	0
	-0.243792	0	0	0	0	0	0	0	0	0
	0	0	0	0	0	0	0	0	0	0
	0	0	0	0	0	0	0	0	0	0
	0	0	0	0	0	0	0	0	0	0.313296
	-0.247883	0	0	0	0	0	0	0	0	0
	-0.222784	0	0	0	0	0	0	0	0	0
	0	0	0	0	0	0	0	0	0	0
	0	0	0	0	0	0	0	0	0	0
	0	0	0	0	0	0	0	0	0	0
	0	0	0	0	0	0	0	0	0	0
	0	0	0	0	0	0	0	0	0	0
	0	0	0	0	0	0	0	0	0	0
	0	0	0	0	0	0	0	0	0	0
	0	0	0	0	0	0	0	0	0	0
	0	0	0	0	0	0	0	0	0	0
	-0.248963	0	0	0	0	0	0	0	0	0
	0	0	0	0	0	0	0	0	0	0
	0	0	0	0	0	0	0	0	0	0
	0	0	0	0	0	0	0	0	0	0
	0	0	0	0	0	0	0	0	0	0
	0	0	0	0	0	0	0	0	0	0
	0	0	0	0	0	0	0	0	0	0
	0	0	0	0	0	0	0	0	0	0
	0	0	0	0	0	0	0	0	0	0
	0	0	0	0	0	0	0	0	0	0
	0	0	0	0	0	0	0	0	0	0
	0	0	0	0	0	0	0	0	0	0
	0	0	0	0	0	0	0	0	0	0
	0	0	0	0	0	0	0	0	0	0
	0	0	0	0	0	0	0	0	0	0
	0	0	0	0	0	0	0	0	0	0
	0	0	0	0	0	0	0	0	0	0
	0	0	0	0	0	0	0	0	0	0
	0	0	0	0	0	0	0	0	0	0
	0	0	0	0	0	0	0	0	0	0
	0	0	0	0	0	0	0	0	0	0
	0	0	0	0	0	0	0	0	0	0
	0	0	0	0	0	0	0	0	0	0
	0	0	0	0	0	0	0	0	0	0
	0	0	0	0	0	0	0	0	0	0
	0	0	0	0	0	0	0	0	0	0
	0	0	0	0	0	0	0	0	0	0
	0	0	0	0	0	0	0	0	0	0
	0	0	0	0	0	0	0	0	0	0
	0	0	0	0	0	0	0	0	0	0
	0	0	0	0	0	0	0	0	0	0
	0	0	0	0	0	0	0	0	0	0
	0	0	0	0	0	0	0	0	0	0
	0	0	0	0	0	0	0	0	0	0
	0	0	0	0	0	0	0	0	0	0
	0	0	0	0	0	0.346508	0	0.369806	0	0
	0	0	0	0	0	0.359979	0	0.389571	0	0
	0	0	0	0	0	0.347556	0	0.384841	0	0
	0	0	0	0	0	0	0	0	0	0
	0	0	0	0	0	0	0	0	0	0
	0	0	0	0	0	0.29533	0	0.365144	0	0
	0	0	0	0	0	0.283933	0	0.368151	0	0
	0	0	0	0	0	0.271146	0	0.355585	0	0
	0	0	0	0	0	0	0	0	0	0
	0	0	0	0	0	0	0	0	0	0
	0	0	0	0	0	0.266201	0	0.347193	0	0
	0	0	0	0	0	0	0	0.321687	0	0
	0	0	0	0	0	0	0	0.287074	0	0
	0	0	0	0	0	0	0	0	0	0
	0	0	0	0	0	0	0	0	0	0
	0	0	0	0	0	0	0	0	0	0
	0	0	0	0	0	0	0	0	0	0
	0	0	0	0	0	0	0	0	0	0
	0	0	0	0	0	0	0	0	0	0
	0	0	0	0	0	0	0	0	0	0
	0	0	0	0	0	0	0	0	0	0
	0	0	0	0	0	0	0	0	0	0
	0	0	0	0	0	0	0	0	0	0
	0	0	0	0	0	0	0	0	0	0
	0	0	0	0	0	0	0	0	0	0
	0	0	0	0	0	0	0	0	0	0
	0	0	0	0	0	0	0	0	0	0
	0	0	0	0	0	0	0	0	0	0
	0	0	0	0	0	0	0	0	0	0
	0	0	0	0	0	0	0	0	0	0
	0	0	0	0	0	0	0	0	0	0
	0	0	0	0	0	0	0	0	0	0
	0	0	0	0	0	0	0	0	0	0
	0	0	0	0	0	0	0	0	0	0
	0	0	0	0	0	0	0	0	0	0
	0	0	0	0	0	0	0	0	0	0
	0	0	0	0	0	0	0	0	0	0
	0	0	0	0	0	0	0	0	0	0
	0	0	0	0	0	0	0	0	0	0
	0	0	0	0	0	0	0	0	0	0
	0	0	0	0	0	0	0	0	0	0
	0	0	0	0	0	0	0	0	0	0
	0	0	0	0	0	0	0	0	0	0
	0	-0.233678	0	0	0	0	0	0	0	0
	0	-0.281228	0	0	0	0	0	0	0	0
	0	0	0	0	0	0	0	0	0	0
	0	0	0	0	0	0	0	0	0	0
	0	-0.238506	0	0	0	0	0	0	0	0
	0	-0.249468	0	0	0	0	0	0	0	0
	0	0	0	0	0	0	0	0	0	0
	0	0	0	0	0	0	0	0	0	0
	0	0	0	0	0	0	0	0	0	0
	0	-0.239784	0	0	0	0	0	0	0	0
	0	0	0	0	0	0	0	0	0	0
	0	0	0	0	0	0	0	0	0	0
	0	0	0	0	0	0	0	0	0	0
	0	0	0	0	0.333204	0	0	0	0	0
	0	-0.261574	0	-0.274317	0	0	0	0	0	0
	0	0	0	0	0	0	0	0	0	0
	0	0	0	0	0.34302	0	0	0	0	0
	-0.220331	0	0	0	0	0	0	0	0	0
	-0.230148	0	0	0	0	0	0	0	0	0
	0	0	0	0	0	0	0	0	0	0
	0	0	0	0	0.332289	0	0.316033	0	0	0
	-0.235922	0	0	0	0	0	0	0	0	0
	-0.234092	-0.255119	-0.26135	0	0	0	0	0	0	0
	0	0	0	0	0	0	0	0	0	0
	0	0	0	0	0.325983	0	0.32083	0	0	0
	0	0	0	0	0	0	0	0	0	0
	-0.241629	-0.278003	0	0	0	0	0	0	0	0
	0	0	0	0	0	0	0	0	0	0
	-0.256538	-0.300359	0	-0.312915	0	0	0	-0.244995	0	0
	-0.297203	-0.258491	-0.2619	-0.303777	-0.285625	0	-0.277444	-0.257459	-0.270086	0
	0	0	0	0	0	0	0	0	0	0
	-0.311932	-0.266827	-0.276867	-0.287085	-0.297792	0	-0.285542	-0.248558	-0.286642	0
	0	0	0	0	0	0	0	0	0	0
	-0.303401	-0.318383	-0.261506	-0.327791	-0.300885	0	-0.270494	-0.261349	-0.29104	0
	-0.300923	-0.374009	0	-0.353779	-0.297685	0	-0.249193	-0.299867	-0.286475	0
	0	0	0	0	0	0	0	0	0	0
	0	0	0	0	0	0	0	0	0	0
	-0.322821	-0.371013	0	-0.356309	-0.296064	-0.270101	-0.257536	-0.339359	-0.282543	0
	-0.23134	-0.279895	0	0	0	0	0	0	0	0
	0	0	0	0	0	0	0	0	0	0
	0	0	0	0	0	0	0	0	0	0
	-0.342656	-0.372144	-0.26504	-0.33782	-0.30421	-0.279937	-0.284877	-0.35244	-0.276752	0
	-0.26188	-0.309823	0	0	0	0	0	0	0	0
	0	0	0	0	0	0	0	0	0	0
	0	0	0	0	0	0	0	0	0	0
	-0.345006	-0.37075	-0.272426	-0.339751	-0.307782	-0.314759	-0.299649	-0.374938	-0.269417	0
	-0.340739	-0.383815	-0.271754	-0.358127	-0.309666	-0.315016	-0.289579	-0.385612	-0.284575	0
	-0.294062	-0.356022	0	0	0	-0.256878	0	-0.280536	0	0
	0	0	0	0	0	0	0	0	0	0
	-0.322612	-0.407191	-0.293142	-0.368862	-0.296429	-0.356293	-0.2835	-0.40344	-0.294151	-0.306015
	-0.335941	-0.395282	-0.265797	-0.269901	-0.241454	-0.285036	-0.270599	-0.283261	0	-0.270432
	0	0	0	0	0	0	0	0	0	0
	-0.311139	-0.413439	-0.301159	-0.378828	-0.277104	-0.355879	-0.285359	-0.403651	-0.273845	-0.316477
	-0.310532	-0.419871	-0.306649	-0.388187	-0.277458	-0.339608	-0.289892	-0.398321	-0.274789	-0.308785
	-0.382794	-0.384388	-0.328046	-0.274045	-0.247502	-0.269573	-0.330348	-0.272811	0	-0.26639
	0	0	0	0	0	0	0	0	0	0
	-0.329799	-0.440379	-0.324833	-0.402759	-0.270866	-0.358096	-0.309296	-0.41797	0	-0.322598
	-0.321821	-0.447924	-0.325081	-0.41794	-0.275178	-0.354378	-0.315447	-0.427086	0	-0.317634
	-0.320771	-0.446817	-0.327903	-0.41022	-0.289256	-0.345339	-0.326656	-0.414153	-0.260381	-0.313548
	-0.371155	-0.428796	-0.333706	-0.327755	-0.257746	-0.323513	-0.32881	-0.332624	0	-0.315692
	0	0	0	0	0	0	0	0	0	0
	-0.331474	-0.452101	-0.33042	-0.397735	-0.290603	-0.385948	-0.336942	-0.422797	0	-0.350309
	-0.327615	-0.455679	-0.331222	-0.386639	-0.300837	-0.383244	-0.339316	-0.413957	-0.261775	-0.347493
	-0.320673	-0.452314	-0.338851	-0.366212	-0.305984	-0.368892	-0.338232	-0.387288	-0.277487	-0.341736
	-0.368157	-0.471603	-0.31865	-0.371224	-0.241396	-0.362539	-0.305131	-0.376542	0	-0.354968
	0	0	0	0	0	0	0	0	0	0
	-0.313535	-0.459457	-0.350886	-0.369503	-0.305636	-0.391688	-0.337824	-0.389966	-0.290903	-0.374236
	-0.312922	-0.450259	-0.371228	-0.358346	-0.310579	-0.3723	-0.342336	-0.372593	-0.309904	-0.359701
	-0.315321	-0.434077	-0.394205	-0.350221	-0.323927	-0.348127	-0.35646	-0.359116	-0.330308	-0.335898
	-0.387111	-0.376654	-0.293163	-0.364326	-0.24144	-0.340233	-0.31579	-0.366388	0	-0.330917
	0	0	0	0	0	0	0	0	0	0
	0	0	0	0	0	0	0	0	0	0
	0	0	0	0	0	0	0	0	0	0
	-0.309458	-0.442558	-0.370327	-0.367217	-0.299358	-0.353045	-0.350691	-0.353587	-0.28636	-0.36554
	-0.314481	-0.453211	-0.390784	-0.374684	-0.312255	-0.349761	-0.358025	-0.361491	-0.313081	-0.357888
	-0.388531	0	-0.278753	-0.321623	-0.29087	-0.260734	-0.323277	-0.302915	0	-0.265808
	0	0	0	0	0	0	0	0	0	0
	0	0	0	0	0	0	0	0	0	0
	-0.316305	-0.465551	-0.333476	-0.39574	-0.272847	-0.371398	-0.306434	-0.393271	-0.272493	-0.367712
	-0.325408	-0.485664	-0.34414	-0.40152	-0.294494	-0.365525	-0.31522	-0.405559	-0.30303	-0.349872
	-0.389238	-0.324451	-0.283573	-0.288568	-0.277464	-0.253266	-0.295011	-0.273056	-0.267648	-0.26426
	0	0	0	0	0	0	0	0	0	0
	0	0	0	0	0	0	0	0	0	0
	-0.331823	-0.462103	-0.280611	-0.372596	-0.277151	-0.371889	-0.268947	-0.391531	-0.280687	-0.351677
	-0.338476	-0.472682	-0.287476	-0.366977	-0.289671	-0.362185	-0.281947	-0.386279	-0.291473	-0.340207
	-0.369201	-0.411376	-0.300191	-0.30806	0	-0.303372	-0.281867	-0.303455	0	-0.309646
	0	0	0	0	0	0	0	0	0	0
	0	0	0	0	0	0	0	0	0	0
	-0.322737	-0.438131	0	-0.315363	-0.251245	-0.337787	-0.24921	-0.321884	0	-0.339966
	-0.318205	-0.43893	-0.261257	-0.306544	-0.235898	-0.325076	-0.243555	-0.303433	0	-0.337763
	-0.383609	-0.325276	-0.317324	0	0	-0.263067	-0.306696	-0.258803	0	0
	0	0	0	0	0	0	0	0	0	0
	0	0	0	0	0	0	0	0	0	0
	-0.303389	-0.417835	0	-0.299639	0	-0.297818	0	-0.257353	0	-0.354434
	-0.30333	-0.411568	0	-0.292923	0	-0.284777	0	-0.251542	0	-0.338453
	0	0	0	0	0	0	0	0	0	0
	0	0	0	0	0	0	0	0	0	0
	0	0	0	0	0	0	0	0	0	0
	-0.309428	-0.386297	0	-0.305667	0	-0.295156	0	-0.266673	0	-0.342513
	-0.320029	-0.386309	0	-0.308883	0	-0.3021	0	-0.285964	0	-0.330442
	0	0	0	0	0	0	0	0	0	0
	0	0	0	0	0	0	0	0	0	0
	0	0	0	0	0	0	0	0	0	0
	0	0	0	0	0	0	0	0	0	0
	-0.326349	-0.393945	0	-0.344886	0	-0.314696	0	-0.310479	0	-0.346305
	0	0	0	0	0	0	0	0	0	0
	0	0	0	0	0	0	0	0	0	0
	0	0	0	0	0	0	0	0	0	0
	-0.338618	-0.413265	0	-0.373785	0	-0.333904	-0.248028	-0.328185	0	-0.379467
	-0.280342	-0.429634	0	-0.350442	0	-0.325033	0	-0.305512	0	-0.375424
	-0.306582	-0.406291	0	-0.31138	-0.245201	-0.316349	-0.25545	-0.289488	0	-0.346117
	-0.315012	-0.400655	-0.275295	-0.325049	-0.256418	-0.336475	-0.280054	-0.33952	0	-0.323526
	-0.26666	-0.38125	0	-0.271987	-0.245405	-0.32769	-0.260442	-0.30813	0	-0.30746
	-0.259113	-0.360436	0	0	-0.234568	-0.308761	-0.254276	-0.265042	0	-0.307576
	-0.250127	-0.326845	0	0	0	-0.296861	-0.238321	0	0	-0.306962
	-0.289909	-0.319381	0	0	-0.231996	-0.300617	-0.269581	0	0	-0.279392
	-0.28649	-0.289369	0	0	0	-0.273405	-0.249663	0	0	0
	-0.338578	-0.255483	-0.267458	0	-0.246258	-0.25484	-0.276611	0	0	0
	-0.27619	-0.234787	0	0	0	0	0	0	0	0
	-0.231096	0	0	0	0	0	0	0	0	0
	-0.234078	0	0	0	0	0	0	0	0	0
	0	-0.245237	0	0	0	0	0	0	0	0
	0	0	0	0	0	0	0	0	0	0
	0	0	0	0	0	-0.248058	0	0	0	0
	0	0	0	0	0	0	0	0	0	0
	0	0	0	0	0	-0.256111	0	0	0	0
	0	0	0	0	0	0	0	0	0	0
	0	0	0	0	0	0	0	0	0	0
	0	0	0	0	0	0	0	0	0	0
	0	0	0	0	0	0	0	0	0	0
	0	0	0	0	0	0	0	0	0	0
	0	0	0	0	0	0	0	0	0	0
	0	0	0	0	0	0	0	0	0	0
	0	0	0	0	0	0	0	0	0	0
	0	0	0	0	0	0	0	0	0	0
	0	0	0	0	0	0	0	0	0	0
	0	0	0	0	0	0	0	0	0	0
	0	0	0	0	0	0	0	0	0	0
	0	0	0	0	0	0	0	0	0	0
	0	0	0	0	0	0	0	0	0	0
	0	0	0	0	0	0	0	0	0	0
	0	0	0	0	0	0	0	0	0	0
	0	0	0	0	0	0	0	0	0	0
	0	0	0	0	0	0	0	0	0	0
	0	0	0	0	0	0	0	0	0	0
	0	0	0	0	0	0	0	0	0	0
	0	0	0	0	0	0	0	0	0	0
	0	0	0	0	0	0	0	0	0	0
	0	0	0	0	0	0	0	0	0	0
	0	0	0	0	0	0	0	0	0	0
	0	0	0	0	0	0	0	0	0	0
	0	0	0	0	0	0	0	0	0	0
	0	0	0	0	0	0	0	0	0	0
	0	0	0	0	0	0	0	0	0	0
	0	0	0	0	0	0	0	0	0	0
	0	0	0	0	0	0	0	0	0	0
	0	0	0	0	0	0	0	0	0	0
	0	0	0	0	0	0	0	0	0	0
	0	0	0	0	0	0	0	0	0	0
	0	0	0	0	0	0	0	0	0	0
	0	0	0	0	0	0	0	0	0	0
	0	0	0	0	0	0	0	0	0	0
	0	0	0	0	0	0	0	0	0	0
	0	0	0	0	0	0	0	0	0	0
	-0.247617	0	0	0	0	0	0	0	0	0
	0	0	0	0	0	0	0	0	0	0
	-0.27719	0	0	0	0	0	0	0	0	0
	0	0	0	0	0	0	0	0	0	0
	0	0	0	0	0	0	0	0	0	0
	-0.301974	0	0	0	0	0	0	0	0	0
	-0.291782	0	0	0	0	0	0	0	0	0
	0	0	0	0	0	0	0	0	0	0
	-0.277776	0	0	0	0	0	0	0	0	0
	-0.284367	0	0	0	0	0	0	0	0	0
	0	0	0	0	0	0	0	0	0	0
	0	0	0	0	0	0	0	0	0	0
	0	0	0	0	0	0	0	0	0	0
	-0.250802	0	0	0	0	0	0	0	0	0
	-0.252854	0	0	0	0	0	0	0	0	0
	0	0	0	0	0	0	0	0	0	0
	0	0	0	0	0	0	0	0	0	0
	-0.237977	0	0	0	0	0	0	0	0	0
	-0.258337	0	0	0	0	0	0	0	0	0
	-0.244312	0	0	0	0	0	0	0	0	0
	0	0	0	0	0	0	0	0	0	0
	-0.238859	0	0	0	0	0	0	0	0	0
	0	0	0	0	0	0	0	0	0	0
	0	0	0	0	0	0	0	0	0	0
	0	0	0	0	0	0	0	0	0	0
	0	0	0	0	0	0	0	0	0	0
	0	0	0	0	0	0	0	0	0	0
	0	0	0	0	0	0	0	0	0	0
	0	0	0	0	0	0	0	0	0	0
	0	0	0	0	0	0	0	0	0	0
	0	0	0	0	0	0	0	0	0	0
	0	0	0	0	0	0	0	0	0	0
	0	0	0	0	0	0	0	0	0	0
	0	0	0	0	0	0	0	0	0	0
	0	0	0	0	0	0	0	0	0	0
	0	0	0	0	0	0	0	0	0	0
	0	0	0	0	0	0	0	0	0	0
	0	0	0	0	0	0	0	0	0	0
	0	0	0	0	0	0	0	0	0	0
	0	0	0	0	0	0	0	0	0	0
	0	0	0	0	0	0	0	0	0	0
	0	0	0	0	0	0	0	0	0	0
	0	0	0	0	0	0	0	0	0	0
	0	0	0	0	0	0	0	0	0	0
	0	0	0	0	0	0.265407	0	0	0	0
	0	0	0	0	0	0	0	0	0	0
	0	0	0	0	0	0	0	0	0	0
	0	0	0	0	0	0	0	0	0	0
	0	0	0	0	0	0	0	0	0	0
	0	0	0	0	0	0	0	0	0	0
	0	0	0	0	0	0	0	0	0	0
	0	0	0	0	0	0	0	0	0	0
	0	0	0	0	0	0.318491	0	0.324791	0	0
	0	0	0	0	0	0.358728	0	0.377702	0	0
	0	0	0	0	0	0	0	0	0	0
	0	0	0	0	0	0	0	0	0	0
[truncated: 5,265 more rows]

## Sheet: Figure 7 NC female comparisons
Table 1
	Skewness		Mean		Gradient
	High vs low estrogen	High vs low progesterone	High vs low estrogen	High vs low progesterone	High vs low estrogen	High vs low progesterone
	-0.246622	0.0910615	0.191318	0.136311	-0.259875	-0.0221969
	0.0123779	0.121097	0.126133	0.0830723	0.0394328	-0.178304
	-0.245386	0.068278	0.149644	0.050671	-0.154177	0.0861001
	-0.0545144	0.305663	0.143989	0.0849582	-0.0731193	0.070461
	-0.192274	0.0586601	0.0756076	0.0667534	-0.218136	-0.166432
	-0.0363139	0.14786	0.103858	0.156181	-0.0101618	0.137854
	0.0752649	0.125087	0.0546724	-0.013958	-0.0391487	-0.15035
	0.00292976	0.0873847	0.105748	0.124425	-0.0824645	-0.245854
	-0.0908986	0.100786	-0.04737	0.0558005	-0.0846857	-0.175627
	-0.190985	0.0205299	0.0675034	0.0335988	-0.110438	-0.108873
	0.0232567	0.048154	0.00498338	0.100408	0.0035381	-0.0718557
	-0.165481	0.155382	0.00387025	0.0715481	-0.175063	0.0416133
	-0.11045	0.0689126	0.112618	-0.0420876	-0.149305	-0.0193867
	-0.0719194	0.00953874	0.0399979	0.176178	-0.0307705	-0.0739958
	0.000629371	0.161515	-0.0192251	0.0434057	-0.0288278	0.0400152
	-0.00421318	0.187037	-0.0682656	-0.0557239	-0.0656783	-0.0226246
	-0.0750736	0.0365602	0.0433273	0.141836	-0.0957973	-0.202131
	-0.0131226	0.157087	-0.0847743	-0.0145265	0.0492035	0.0471394
	-0.111302	0.231323	-0.00120185	0.0810245	-0.0739636	0.0464032
	0.0901381	-0.0655545	-0.0762758	-0.102829	0.0239927	-0.12064
	-0.0647993	0.100021	-0.0547916	-0.00594292	-0.00853534	0.00138989
	0.146797	0.0799409	-0.096013	-0.0760695	0.160423	-0.0955451
	0.0669802	0.205356	-0.0109174	0.036203	-0.00697776	0.0501973
	-0.00143037	-0.00831888	-0.0179361	0.0776695	-0.0594298	-0.164565
	0.117127	0.178216	-0.025965	0.191263	0.101206	0.061458
	-0.082915	0.0894554	-0.0931469	-0.00274774	-0.118253	-0.176364
	0.00597399	0.0483359	-0.083582	0.0427655	-0.00529492	-0.237041
	-0.13722	-0.0306371	-0.0425931	0.00489218	-0.165677	-0.0887282
	0.058688	0.197369	-0.110104	-0.028344	0.0489159	0.0973907
	-0.0643368	0.071209	-0.037197	0.10299	0.00366735	0.013492
	0.0928382	0.021787	-0.14698	0.0219003	0.0893572	0.0407118
	0.0331104	0.0260233	-0.00533552	0.220751	0.0702115	0.0196518
	-0.158566	-0.0427321	0.0505757	0.128441	-0.141668	-0.205926
	-0.180911	0.0718271	-0.00360689	0.191065	-0.153637	-0.0611989
	-0.224117	-0.0278548	-0.00133489	0.163561	-0.129088	-0.0915865
	-0.0425876	0.00417113	0.118207	0.187346	-0.16306	-0.139216
	0.0840858	-0.0766516	0.0703377	0.138437	0.125867	-0.192953
	-0.257447	-0.00372295	0.158193	0.126811	-0.35386	-0.0970884
	-0.131945	0.13149	0.109448	0.227054	-0.138202	0.0197032
	-0.0360192	0.0641351	0.104126	0.205247	0.0251721	-0.0108788
	-0.183506	-0.0572068	0.126894	0.187692	-0.167324	-0.174224
	-0.315526	-0.0292108	0.117601	0.15685	-0.218123	-0.0610906
	-0.0615512	0.0681013	0.103021	0.104131	0.170213	0.0301201
	0.0408148	0.171425	0.118525	0.103588	0.0540795	0.0543303
	-0.00775723	0.0447654	0.0333762	0.106147	-0.01649	-0.12473
	-0.160955	0.0263161	0.0849626	0.0959141	-0.111707	0.0174945
	0.0354292	0.0661626	-0.000219744	0.0441899	0.12532	0.101361
	-0.0932525	0.100185	0.0296202	0.0589654	-0.104098	-0.0082705
	-0.0601541	-0.060313	-0.0359684	0.0568269	-0.0250046	-0.0376237
	-0.126387	0.183252	-0.0232137	-0.0552056	0.0733544	0.314301
	0.0892637	0.231013	-0.116307	-0.0519476	0.142257	0.225055
	0.0890727	0.162096	-0.032568	-0.0114421	0.184541	0.243318
	-0.161649	0.0428477	0.00314616	0.00225206	-0.222083	-0.0908948
	0.15023	0.0791224	-0.0470114	-0.117995	0.109722	-0.0705709
	-0.0381462	-0.0422557	-0.0541588	0.0287262	0.0955508	-0.053449
	-0.167848	0.184781	-0.102379	-0.0459098	-0.189142	0.0559816
	-0.0644109	0.189402	-0.0206035	-0.0941913	-0.0429517	0.258914
	0.00711677	0.18286	-0.054898	-0.0538635	0.058851	0.314553
	-0.107215	0.206169	0.0238038	-0.0840697	-0.141718	0.181748
	-0.0433093	0.0846918	-0.0153595	-0.0365211	0.0839874	0.0514313
	-0.153568	0.0199639	-0.0537309	-0.0399789	-0.100251	0.0476414
	-0.16401	0.0551263	-0.00964339	-0.0568068	-0.0607287	0.105377
	0.0454836	0.181674	-0.0613381	-0.0786629	0.0728402	0.152331
	-0.0641042	0.145953	-0.0716198	-0.0244429	-0.0504176	0.151897
	0.0504476	0.194038	-0.129691	-0.117134	0.0752301	0.200627
	-0.137196	0.133133	-0.0648531	-0.124798	-0.200219	-0.0390314
	0.0673794	0.190129	-0.0726182	-0.0956068	0.200021	-0.0550017
	-0.0739837	0.128936	-0.0878169	-0.0784279	-0.111135	0.125972
	-0.0713926	0.0504502	0.131031	0.0714864	-0.01702	-0.0891631
	-0.118715	0.039208	0.182404	0.0312718	-0.10196	-0.281524
	-0.0437488	-0.0171541	0.0625794	0.150454	-0.0885436	-0.167564
	-1.42508e-05	-0.0683193	0.0126012	0.0954629	0.00407605	-0.284225
	-0.00768856	0.0678135	-0.0743637	0.0309466	0.0609888	-0.220705
	-0.023799	0.0815762	0.0840917	0.151228	-0.119534	0.00682258
	-0.0700584	0.00575699	-0.0483643	0.0609208	-0.0398001	-0.156343
	-0.0162522	0.249502	0.00610493	0.102613	-0.112389	0.0694389
	0.0651364	-0.0256872	-0.119369	-0.0201016	0.0641722	-0.07149
	-0.124786	0.0236088	0.0530001	0.0912309	-0.171422	0.0630485
	-0.0800194	0.0507509	-0.00913298	0.080233	-0.0768845	0.0279051
	-0.0691893	0.0142962	-0.0360919	-0.0886469	-0.102997	0.0601036
	0.0817728	0.122861	-0.0978094	0.0646748	0.0911593	0.134874
	-0.00856137	0.120523	-0.0206239	0.00348208	-0.0334037	-0.00869913
	-0.0250453	0.187579	-0.0976036	0.0419451	0.0847428	0.17167
	0.0356156	0.146629	-0.102336	-0.0674537	0.0710646	0.122041
	0.0113082	0.0628463	-0.0888063	-0.0379255	0.0693343	0.0570668
	0.112321	0.189554	-0.105793	-0.0266723	0.169928	0.228532
	-0.0107388	-0.0308826	-0.0641757	0.0250901	0.0446763	0.071952
	-0.092699	0.154767	-0.0418727	-0.0100868	-0.212218	0.187112
	-0.0644861	0.206906	-0.0474203	-0.0788009	-0.074424	0.0781713
	0.0782681	0.0932311	0.0458882	0.0610403	0.23887	-0.126215
	-0.143354	0.0874232	0.0738115	0.0261838	0.0280995	0.0599702
	-0.134522	-0.0402663	0.164888	0.113493	-0.139921	-0.165068
	-0.126585	0.0388732	0.176354	0.074941	-0.227922	-0.0750427
	-0.215507	-0.115537	0.131806	0.153172	-0.178415	-0.218648
	-0.0637497	0.0841648	0.0907697	0.100267	0.12403	-0.00747068
	-0.0564057	-0.151066	0.0471021	0.177709	-0.0898964	-0.251259
	0.0782041	0.0714807	0.0289653	0.160884	0.0815936	0.0997926
	-0.114949	0.126873	0.00190181	0.14354	-0.250165	0.063601
	0.0576357	0.173731	-0.00800869	0.156979	-0.0319274	-0.0476629
	-0.0997567	-0.0419471	0.000529906	0.164882	-0.00755896	-0.0456664
	-0.110343	0.0993909	-0.00202684	0.0936335	-0.084579	0.0287493
	-0.355565	0.0343144	-0.0420968	0.090156	-0.372992	0.0542414
	-0.108164	0.0588611	-0.0056498	0.117317	-0.0770018	-0.0587684
	-0.159359	0.0439979	0.0608505	0.178179	-0.0705164	0.0342301
	-0.0786831	0.0148823	0.042816	0.113526	-0.0610658	-0.014045
	-0.0303893	0.159799	0.00174471	0.056583	0.0142632	0.0752261
	0.016379	0.137596	-0.0761591	-0.013081	-0.103233	-0.0104294
	0.0392825	0.00672673	-0.133593	0.0144549	-0.0653762	-0.085921
	0.0904168	0.0445541	-0.0136528	-0.00677338	0.150445	0.0331668
	-0.00579232	0.0392803	-0.117984	-0.0499796	0.105487	-0.0804103
	0.0931586	0.139739	-0.0691205	-0.00934927	0.208343	0.0882944
	0.0762458	0.0308794	-0.0560246	0.0545622	0.0171576	-0.0574334
	-0.0918494	0.0153203	-0.0513892	0.00505831	0.0106906	0.180525
	-0.0447676	0.198488	-0.0241617	0.161592	0.00960678	-0.0276956
	0.0552212	0.207664	-0.0486806	0.166113	0.108238	0.120147
	0.0604232	0.0796684	0.0671571	0.222757	0.159521	0.000789974
	-0.160342	0.182925	-0.0247519	0.115438	0.204539	0.0507108
	0.109952	0.0592726	-0.0620103	0.112333	0.178023	-0.0252188
	-0.111304	0.023245	0.191837	0.187147	-0.0895523	-0.107898
	0.0420664	-0.0709566	0.0904128	0.227017	0.137908	-0.156219
	0.0391916	0.0466007	0.0796066	0.147732	0.0752661	0.0118827
	0.128197	0.220569	0.0690339	0.131166	0.201121	0.171604
	0.0401845	0.198995	0.0757513	0.0812293	0.0646475	-0.15608
	0.110002	0.0576203	0.0278586	0.22259	0.191114	-0.00191124
	0.071315	0.105824	0.119457	0.159758	0.0713956	0.0294547
	-0.0603073	-0.160294	0.0137715	0.100363	0.00875477	0.0191914
	-0.0209172	-0.0757303	-0.0980142	0.0890767	-0.0697278	-0.0971929
	0.0355003	-0.0264453	0.0554445	0.0284001	-0.0396283	-0.202834
	0.0482107	-0.086709	-0.0871952	0.0884244	0.0134141	-0.236407
	0.00737895	0.0173489	-0.0549367	0.125581	-0.072918	-0.173747
	-0.173966	0.0354115	-0.0858187	0.0985847	-0.190074	-0.0773151
	0.0534698	0.0193398	-0.110469	-0.00165636	0.104378	0.0124652
	0.0555531	0.0850813	0.0391939	0.0367238	-0.00565181	0.126846
	-0.100848	0.00656347	-0.0269357	0.155005	-0.0711424	-0.287578
	0.025415	-0.0135529	-0.00751448	0.125497	0.16491	0.0139218
	-0.109988	0.163464	-0.0184982	0.101317	-0.041267	0.0324597
	0.0216193	0.261962	-0.0415088	0.0754504	0.120465	0.151215
	0.0637817	0.213989	-0.0395516	0.0674276	0.0110886	0.0582754
	-0.0385484	0.202352	0.00220577	0.0461241	0.0771942	0.151253
	-0.0791624	0.161813	0.000729326	0.0107655	0.0136465	0.131428
	-0.0853348	0.0841862	-0.0164642	-0.0222403	-0.113857	-0.0623253
	-0.225932	0.181974	-0.0178475	-0.0480078	-0.105075	0.23602
	-0.00328454	-0.185417	-0.0957487	0.147441	0.0117074	-0.113884
	-0.148776	0.0883856	-0.00863493	-0.100832	-0.0718564	-0.0889544
	0.118108	0.061528	-0.0944774	0.0112847	0.153463	-0.0062058
	-0.030648	0.0996674	-0.0598771	0.0827436	0.176229	-0.00583098
	0.113862	-0.00480542	-0.11063	0.00470292	0.0143854	-0.19633
	0.0195414	0.223934	-0.0519256	-0.0197795	0.0696395	0.244945
	0.0231873	0.228476	0.0343858	0.16063	0.173846	0.151685
	-0.00338374	0.137562	0.145073	0.121129	-0.143586	-0.250982
	0.0601533	0.108926	0.0524407	0.0246275	-0.213632	0.182034
	-0.0284179	0.274142	0.0865113	0.0956034	-0.129453	0.145979
	-0.15672	0.00220363	0.0216789	0.199581	-0.290026	-0.0226327
	0.0310051	0.0174057	0.0184038	0.0815511	-0.103631	-0.141622
	-0.022778	0.0714198	0.00923931	0.0539557	-0.0728564	0.00909801
	-0.0700652	0.0526341	0.117446	0.0800254	-0.103035	-0.0727136
	0.0750075	0.129902	0.000928357	0.0888671	0.152384	0.0789235
	0.0572501	-0.0222796	-0.018958	0.0133802	-0.206676	-0.180345
	-0.00772478	0.00373266	0.048996	0.0806049	-0.0784488	-0.101925
	0.125966	-0.037637	0.0337491	0.104156	-0.0918538	-0.20157
	0.101922	0.0696107	-0.0991284	0.0395585	0.291689	-0.0380121
	-0.0168407	0.075054	-0.0168041	0.0144979	-0.170267	0.0362277
	-0.0321225	0.102721	0.00867821	0.0874754	0.0463894	-0.0650658
	0.0705741	0.215267	-0.0529398	0.0452767	0.0246001	0.124173
	-0.0746503	0.124754	-0.0731294	-0.0168001	-0.0191712	0.210456
	-0.0177472	-0.0846009	-0.0274873	0.182189	0.0836034	-0.0326486
	-0.0301916	0.0393391	-0.0517248	0.103837	0.126244	-0.0991812
	-0.135948	0.0949048	-0.0104767	0.182493	-0.163493	-0.0623103
	0.0436168	-0.0463468	-0.0227684	0.128893	-0.139123	-0.112671
	0.103563	0.17399	0.0761652	0.125572	0.145576	0.0684556
	0.162456	0.16613	-0.0639932	0.0997905	0.139388	0.0627802
	-0.114014	0.0973743	0.00424209	0.179748	0.0273848	0.0699908
	0.00878245	0.0996974	-0.0109581	0.107979	-0.0694784	-0.104138
	0.142514	0.0607333	-0.0405719	0.0618141	-0.0093648	-0.0397627
	0.0929632	-0.071743	0.0385095	0.0813961	0.117348	0.0279066
	0.186891	-0.0373778	-0.0547261	0.0320301	0.262574	-0.104566
	0.0548815	0.13766	-0.0474402	-0.0387447	-0.170244	0.119595
	0.0692546	0.0136467	0.00214811	0.0272644	0.00445735	-0.0676481
	0.022032	0.0717411	-0.00938982	0.0457341	0.0127088	-0.13121
	-0.11031	0.210195	-0.00953057	0.0338148	-0.0497671	0.118899
	0.173875	0.133596	0.0094587	0.00895605	0.224196	0.0857688
	-0.0417212	0.279435	-0.0383353	-0.0576666	-0.0252652	0.362025
	0.193441	0.128394	-0.0703916	0.00662668	0.106234	0.146045
	-0.0216985	0.1396	-0.0324558	-0.0126258	0.0727155	0.148611
	0.0239749	0.0341584	-0.0622517	0.0268237	-0.0926149	0.0193716
	0.095399	0.114873	-0.0485148	-0.0262574	0.14235	0.258899
	0.0416627	0.188642	-0.068429	-0.0152789	0.187546	0.261932
	0.00822943	0.160463	-0.0616771	-0.0288878	0.00778831	0.160542
	-0.0859765	0.106245	-0.0441944	-0.0104768	-0.159726	-0.0695049
	0.0854438	0.0694219	-0.0231773	0.0251898	0.0511579	0.0352154
	-0.118811	0.157067	-0.0159964	0.0638266	-0.0685246	-0.044446
	0.119528	0.221322	-0.0126019	-0.00173608	0.139886	0.158494
	-0.0526218	-0.0323367	-0.0647161	-0.0166104	-0.0714567	-0.0786601
	-0.114181	0.0345951	-0.0751105	0.0364586	-0.239944	-0.100334
	0.0377653	0.103412	-0.0472369	0.0360522	-0.0668451	-0.151362
	0.0807461	0.254424	-0.113311	-0.0972476	-0.0884326	-0.0252191
	0.161179	0.172447	-0.0775439	-0.0918714	0.0162014	0.048923
	-0.0658256	0.107875	-0.146444	-0.0836928	-0.00708567	-0.0782703
	-0.0265665	0.137761	-0.0393329	0.0572674	-0.0267486	-0.0416025
	0.0319347	0.114042	-0.0519501	0.00762726	0.0977197	0.142893
	-0.213882	0.08413	0.15877	0.105708	-0.239222	-0.106684
	0.0534369	0.153678	0.21087	0.0996061	-0.046529	-0.13144
	-0.257497	0.0355292	0.135513	0.0864494	-0.210396	0.0878144
	-0.00386412	0.242064	0.0551303	0.180436	0.0926506	-0.0191647
	-0.153564	0.128783	0.162309	0.104892	-0.154105	-0.0200246
	-0.0837632	0.0826575	0.0388152	0.147048	-0.0676981	-0.120756
	-0.0411069	0.00735201	0.142911	0.0916789	-0.127088	-0.19828
	0.0436317	0.0303564	-0.0266626	0.176709	0.0210864	-0.128844
	-0.0912278	0.139539	0.102921	0.224855	-0.0750871	0.0441537
	0.022934	0.292631	0.033417	0.201222	-0.0202455	0.0759524
	0.058189	0.046878	-0.10019	0.0837784	0.125321	-0.114761
	-0.110707	-0.0612951	0.0850136	0.112286	-0.143844	-0.194117
	0.0146991	0.270914	-0.0218866	0.132194	-0.0124331	0.179762
	0.105089	-0.0469209	0.0894415	-0.0714059	-0.0372301	-0.202608
	0.072777	0.0551115	-0.172607	0.0841878	0.0447467	-0.174657
	-0.153762	0.0427777	0.112918	0.101127	-0.0884457	-0.148302
	-0.133288	-0.00690088	0.0389996	0.0706535	-0.247973	-0.0768417
	0.0246242	0.0881786	-0.000545013	0.139053	0.00785679	-0.0886138
	-0.000531513	0.0737839	-0.0814255	0.00973366	0.0281969	-0.0434493
	0.132893	0.138503	-0.0442862	0.00397124	0.0643804	-0.024784
	-0.0165224	0.167852	0.0372383	0.0563363	-0.0527628	-0.031656
	0.00737534	0.0399833	0.0695767	0.251093	-0.0217741	-0.195055
	0.0228589	-0.0305338	-0.0238686	0.157137	0.0410239	-0.115132
	0.0167577	-0.00705035	-0.0692483	0.0421676	-0.0571233	-0.315408
	0.116695	-0.00993157	-0.0743278	0.130212	0.123675	-0.0847572
	-0.0324061	0.198439	-0.00829247	0.195426	-0.150907	0.0400053
	0.0872876	-0.0211678	0.00220876	0.241655	0.0240048	-0.226949
	0.0271439	-0.060629	-0.00808733	0.243916	-0.0232841	-0.188778
	0.0852839	0.114158	-0.0674171	0.140146	0.0226848	0.0019882
	0.0163966	0.0879734	0.00166146	0.14152	0.0314661	0.0539952
	-0.181337	0.0524326	-0.00300913	0.145228	-0.1793	-0.0364752
	-0.173768	0.0654964	0.140718	0.19205	-0.220249	-0.0370085
	-0.230761	0.00530091	0.0517327	0.118237	-0.357759	-0.026698
	-0.102338	-0.106073	0.061176	0.154355	-0.0679397	-0.192473
	-0.140471	0.0821063	-0.00593798	0.114818	-0.19102	-0.0617908
	-0.025033	-0.0232036	0.0649106	0.113097	0.0547679	-0.0102639
	-0.006432	0.13325	0.104302	0.188462	0.020785	0.0697018
	0.00189068	0.152004	0.123899	0.181754	0.0277877	0.00154224
	-0.141199	0.0510984	0.0629864	0.12255	-0.172171	-0.0672112
	0.00295465	0.103808	0.109428	0.145753	-0.0465329	0.0560428
	-0.186732	0.146952	0.0869456	0.219635	-0.108842	0.106533
	-0.12615	0.131334	0.176225	0.157084	-0.0499012	0.0534846
	-0.0594456	-0.0483267	0.144019	0.212622	-0.120422	-0.0915146
	-0.279431	0.107435	0.0968281	0.158563	-0.259646	0.0336814
	-0.0177243	0.0783705	0.0614022	0.0981423	0.00114041	0.0732563
	-0.0574199	0.164815	0.0782303	0.105842	-0.0773777	0.143132
	-0.137646	0.109698	0.138489	0.109589	0.0207096	0.0195714
	-0.0650599	0.0664679	0.0252674	0.0378242	0.128749	0.234623
	-0.0582688	-0.0151784	0.0584989	0.0546382	-0.0853025	-0.00586676
	-0.0263661	-0.0692812	0.0112109	0.0425977	-0.0676443	-0.195362
	0.0244114	0.282182	-0.0170509	-0.0475	0.1169	0.261386
	-0.0758906	0.151746	0.0144032	0.0167757	0.0882737	0.207212
	0.0320601	0.106905	-0.0593452	0.0527669	0.060488	0.18421
	-0.0547382	0.0313963	-0.0454714	0.0310218	0.22356	0.0197674
	-0.0521583	0.0582665	-0.0703682	-0.0248197	-0.0776199	0.0492974
	-0.0104939	0.0849697	-0.0994701	0.0130825	0.0158687	0.150386
	-0.0650293	0.0304733	-0.0361869	-0.039218	0.137145	0.0140037
	-0.0375822	0.0193158	0.00536246	0.113454	0.0199835	0.112682
	0.144246	0.241226	-0.0896412	-0.0721066	0.167476	0.220593
	0.011274	0.0973593	-0.0907095	0.00160317	0.177206	0.198093
	-0.0665108	0.0929545	0.000499242	0.124259	-0.10539	0.135321
	-0.0242895	0.211167	-0.0342573	-0.0854375	0.0979071	0.107551
	0.110168	0.0501929	-0.207627	-0.055852	0.120203	0.0731598
	0.0895959	0.12238	-0.136394	-0.0312659	0.0253313	-0.0119174
	0.156019	0.060649	-0.0663727	-0.00571304	0.259384	0.0175167
	-0.131777	-0.0300483	-0.0701788	0.0271414	0.0295014	-0.223751
	0.109412	0.142268	-0.0754131	-0.00550122	0.16614	0.0752649
	-0.0638017	0.184261	-0.108964	-0.0711055	-0.0727806	0.262698
	-0.0193418	0.0349473	-0.122511	0.00285904	0.123788	0.220032
	0.0473722	0.21934	-0.0816885	-0.1173	0.0669251	0.250227
	-0.0646059	0.0654442	0.100304	0.124316	-0.0716171	-0.189798
	0.116324	0.0520477	0.124014	0.146738	0.033574	-0.119842
	-0.0370405	0.0743249	0.069833	0.121502	-0.0886381	0.044771
	0.190523	0.122488	0.018623	0.17467	0.270302	0.11797
	0.109201	0.0186478	0.0273683	0.131658	0.228013	-0.0821651
	-0.171132	-0.0121321	0.0580829	0.0713326	-0.288889	-0.049383
	-0.014577	-0.0174959	-0.0326653	0.152613	0.0261237	-0.072491
	0.00913268	-0.0164707	0.0768253	0.133546	-0.0311909	-0.0807401
	-0.058813	-0.129269	0.0709593	0.0292421	-0.0445783	-0.160132
	0.0596494	0.0940143	-0.0552107	0.097996	0.194232	0.0986283
	0.148118	-0.13397	0.000393823	0.00618153	0.210296	-0.224765
	0.156835	0.00304596	-0.0427251	0.12424	0.124257	-0.0554121
	0.00578874	0.0149639	-0.00565068	0.0628519	0.0411054	-0.142198
	0.0809836	0.02483	-0.0123122	0.0648335	0.0652794	-0.018544
	0.0213294	0.0405649	-0.0179013	0.0515586	-0.011218	-0.0174198
	0.120153	0.108769	-0.000883983	0.00296209	0.160884	0.121751
	0.13151	0.0786301	-0.0283649	0.0225529	0.152046	0.0979859
	0.0103854	-0.0378233	-0.0304433	0.124194	0.013115	0.0075021
	-0.145301	-0.0207087	0.0608194	0.126716	-0.0756965	-0.0059873
	0.129968	0.182892	-0.0653338	0.00223846	0.00331984	0.251698
	-0.0548694	0.0305703	0.0190849	0.0721966	-0.011351	0.0265242
	0.106543	0.0529692	-0.00862724	0.0662663	-0.0192013	-0.00945568
	-0.169682	0.00995388	0.0750728	0.0880699	-0.0696954	-0.162723
	-0.0293777	0.120462	0.0547057	0.157186	-0.0661439	-0.0423483
	0.0795064	0.0204869	0.109765	0.0934582	0.0228524	-0.0863994
	-0.0377864	-0.188346	0.0897005	0.203419	0.061015	-0.153132
	-0.0965146	0.0615981	0.114518	0.164871	-0.0804281	0.0410743
	-0.152731	-0.0246568	0.171935	0.159723	-0.0333165	-0.0924717
	-0.0491815	0.0708112	0.095571	0.131596	-0.219633	0.0789592
	0.0403071	0.142507	0.0650814	0.230038	0.00528048	-0.0525004
	0.0697793	0.187742	0.00798059	-0.0193567	0.0899985	0.185543
	0.127477	0.138922	-0.00251661	0.0928585	0.026709	0.000611711
	-0.0927884	-0.154537	-0.0280809	0.0669559	-0.172364	-0.0812468
	0.105422	0.11726	0.081394	-0.0813264	-0.0499732	-0.0527808
	-0.202811	0.00337868	-0.0214472	0.0920525	-0.317585	0.0286131
	-0.092437	0.0255419	0.0457148	0.102029	-0.0739368	0.00931592
	-0.0783663	-0.0956715	0.00668815	0.0335549	-0.036104	-0.0354936
	-0.225095	-0.0626034	0.0512275	0.126318	-0.193819	-0.111275
	-0.263062	-0.0383414	0.123549	0.091061	-0.279406	-0.0793391
	-0.0527771	0.201461	0.0128476	0.0440105	-0.0911081	0.0635366
	0.118704	0.102357	-0.0564013	-0.00398604	0.0702644	-0.0371872
	-0.0272696	0.0877001	-0.0451838	0.0483639	-0.0587365	0.00429025
	0.0742721	0.0447637	-0.018674	0.0068015	0.0987596	-0.056768
	-0.0867225	0.039606	-0.00450815	-0.00476738	0.0523684	0.00691157
	0.042178	-0.0265505	-0.0799706	0.10685	0.119837	-0.104247
	-0.0754525	0.108653	0.0647037	0.0177057	0.0153603	-0.0047443
	-0.124303	0.10566	0.00115815	0.0343876	-0.168802	0.207115
	-0.0939676	0.233	-0.0768032	0.0272544	-0.153724	0.0960222
	0.0853602	0.20515	0.081236	0.228952	-0.093597	0.00816699
	0.0840096	0.139259	0.0126379	0.167233	0.00445043	0.0294263
	0.0613297	0.143741	0.149452	0.290826	0.064147	0.0658435
	-0.0302655	0.0861098	0.0956975	0.224801	-0.126534	-0.0461104
	-0.0147695	0.122664	-0.047309	0.0727777	-0.0332917	0.00309926
	-0.0751618	0.0444891	0.0499099	0.234604	-0.0735538	0.0123186
	-0.175187	0.0154219	0.157262	0.229351	0.016059	0.0923307
	0.0320957	-0.0252384	0.179023	0.232096	0.0430587	0.000524001
	0.000333897	0.106865	0.103916	0.160983	0.274133	-0.0482752
	0.0207661	0.134169	0.135645	0.161807	0.0219189	-0.0919213
	-0.0485447	0.0921331	0.0388029	0.176606	-0.176744	0.00467105
	0.0610644	-0.00115767	0.110057	0.0537445	0.184318	-0.0380168
	0.0446746	-0.119711	0.0207695	0.108426	-0.0758995	-0.0587192
	0.0349789	0.115023	0.000783335	0.0561096	0.0702537	0.132357
	-0.0727301	0.156034	0.0631668	0.140281	-0.0821839	0.0145408
	0.179907	0.232121	-0.00849046	0.0816885	0.186504	0.108359
	-0.0558261	-0.0214333	0.0119376	0.111609	0.0670688	0.0831795
	-0.0107016	0.0832763	-0.037599	0.103241	0.0258596	0.0276189
	0.114967	0.12375	-0.0552295	0.0294757	0.0203083	-0.0129329
	0.123415	0.175538	0.111859	0.148987	0.226368	0.0106091
	0.024729	0.0998764	0.136188	0.197067	-0.0726747	-0.0298799
	-0.0483911	-0.0133115	-0.00440199	0.101975	-0.157969	-0.0331501
	-0.0288324	0.067512	0.0660886	0.186485	0.0983305	-0.0235807
	-0.0196888	0.157558	0.113692	0.199848	-0.0680284	0.0911227
	-0.096538	0.146597	0.0726615	0.154891	-0.196998	-0.0967847
	-0.0326744	0.0591505	0.138494	0.140989	-0.0177872	-0.0444112
	-0.000840799	0.310597	0.00920591	0.120741	-0.0923933	0.204921
	-0.123723	-0.00251624	-0.00188086	0.0208299	-0.0911843	-0.0142314
	-0.202543	0.01268	0.0665343	-0.00470031	-0.0832876	-0.136326
	0.162794	0.135818	-0.0124783	0.0659864	0.194377	0.0198858
	0.0493875	0.211502	-0.0117393	0.00389122	0.0181596	0.061978
	-0.205772	0.0763105	-0.0303239	0.0124843	-0.393569	-0.102419
	-0.0315514	0.111881	-0.0784373	-0.0269901	0.110459	0.103621
	-0.151585	0.123362	-0.0453752	-0.0133365	-0.0961965	0.166402
	0.0382552	0.178503	-0.103564	-0.00624904	0.110094	0.23842
	0.0927922	0.180197	-0.0187361	-0.00541755	0.0668181	0.188526
	0.0318357	0.105777	-0.0237292	0.123401	0.118837	0.178252
	0.101112	0.0476891	-0.0481321	0.121498	0.205412	0.0631298
	0.0740904	-0.00977968	-0.00726672	0.0498893	-0.0119328	-0.118127
	0.142607	-0.0816778	-0.0575068	0.0557634	0.0831117	-0.244395
	-0.0504856	0.00153439	0.0770465	0.0834194	-0.113281	-0.0409497
	0.0337886	0.121414	-0.0127933	0.00573738	-0.162407	-0.044445
	-0.0852197	0.148884	-0.021735	0.0265853	0.0434193	0.276798
	0.190674	0.169507	0.156376	0.211666	0.121443	0.108428
	-0.045599	0.0206965	0.0909053	0.186827	0.00584682	-0.109955
	0.00871976	0.0944547	0.0663723	0.169242	0.0265319	0.110431
	0.0140906	0.0314675	0.0470842	0.152459	-0.0486818	-0.044642
	0.205961	0.180377	0.0748574	0.101311	0.150625	0.208873
	-0.00822233	0.169639	0.122968	0.211808	0.0812175	-0.0477109
	0.0351826	0.217037	0.12249	0.211511	0.0486815	-0.0160903
	-0.177982	0.159279	0.0140892	0.151152	-0.152353	0.0255823
	-0.179698	0.0830005	0.115684	0.17312	-0.285556	-0.0139101
	-0.0713577	0.214502	0.0672367	0.198011	-0.110762	0.219567
	-0.111322	0.149461	0.130058	0.174765	-0.128617	0.0550181
	0.162073	-0.0111014	0.0851765	0.175682	0.16958	-0.121539
	0.0657888	0.0275283	0.11016	0.11717	0.00485418	-0.216257
	-0.208659	-0.00577958	0.0126421	0.134632	-0.0799891	-0.117521
	-0.0344719	0.215447	0.112247	0.132487	-0.198319	-0.0257615
	-0.12378	0.160996	0.134851	0.147757	0.00898342	0.101637
	-0.150328	0.209801	0.090241	0.11166	-0.0739156	0.25682
	-0.0510338	0.204382	0.0270481	0.184921	-0.27941	-0.152093
	-0.0352336	0.00367926	0.0190617	0.123806	-0.0204002	-0.0449783
	0.0587988	0.165376	0.00784299	0.112629	-0.09472	0.0193283
	-0.104913	0.0957462	-0.00295598	0.107977	-0.277595	-0.0956259
	-0.00386812	0.0160053	-0.0162847	0.102969	0.0505536	-0.167536
	-0.0838221	-0.103012	-0.0585818	0.0348945	0.0400787	-0.105612
	0.038273	0.0569927	0.0298063	0.0436112	0.0194521	0.0423217
	0.0939024	0.127304	-0.0209101	0.0318144	0.11322	0.0361827
	-0.063513	0.085606	0.0201469	0.0627271	-0.154764	0.0986973
	0.0894782	0.0712478	-0.00943752	0.0120818	0.176776	-0.0543023
	-0.00263261	0.124389	-0.0127603	0.0459685	4.88272e-05	0.122461
	0.163741	0.120954	0.0143738	0.0550246	0.24968	0.104963
	0.0626729	0.0900513	-0.0408199	0.0602764	-0.140971	0.0838651
	-0.106823	-0.0466843	0.0488035	0.0766438	-0.138488	-0.11102
	0.125944	-0.0800257	-0.0561577	-0.0475172	0.1707	-0.121421
	-0.0665179	0.100634	-0.0178789	0.063598	-0.0198966	-0.0588438
	0.0937704	0.201857	-0.0700461	-0.0211947	0.0777898	0.0572425
	-0.0896358	-0.0145054	-0.0327497	0.0552008	-0.0146252	-0.150948
	0.165232	0.118382	-0.066366	-0.0449136	-0.0122675	0.0171829
	-0.046824	0.0165048	-0.0807419	-0.0452991	-0.070237	-0.174716
	0.149571	0.0080452	-0.0185978	0.0067162	0.0989423	-0.0457723
	0.209733	0.135855	-0.000970351	0.0738823	0.14788	0.0746165

## Sheet: Figure 8 internal consistency -
Table 1
	Males vs high estrogen females			Males vs low estrogen females			Males vs high progesterone			Males vs low progesterone females			Males vs OC female
	Gradient	Profile Mean	Profile Skewness	Gradient	Profile Mean	Profile Skewness	Gradient	Profile Mean	Profile Skewness	Gradient	Profile Mean	Profile Skewness	Gradient	Profile Mean	Profile Skewness
	0.654587	0.80955	0.80137	0.745982	0.950059	0.824702	0.718836	0.934149	0.842745	0.716472	0.911771	0.765552	0.710812	0.935631	0.748938
	0.672447	0.878469	0.781797	0.712896	0.917661	0.790737	0.744448	0.827867	0.822258	0.705124	0.8998	0.781568	0.757705	0.907134	0.816191
	0.632835	0.803397	0.798304	0.758623	0.905339	0.829673	0.737387	0.89256	0.835037	0.676234	0.899941	0.707755	0.733271	0.950802	0.768614
	0.658493	0.80925	0.782637	0.817578	0.927786	0.875652	0.749037	0.85654	0.854957	0.701926	0.916338	0.768572	0.71697	0.844929	0.784459
	0.592777	0.846568	0.753587	0.735491	0.906897	0.798893	0.72056	0.942581	0.840303	0.642165	0.929167	0.749915	0.673198	0.91462	0.746825
	0.589012	0.772706	0.663175	0.748691	0.921543	0.825704	0.73152	0.899716	0.828295	0.63286	0.885673	0.720878	0.739854	0.912742	0.843477
	0.624467	0.871121	0.743555	0.780434	0.955799	0.851397	0.6662	0.908161	0.809168	0.713358	0.856409	0.744724	0.749572	0.893927	0.824792
	0.626953	0.82612	0.728714	0.754556	0.922831	0.796554	0.728367	0.939516	0.826807	0.707711	0.8921	0.780267	0.724225	0.901061	0.81347
	0.687439	0.81535	0.802723	0.712812	0.940529	0.792095	0.703684	0.914968	0.824935	0.652668	0.86169	0.748874	0.725187	0.820465	0.797064
	0.68963	0.882965	0.828361	0.737723	0.947441	0.83833	0.783825	0.920159	0.851181	0.67714	0.915892	0.808039	0.697551	0.907982	0.80661
	0.66726	0.883439	0.781349	0.767722	0.930216	0.856122	0.733112	0.896097	0.832343	0.664396	0.844107	0.759391	0.682827	0.910737	0.831928
	0.652882	0.764935	0.758642	0.789461	0.93636	0.873996	0.724978	0.892146	0.835307	0.701692	0.861235	0.764236	0.755421	0.937601	0.829053
	0.670276	0.788976	0.746652	0.691875	0.947632	0.810984	0.753159	0.904202	0.837103	0.709905	0.861305	0.750276	0.704827	0.899094	0.787697
	0.573452	0.831761	0.706318	0.770832	0.941687	0.839949	0.796044	0.873945	0.858082	0.616801	0.839987	0.72756	0.688232	0.890355	0.773176
	0.650743	0.840285	0.746288	0.743316	0.946189	0.858911	0.71982	0.926431	0.828303	0.651998	0.896405	0.723515	0.729938	0.906975	0.773121
	0.662373	0.818518	0.79356	0.693994	0.923474	0.802815	0.774635	0.927924	0.876239	0.661506	0.840546	0.754968	0.743741	0.914372	0.83043
	0.641082	0.795379	0.774499	0.756663	0.935526	0.853588	0.761532	0.942386	0.863893	0.725643	0.913683	0.7896	0.732662	0.927822	0.81917
	0.675338	0.820044	0.700076	0.783503	0.954787	0.864817	0.764444	0.929442	0.857375	0.560506	0.897231	0.707383	0.73277	0.89449	0.788307
	0.683598	0.819597	0.744765	0.768862	0.943695	0.870534	0.731837	0.941048	0.847496	0.63247	0.921788	0.759823	0.75744	0.910419	0.781974
	0.551363	0.816017	0.695957	0.787651	0.929837	0.849735	0.726533	0.909492	0.824487	0.706112	0.89632	0.767331	0.737679	0.902756	0.819472
	0.648934	0.811967	0.736207	0.790922	0.930793	0.85778	0.74935	0.914274	0.813564	0.726281	0.881577	0.779434	0.743896	0.923373	0.792305
	0.66864	0.842009	0.757545	0.7752	0.948454	0.849815	0.727277	0.89747	0.820455	0.737995	0.901704	0.749053	0.761184	0.90566	0.81794
	0.679754	0.788301	0.798602	0.79941	0.954295	0.870911	0.659451	0.903821	0.815433	0.720399	0.906737	0.745366	0.691723	0.902256	0.816771
	0.660848	0.863902	0.760901	0.773412	0.950531	0.849576	0.74545	0.884814	0.867783	0.625734	0.893993	0.770982	0.76093	0.89247	0.814277
	0.669267	0.792894	0.797128	0.810199	0.915116	0.882781	0.707744	0.902619	0.835273	0.695426	0.8982	0.789291	0.710496	0.897683	0.798478
	0.685076	0.726595	0.777837	0.791803	0.954348	0.864077	0.743012	0.878166	0.840178	0.652765	0.854469	0.709053	0.633684	0.899924	0.78519
	0.622461	0.867433	0.748766	0.761542	0.927829	0.832543	0.733416	0.9095	0.826487	0.666074	0.819921	0.751367	0.763986	0.923402	0.816212
	0.659611	0.723978	0.739743	0.774694	0.954289	0.841496	0.778223	0.918163	0.864232	0.710471	0.893812	0.732907	0.728261	0.930061	0.793519
	0.585361	0.85561	0.739617	0.754679	0.927959	0.822382	0.726595	0.915723	0.835136	0.652149	0.837659	0.723216	0.696152	0.930297	0.781696
	0.613548	0.792107	0.70464	0.75473	0.944215	0.841643	0.743896	0.904619	0.8427	0.670811	0.903795	0.742165	0.718282	0.885833	0.806575
	0.615209	0.771948	0.744918	0.790706	0.932825	0.850311	0.738663	0.904345	0.830061	0.707804	0.922258	0.763993	0.676326	0.931271	0.766354
	0.671394	0.836828	0.838079	0.755373	0.917218	0.818542	0.765166	0.919348	0.854878	0.698717	0.878943	0.802931	0.731152	0.902045	0.812036
	0.666575	0.808967	0.768439	0.767465	0.94243	0.836833	0.744829	0.934907	0.8358	0.68629	0.908553	0.749537	0.709132	0.926863	0.757408
	0.666702	0.800624	0.748071	0.747987	0.909543	0.834708	0.729933	0.909271	0.825127	0.676843	0.87557	0.763963	0.740782	0.893848	0.814592
	0.656797	0.81129	0.763156	0.7852	0.943281	0.87368	0.697192	0.935753	0.869788	0.681867	0.927832	0.786575	0.689889	0.927175	0.763218
	0.664981	0.864119	0.752448	0.764908	0.94335	0.839639	0.750701	0.908795	0.824032	0.717164	0.905553	0.761639	0.659463	0.885681	0.764657
	0.6856	0.827392	0.780729	0.716623	0.95611	0.818091	0.695061	0.915859	0.816748	0.706223	0.834963	0.755777	0.76854	0.807308	0.809109
	0.679428	0.821348	0.75897	0.751134	0.93759	0.842323	0.72954	0.857633	0.797664	0.69656	0.861177	0.744746	0.756633	0.915539	0.794869
	0.648232	0.835562	0.773406	0.750825	0.951115	0.846947	0.797729	0.910449	0.881903	0.725305	0.836829	0.787166	0.703424	0.907982	0.795816
	0.683159	0.841601	0.765112	0.746946	0.942035	0.847979	0.744838	0.847249	0.845035	0.704945	0.878434	0.749887	0.683227	0.924246	0.800688
	0.652674	0.866033	0.819674	0.786093	0.896699	0.857405	0.746459	0.920122	0.824359	0.658345	0.905881	0.739366	0.726428	0.920319	0.777101
	0.612385	0.77069	0.691811	0.759637	0.945752	0.859451	0.738862	0.915868	0.848912	0.673796	0.857109	0.752543	0.697	0.88961	0.781352
	0.667384	0.871492	0.793526	0.721341	0.921431	0.839453	0.712879	0.92271	0.796718	0.732211	0.839691	0.792729	0.728168	0.94204	0.831562
	0.637206	0.831331	0.765195	0.777147	0.965185	0.870972	0.720743	0.936733	0.869647	0.708486	0.909982	0.77007	0.727731	0.888639	0.80144
	0.654943	0.857408	0.781212	0.752936	0.955821	0.822307	0.735387	0.924074	0.855406	0.717416	0.822408	0.751961	0.698877	0.896437	0.766805
	0.681343	0.87022	0.767612	0.769336	0.942335	0.851512	0.748574	0.945942	0.836248	0.661375	0.888901	0.699448	0.736967	0.901805	0.781647
	0.650245	0.784287	0.758998	0.723908	0.936628	0.827352	0.712893	0.898664	0.811585	0.672711	0.912224	0.758431	0.689713	0.935589	0.783475
	0.6745	0.781987	0.733021	0.741311	0.947522	0.815415	0.701244	0.878867	0.798988	0.72579	0.868288	0.773846	0.695946	0.922105	0.781753
	0.620996	0.832635	0.788636	0.75928	0.905558	0.846683	0.726233	0.930819	0.821802	0.659094	0.917144	0.758302	0.672635	0.891981	0.747315
	0.553172	0.839782	0.71577	0.798348	0.950774	0.857828	0.771589	0.904541	0.867892	0.647598	0.827565	0.629566	0.733139	0.931653	0.785558
	0.689458	0.862144	0.749622	0.763394	0.951091	0.821343	0.814609	0.947894	0.847367	0.633705	0.862951	0.739049	0.719374	0.891582	0.808962
	0.630834	0.808046	0.766998	0.793981	0.951194	0.85117	0.798659	0.945867	0.882137	0.677193	0.930484	0.71874	0.742859	0.882607	0.796111
	0.693902	0.665435	0.786899	0.746901	0.907455	0.822452	0.725187	0.923146	0.849222	0.728732	0.932137	0.805564	0.717236	0.927515	0.812471
	0.66967	0.781111	0.774385	0.76304	0.925307	0.867717	0.772139	0.908296	0.851504	0.659205	0.855531	0.753353	0.749444	0.913098	0.814047
	0.680622	0.859041	0.777468	0.740578	0.967482	0.843956	0.736802	0.93529	0.819945	0.662611	0.907492	0.723507	0.751478	0.906285	0.823982
	0.699205	0.852481	0.823072	0.792017	0.940303	0.853448	0.7216	0.920421	0.835512	0.624846	0.890526	0.744874	0.700746	0.927691	0.786498
	0.672088	0.867895	0.772358	0.761371	0.931317	0.813138	0.642016	0.919459	0.7492	0.7363	0.903401	0.806034	0.687057	0.90716	0.762191
	0.629047	0.823646	0.773292	0.756076	0.953987	0.822326	0.687056	0.907004	0.838879	0.728087	0.932261	0.823375	0.74494	0.916423	0.805713
	0.612012	0.73836	0.803609	0.782867	0.944625	0.868521	0.740158	0.873919	0.7738	0.722841	0.879491	0.784621	0.776377	0.841204	0.806559
	0.679185	0.720198	0.768698	0.738184	0.904441	0.861543	0.693666	0.861893	0.809876	0.691861	0.857863	0.747031	0.692355	0.909017	0.762885
	0.646629	0.698767	0.715506	0.786066	0.929285	0.858046	0.721768	0.933888	0.836544	0.724568	0.926635	0.714365	0.757575	0.892248	0.754739
	0.633753	0.796722	0.745031	0.782212	0.869717	0.876473	0.739358	0.887309	0.857258	0.684812	0.932687	0.769379	0.732885	0.908194	0.775301
	0.658239	0.864837	0.815054	0.782434	0.950269	0.868841	0.690262	0.924659	0.804699	0.675453	0.90836	0.764645	0.695635	0.934426	0.802365
	0.686034	0.706536	0.742191	0.787361	0.94532	0.86872	0.739731	0.933858	0.83601	0.716805	0.929063	0.756176	0.741662	0.87293	0.783998
	0.690924	0.803818	0.812275	0.700772	0.9	0.825032	0.719839	0.927953	0.777201	0.672259	0.929779	0.727472	0.728475	0.93091	0.797113
	0.701467	0.77382	0.777162	0.787398	0.963536	0.841724	0.710208	0.881189	0.846252	0.71232	0.891818	0.781744	0.765267	0.899156	0.821614
	0.669091	0.775325	0.782984	0.742852	0.858024	0.831756	0.794014	0.928939	0.871206	0.700133	0.894984	0.782292	0.729655	0.918753	0.78708
	0.681878	0.863503	0.806269	0.771743	0.904737	0.852762	0.693631	0.881259	0.848024	0.667215	0.865378	0.734097	0.737918	0.855422	0.75982
	0.635252	0.810272	0.694667	0.783514	0.926558	0.851796	0.728841	0.907835	0.822843	0.661853	0.900264	0.763504	0.684639	0.856335	0.768847
	0.631562	0.697754	0.794736	0.726122	0.949222	0.843415	0.670242	0.873768	0.785194	0.675506	0.910242	0.716636	0.671982	0.90015	0.761574
	0.669153	0.751843	0.765002	0.75637	0.924124	0.846719	0.750979	0.889354	0.840701	0.714361	0.872416	0.768492	0.7345	0.890856	0.83056
	0.705303	0.827906	0.737052	0.742606	0.934228	0.81879	0.73425	0.905279	0.847636	0.692702	0.932907	0.781197	0.690627	0.928365	0.744359
	0.638677	0.810804	0.757481	0.747787	0.945716	0.843983	0.712656	0.919595	0.848657	0.700153	0.905049	0.725069	0.730112	0.908496	0.814052
	0.508834	0.789254	0.626843	0.741501	0.915293	0.8338	0.754699	0.925509	0.852561	0.643939	0.856846	0.71632	0.749659	0.919008	0.784886
	0.648911	0.848304	0.799481	0.745861	0.928981	0.827671	0.756844	0.907034	0.87846	0.732154	0.937186	0.781531	0.739672	0.928687	0.797481
	0.599773	0.79511	0.679331	0.79189	0.948675	0.858569	0.72667	0.909738	0.804113	0.703882	0.892539	0.773421	0.707207	0.894322	0.748947
	0.632195	0.767284	0.644579	0.752925	0.911615	0.843365	0.721848	0.893087	0.81293	0.680124	0.904881	0.732312	0.679839	0.835612	0.805947
	0.683866	0.890096	0.797312	0.772807	0.945473	0.833034	0.773646	0.924959	0.853788	0.608387	0.893578	0.73369	0.767756	0.927819	0.842241
	0.651877	0.776764	0.758897	0.794496	0.958497	0.851243	0.747159	0.923903	0.854539	0.6789	0.878593	0.71701	0.692361	0.90539	0.790929
	0.708068	0.840876	0.801916	0.702145	0.905328	0.835796	0.697138	0.919556	0.822368	0.694724	0.882339	0.772831	0.740258	0.941414	0.807609
	0.667306	0.821291	0.791828	0.789942	0.948016	0.837093	0.773052	0.916935	0.856821	0.636857	0.863772	0.734177	0.720691	0.938422	0.784563
	0.626461	0.791375	0.800296	0.780778	0.944009	0.858306	0.748382	0.926193	0.864833	0.679059	0.922057	0.744416	0.728267	0.884545	0.805478
	0.630265	0.767724	0.776848	0.762842	0.917888	0.868634	0.746817	0.927845	0.839808	0.678143	0.869589	0.773829	0.685607	0.930087	0.802926
	0.646398	0.787782	0.794587	0.768487	0.950308	0.851299	0.75767	0.912438	0.844274	0.702504	0.939246	0.762237	0.790643	0.905751	0.811575
	0.687827	0.867454	0.788457	0.745391	0.957241	0.843479	0.755537	0.920603	0.851127	0.64948	0.889556	0.731642	0.652006	0.934547	0.741468
	0.670934	0.806451	0.781355	0.774752	0.871348	0.826988	0.731307	0.929793	0.831492	0.643137	0.888561	0.685505	0.748877	0.935531	0.829143
	0.627893	0.825373	0.723221	0.785529	0.938518	0.871035	0.686113	0.928532	0.862514	0.692053	0.898471	0.782129	0.714075	0.902022	0.799052
	0.652069	0.764452	0.798402	0.718845	0.894101	0.843388	0.767111	0.901359	0.859557	0.734352	0.874831	0.772564	0.703453	0.877635	0.766913
	0.686649	0.748881	0.794838	0.734384	0.956647	0.841929	0.719025	0.925655	0.828351	0.629753	0.892319	0.745254	0.762088	0.935195	0.827659
	0.65838	0.793791	0.787924	0.748948	0.940413	0.823836	0.698069	0.890843	0.818147	0.761134	0.891753	0.789565	0.752655	0.916282	0.8204
	0.673474	0.912689	0.750318	0.798235	0.923606	0.860247	0.775951	0.921448	0.875325	0.632218	0.887114	0.773578	0.733669	0.943958	0.816102
	0.638899	0.770172	0.744854	0.761905	0.913468	0.831399	0.777319	0.900333	0.841133	0.715882	0.864894	0.790343	0.710576	0.910331	0.764142
	0.701759	0.798551	0.793207	0.789172	0.901077	0.86601	0.68039	0.906844	0.82134	0.638353	0.92034	0.704973	0.683209	0.915868	0.765622
	0.579491	0.83695	0.720241	0.765026	0.932021	0.847111	0.719652	0.904202	0.816694	0.750191	0.92542	0.776768	0.699782	0.881039	0.751545
	0.669479	0.827712	0.757952	0.765894	0.933512	0.854976	0.723825	0.877513	0.850336	0.700945	0.870632	0.753811	0.7469	0.939734	0.822695
	0.704326	0.843171	0.765053	0.713425	0.931421	0.837834	0.696216	0.896988	0.840139	0.707195	0.870386	0.761875	0.767645	0.888677	0.812591
	0.615904	0.780935	0.746417	0.746629	0.930805	0.827206	0.74562	0.910431	0.808293	0.651955	0.921207	0.706051	0.74939	0.90892	0.804977
	0.69037	0.76168	0.815994	0.78965	0.950886	0.857427	0.744715	0.917546	0.8672	0.684692	0.851644	0.690758	0.688885	0.852286	0.716696
	0.649251	0.818905	0.788057	0.808711	0.936439	0.863924	0.788684	0.928525	0.839426	0.733275	0.89776	0.776777	0.68691	0.885131	0.732297
	0.650242	0.82788	0.750349	0.771238	0.9504	0.861605	0.734316	0.906458	0.843108	0.711884	0.906923	0.743199	0.725289	0.948667	0.808371
	0.656341	0.854579	0.750361	0.773966	0.933091	0.84118	0.779546	0.92484	0.849117	0.736366	0.915004	0.772962	0.70882	0.924432	0.810264
	0.710962	0.881908	0.79725	0.752232	0.930319	0.856551	0.677732	0.941207	0.830175	0.670774	0.913461	0.758725	0.686447	0.909794	0.700998
	0.657315	0.805657	0.736651	0.771182	0.925026	0.861263	0.721276	0.841849	0.851357	0.733423	0.884867	0.75398	0.713332	0.950992	0.727523
	0.653654	0.795055	0.732769	0.761639	0.937538	0.81965	0.7252	0.932595	0.856058	0.650032	0.856819	0.75148	0.758703	0.919146	0.808483
	0.622166	0.740697	0.759271	0.675814	0.826272	0.780944	0.706823	0.929399	0.859049	0.657433	0.822515	0.77547	0.737501	0.899705	0.803886
	0.636912	0.780578	0.765741	0.726053	0.966522	0.846071	0.74614	0.910912	0.853433	0.701443	0.886256	0.796098	0.71523	0.889007	0.757037
	0.645772	0.752932	0.769145	0.720998	0.904237	0.834021	0.775405	0.929549	0.837239	0.687495	0.854662	0.771183	0.756312	0.9106	0.8362
	0.658416	0.819434	0.7404	0.804429	0.93766	0.851542	0.698016	0.858211	0.798142	0.733226	0.910825	0.782978	0.716727	0.91266	0.779437
	0.649626	0.816186	0.791856	0.753874	0.919575	0.844176	0.736148	0.919507	0.817001	0.741733	0.898524	0.804956	0.689951	0.909252	0.783916
	0.622532	0.813732	0.7394	0.6861	0.90834	0.794468	0.722591	0.862279	0.864381	0.695713	0.921946	0.779298	0.715389	0.920047	0.817607
	0.670833	0.821584	0.767677	0.78062	0.926541	0.829844	0.748634	0.931889	0.857932	0.764863	0.930985	0.76201	0.724295	0.946075	0.790269
	0.682577	0.874169	0.777563	0.804703	0.936134	0.866466	0.778991	0.926347	0.870383	0.646049	0.925442	0.763727	0.750825	0.870071	0.808587
	0.645256	0.813693	0.757374	0.694185	0.947283	0.829029	0.776459	0.934618	0.871983	0.755091	0.901104	0.788578	0.702511	0.92493	0.791804
	0.60964	0.833285	0.768323	0.769359	0.898056	0.856223	0.698904	0.920237	0.826984	0.686995	0.840741	0.773913	0.725037	0.902317	0.784557
	0.600041	0.792294	0.717628	0.705531	0.945146	0.783759	0.704129	0.922648	0.788633	0.69639	0.853765	0.746021	0.706511	0.92851	0.765707
	0.684194	0.789051	0.759273	0.778717	0.958568	0.839615	0.793179	0.925677	0.850495	0.701866	0.937032	0.770046	0.741471	0.921392	0.817803
	0.655759	0.836712	0.753613	0.762532	0.949123	0.849184	0.637656	0.915659	0.756474	0.608655	0.840103	0.683802	0.710048	0.910182	0.773853
	0.696988	0.834174	0.813969	0.744052	0.937642	0.844923	0.752581	0.934951	0.831002	0.652993	0.887292	0.710099	0.729763	0.895507	0.756805
	0.587097	0.730948	0.738603	0.744725	0.86297	0.825426	0.741166	0.941877	0.862462	0.708769	0.83617	0.724641	0.712065	0.904181	0.810701
	0.500818	0.894732	0.72979	0.759354	0.91095	0.843533	0.69389	0.909289	0.816045	0.711235	0.876001	0.73707	0.677315	0.931679	0.727497
	0.678227	0.884193	0.771022	0.790821	0.942876	0.819821	0.727752	0.902695	0.847141	0.646355	0.907816	0.691889	0.726191	0.911125	0.792555
	0.639173	0.857395	0.682731	0.796977	0.961229	0.86724	0.631024	0.888516	0.796374	0.62549	0.891262	0.726741	0.74494	0.910318	0.800196
	0.640417	0.873184	0.758605	0.754922	0.927052	0.831434	0.746976	0.905366	0.860929	0.66379	0.902572	0.736681	0.713112	0.934036	0.767724
	0.627139	0.832672	0.752711	0.738322	0.886823	0.806608	0.719223	0.874917	0.796521	0.689759	0.791865	0.714407	0.688545	0.878048	0.798006
	0.644838	0.821157	0.780253	0.769397	0.947923	0.836532	0.743857	0.937897	0.836083	0.712837	0.855645	0.774648	0.699276	0.948756	0.793881
	0.676184	0.837227	0.794266	0.791771	0.957142	0.838819	0.776532	0.936556	0.87292	0.671901	0.898957	0.742439	0.741367	0.860179	0.819662
	0.628472	0.733733	0.722181	0.757002	0.940476	0.839752	0.718527	0.927353	0.834902	0.692269	0.925201	0.777436	0.578015	0.892194	0.746553
	0.607789	0.744117	0.717049	0.789291	0.934693	0.863863	0.712908	0.8974	0.825472	0.712128	0.871432	0.791535	0.687605	0.923337	0.78571
	0.610517	0.830008	0.728231	0.792145	0.909701	0.852045	0.746932	0.912145	0.821409	0.674831	0.80749	0.773199	0.715093	0.87533	0.78169
	0.686785	0.704701	0.771778	0.750307	0.93029	0.860528	0.762328	0.928985	0.851089	0.707148	0.847866	0.772543	0.719225	0.901501	0.764599
	0.599938	0.846754	0.767742	0.744609	0.926946	0.849261	0.696878	0.838425	0.835834	0.698557	0.841223	0.77304	0.681541	0.869078	0.797364
	0.644827	0.788093	0.793251	0.744484	0.939364	0.836255	0.742671	0.939824	0.836167	0.601541	0.874395	0.72791	0.70106	0.925911	0.751402
	0.677541	0.883919	0.737168	0.775599	0.926344	0.854903	0.734023	0.914312	0.832754	0.599734	0.911219	0.753042	0.767005	0.942601	0.754724
	0.703102	0.812095	0.775269	0.759072	0.954878	0.843298	0.691578	0.927536	0.755725	0.696535	0.923206	0.775934	0.744942	0.929827	0.835965
	0.658744	0.852776	0.757841	0.739411	0.918862	0.815282	0.703883	0.931071	0.806431	0.71805	0.923673	0.773969	0.703921	0.88496	0.797527
	0.615586	0.811353	0.774497	0.793737	0.929523	0.845099	0.715716	0.910614	0.823431	0.780616	0.888557	0.776611	0.706627	0.92284	0.788999
	0.664141	0.834207	0.76518	0.769428	0.925644	0.835794	0.722827	0.931798	0.806607	0.705864	0.906457	0.801474	0.722637	0.932704	0.802327
	0.644504	0.692281	0.703823	0.722661	0.938743	0.84052	0.710813	0.894297	0.838561	0.734318	0.783919	0.74537	0.723376	0.904761	0.815232
	0.626766	0.750199	0.709385	0.767946	0.914054	0.846815	0.757676	0.932181	0.84624	0.687853	0.85015	0.749859	0.733138	0.938866	0.78761
	0.614857	0.798084	0.689189	0.770745	0.929821	0.878167	0.70546	0.92222	0.824459	0.702164	0.850247	0.798261	0.706059	0.890918	0.785456
	0.684845	0.889046	0.826862	0.778451	0.918621	0.844076	0.751523	0.869193	0.854992	0.662339	0.79514	0.728931	0.684815	0.93246	0.780633
	0.635007	0.81753	0.770037	0.751535	0.954608	0.857165	0.717645	0.881029	0.823471	0.689626	0.880504	0.810042	0.719532	0.936809	0.82116
	0.660905	0.847651	0.764258	0.743348	0.940041	0.85529	0.714762	0.889407	0.83928	0.701382	0.870941	0.770235	0.742311	0.950131	0.829736
	0.570393	0.759556	0.734632	0.767137	0.933635	0.826644	0.726562	0.932296	0.847049	0.670951	0.847274	0.745032	0.741387	0.887055	0.824683
	0.682923	0.872571	0.770811	0.733757	0.907863	0.867118	0.787405	0.933988	0.869417	0.725869	0.937863	0.768155	0.732975	0.930587	0.806132
	0.645511	0.879587	0.74678	0.771905	0.935913	0.840028	0.686887	0.910081	0.776373	0.743576	0.917821	0.79751	0.723569	0.932486	0.811324
	0.641244	0.879318	0.765531	0.742682	0.928522	0.830371	0.742764	0.908654	0.849272	0.647835	0.881989	0.771514	0.655134	0.9145	0.747102
	0.520732	0.638605	0.732902	0.759493	0.947278	0.84938	0.739583	0.936262	0.84658	0.744854	0.849852	0.809668	0.751973	0.911558	0.855804
	0.645353	0.871516	0.757897	0.774639	0.921053	0.85554	0.740931	0.948858	0.813849	0.696203	0.871743	0.775684	0.759896	0.928228	0.815794
	0.59979	0.809119	0.742274	0.764747	0.931355	0.835135	0.71675	0.910756	0.826525	0.675719	0.896709	0.738318	0.750206	0.901103	0.825411
	0.696725	0.795283	0.802436	0.755827	0.932857	0.847685	0.76532	0.935692	0.874751	0.678164	0.886868	0.773785	0.721014	0.908756	0.779333
	0.713933	0.754518	0.805701	0.788014	0.935309	0.825353	0.776471	0.956451	0.856055	0.730079	0.893877	0.766654	0.763602	0.907243	0.810422
	0.635696	0.738948	0.773895	0.746842	0.923332	0.805849	0.704647	0.887686	0.812018	0.642933	0.874592	0.715313	0.687426	0.929342	0.773342
	0.645718	0.810988	0.818386	0.755229	0.880254	0.860796	0.762568	0.885174	0.847841	0.641525	0.855911	0.722552	0.742911	0.923643	0.740761
	0.638349	0.752517	0.769804	0.747965	0.931978	0.802008	0.742596	0.92853	0.857961	0.672217	0.843298	0.66739	0.716431	0.900422	0.815065
	0.629529	0.789432	0.743995	0.802507	0.903994	0.874918	0.718261	0.912352	0.817839	0.709925	0.86588	0.791034	0.748704	0.925445	0.849717
	0.716487	0.721151	0.764932	0.759852	0.944195	0.848103	0.716601	0.927647	0.853102	0.710656	0.838262	0.761357	0.745806	0.907364	0.803719
	0.697635	0.865271	0.807312	0.741471	0.92534	0.836133	0.69885	0.920073	0.854019	0.70523	0.914329	0.739674	0.750482	0.912819	0.738746
	0.671154	0.854166	0.774496	0.765843	0.9457	0.878104	0.772078	0.958215	0.849684	0.686355	0.909785	0.767365	0.667902	0.867905	0.771948
	0.564068	0.861865	0.756756	0.771486	0.858457	0.838578	0.725801	0.940847	0.853332	0.597584	0.888551	0.692137	0.735208	0.908055	0.83257
	0.616333	0.728992	0.759461	0.683932	0.935267	0.79011	0.707183	0.938676	0.846178	0.669856	0.900896	0.653352	0.753946	0.922095	0.843603
	0.66836	0.850797	0.808237	0.73055	0.941178	0.833588	0.740588	0.923997	0.860165	0.642554	0.931343	0.776541	0.635028	0.834829	0.749182
	0.683228	0.836373	0.753191	0.792309	0.95866	0.862112	0.75173	0.917245	0.853589	0.679373	0.931592	0.770834	0.749895	0.927312	0.806644
	0.657329	0.769815	0.756768	0.769724	0.964701	0.824086	0.655904	0.819229	0.810561	0.724341	0.861064	0.820978	0.749386	0.905808	0.814812
	0.56249	0.755095	0.619835	0.749304	0.91431	0.863452	0.73979	0.903929	0.83329	0.716109	0.842572	0.775486	0.707185	0.914624	0.788163
	0.651507	0.868819	0.795099	0.753107	0.962624	0.849303	0.728017	0.840895	0.843138	0.71	0.851819	0.782988	0.748958	0.931968	0.821668
	0.680428	0.801829	0.787387	0.773516	0.955065	0.847517	0.718298	0.887902	0.793454	0.739334	0.863348	0.771557	0.767975	0.941785	0.812452
	0.660559	0.660852	0.772396	0.774036	0.961169	0.854727	0.712475	0.95147	0.828447	0.721753	0.922972	0.749698	0.679388	0.920686	0.756725
	0.70079	0.870014	0.773178	0.746844	0.943965	0.795418	0.774037	0.900372	0.854726	0.59314	0.876184	0.70405	0.741273	0.911287	0.796456
	0.622226	0.871638	0.764495	0.760879	0.922812	0.831326	0.752275	0.86831	0.855638	0.755684	0.89445	0.805439	0.6746	0.872594	0.759949
	0.6652	0.604821	0.788025	0.777343	0.911443	0.855037	0.754646	0.93788	0.86323	0.715189	0.932284	0.769125	0.691068	0.937648	0.755483
	0.681032	0.874769	0.803699	0.757503	0.935254	0.812349	0.745737	0.916079	0.835665	0.662108	0.874741	0.753438	0.7262	0.830189	0.794853
	0.663708	0.779339	0.813182	0.782823	0.909339	0.8729	0.67173	0.941319	0.81427	0.676564	0.85336	0.744149	0.710801	0.936524	0.78925
	0.611566	0.802978	0.746221	0.785977	0.952151	0.848573	0.752399	0.945413	0.840676	0.677958	0.897051	0.771229	0.680277	0.91381	0.763072
	0.611424	0.717587	0.716107	0.704637	0.916915	0.841434	0.750669	0.923952	0.8615	0.7582	0.87199	0.764373	0.75462	0.935072	0.832244
	0.64814	0.856027	0.801537	0.770543	0.929087	0.854156	0.748759	0.879082	0.832877	0.560782	0.865234	0.689853	0.673434	0.915835	0.780685
	0.635082	0.726176	0.726615	0.754657	0.953303	0.852235	0.727182	0.93918	0.839243	0.726649	0.870695	0.731408	0.650005	0.896903	0.716449
	0.631459	0.805458	0.736573	0.750627	0.930197	0.829671	0.735066	0.921099	0.840271	0.699725	0.895336	0.786339	0.775142	0.877518	0.845529
	0.634112	0.74816	0.805861	0.718993	0.942575	0.835153	0.773354	0.887818	0.840737	0.666502	0.896953	0.742839	0.70693	0.908418	0.77251
	0.655287	0.833389	0.743174	0.779733	0.90282	0.8487	0.761129	0.901164	0.841117	0.695915	0.846181	0.725559	0.612688	0.892595	0.775874
	0.627026	0.827082	0.790694	0.736508	0.958699	0.837978	0.797171	0.928737	0.88392	0.733453	0.929245	0.760258	0.724545	0.917676	0.793579
	0.713999	0.827258	0.773279	0.773821	0.948478	0.860467	0.7127	0.913753	0.822522	0.697334	0.923945	0.762525	0.740339	0.90889	0.802399
	0.641615	0.830091	0.725029	0.762376	0.945838	0.842405	0.72714	0.906877	0.836205	0.738985	0.924901	0.813078	0.600104	0.910539	0.699467
	0.689102	0.831757	0.804737	0.762889	0.92145	0.848069	0.769018	0.872636	0.858739	0.716323	0.885394	0.750423	0.706487	0.925542	0.787325
	0.654185	0.879568	0.740354	0.794798	0.937316	0.841871	0.745807	0.917978	0.845217	0.697441	0.859364	0.740458	0.725038	0.928127	0.819959
	0.625399	0.864046	0.753755	0.778722	0.927207	0.842789	0.730116	0.930266	0.846878	0.702637	0.832275	0.795813	0.67028	0.928175	0.761165
	0.647393	0.589311	0.759622	0.688901	0.917223	0.809359	0.666776	0.921469	0.817628	0.63476	0.8639	0.725672	0.736041	0.891283	0.798689
	0.681891	0.830657	0.773654	0.696494	0.955661	0.816905	0.670985	0.947065	0.794655	0.642465	0.8943	0.760424	0.712737	0.917004	0.797176
	0.672648	0.754628	0.79231	0.746783	0.904643	0.812452	0.758938	0.926301	0.869812	0.717846	0.903025	0.818929	0.722916	0.92617	0.806228
	0.605261	0.78185	0.731935	0.716667	0.949696	0.832663	0.697743	0.849337	0.831787	0.57135	0.86222	0.741604	0.707893	0.920522	0.800759
	0.646772	0.835275	0.787749	0.820063	0.94467	0.860465	0.754485	0.909293	0.850677	0.685984	0.903459	0.764491	0.709356	0.880357	0.775159
	0.664049	0.877289	0.761145	0.773908	0.940494	0.860407	0.722303	0.91142	0.84188	0.69825	0.894164	0.75489	0.684718	0.935192	0.766028
	0.65769	0.849744	0.782892	0.736349	0.946744	0.846256	0.687174	0.899037	0.789279	0.622118	0.892224	0.72566	0.774804	0.943253	0.816732
	0.664935	0.807003	0.816765	0.786054	0.929433	0.839089	0.714347	0.930631	0.824057	0.681127	0.906871	0.790939	0.736543	0.889907	0.780107
	0.658068	0.837232	0.800255	0.788805	0.960715	0.869585	0.723754	0.923891	0.832133	0.607031	0.896466	0.714914	0.699339	0.916029	0.806109
	0.619447	0.880135	0.642084	0.785801	0.944862	0.859445	0.681751	0.915127	0.848009	0.688493	0.903427	0.766289	0.73132	0.921246	0.79837
	0.718308	0.65715	0.774616	0.798628	0.907276	0.867041	0.682342	0.911616	0.841091	0.663262	0.890676	0.727197	0.723597	0.926532	0.805271
	0.588387	0.838755	0.712007	0.704601	0.945788	0.850624	0.75524	0.908061	0.841775	0.665461	0.917519	0.728517	0.707777	0.923902	0.765034
	0.656858	0.896133	0.767079	0.729477	0.946128	0.829926	0.757057	0.911118	0.860056	0.676641	0.892103	0.756767	0.779933	0.918473	0.837947
	0.606772	0.849296	0.786026	0.748525	0.870265	0.819974	0.74383	0.949082	0.862469	0.722828	0.901306	0.768927	0.734924	0.936252	0.780673
	0.691398	0.833645	0.802609	0.735176	0.924573	0.822902	0.735171	0.913981	0.815147	0.694835	0.868508	0.782507	0.711341	0.902176	0.786175
	0.635688	0.833219	0.761318	0.755123	0.943268	0.823516	0.756246	0.934149	0.841251	0.630596	0.844584	0.702558	0.696549	0.906414	0.736076
	0.706562	0.856737	0.761713	0.737205	0.948688	0.819794	0.758529	0.886248	0.832809	0.681917	0.927278	0.786347	0.720508	0.941335	0.819364
	0.626685	0.832542	0.730621	0.77133	0.94274	0.876331	0.750737	0.927434	0.867558	0.711349	0.910281	0.747645	0.738826	0.9301	0.791736
	0.678428	0.83503	0.78101	0.762347	0.942768	0.8559	0.695355	0.881398	0.813292	0.709952	0.866909	0.801543	0.715339	0.947026	0.748788
	0.638861	0.831092	0.76344	0.798147	0.940178	0.867022	0.762043	0.910456	0.843528	0.65344	0.784286	0.732252	0.698642	0.895408	0.792216
	0.690278	0.8276	0.757417	0.760854	0.927774	0.80592	0.753591	0.941201	0.856102	0.665724	0.841851	0.759109	0.733225	0.886975	0.804539
	0.648941	0.746856	0.745628	0.734479	0.928717	0.849574	0.749554	0.94271	0.848756	0.674311	0.905328	0.75383	0.731706	0.913351	0.820447
	0.64379	0.845222	0.745102	0.75241	0.936037	0.847395	0.766095	0.934093	0.847148	0.675429	0.884948	0.732965	0.700499	0.888279	0.778003
	0.60982	0.9011	0.739546	0.799581	0.94331	0.850853	0.754415	0.913964	0.84454	0.63035	0.839004	0.746722	0.731854	0.876199	0.821731
	0.635257	0.874077	0.754692	0.777783	0.933964	0.865458	0.703164	0.803773	0.827085	0.675142	0.87391	0.71267	0.730502	0.933873	0.806876
	0.597513	0.81973	0.779212	0.740972	0.909643	0.830463	0.759798	0.910035	0.830684	0.643799	0.876327	0.731695	0.761486	0.931026	0.813739
	0.627664	0.763256	0.781278	0.766573	0.93982	0.858166	0.727433	0.877718	0.829727	0.643766	0.762533	0.661931	0.763959	0.905876	0.827729
	0.672876	0.810569	0.766876	0.745344	0.920076	0.845038	0.738869	0.920935	0.838829	0.67453	0.932343	0.763982	0.676088	0.931118	0.795726
	0.572762	0.777082	0.69743	0.742427	0.94995	0.839055	0.716625	0.922144	0.831305	0.637649	0.906626	0.767008	0.737396	0.910085	0.810607
	0.744744	0.808968	0.801776	0.759661	0.95227	0.845246	0.750404	0.933704	0.852604	0.731194	0.885753	0.781571	0.73536	0.926462	0.807755
	0.682926	0.806883	0.758567	0.741768	0.951351	0.85096	0.73054	0.937941	0.848938	0.703675	0.843657	0.740618	0.75189	0.917399	0.793192
	0.654756	0.891532	0.793026	0.752543	0.943405	0.846805	0.719256	0.915102	0.814532	0.677731	0.910042	0.755038	0.714215	0.917417	0.770863
	0.485599	0.746714	0.708147	0.763937	0.950246	0.858419	0.700175	0.862892	0.801494	0.633447	0.849259	0.726137	0.737466	0.918127	0.808287
	0.67006	0.733341	0.764291	0.749325	0.927174	0.851995	0.734514	0.941389	0.833839	0.698809	0.833252	0.723621	0.740851	0.887186	0.818913
	0.680699	0.802208	0.801895	0.695399	0.918137	0.831205	0.759289	0.914349	0.840802	0.662132	0.858377	0.726916	0.715006	0.925944	0.820714
	0.707644	0.70943	0.75463	0.782016	0.924348	0.822927	0.750605	0.927868	0.83941	0.702542	0.86916	0.766091	0.652836	0.916763	0.797869
	0.661025	0.850906	0.802685	0.783823	0.870554	0.846484	0.754633	0.821464	0.858773	0.644518	0.887153	0.701137	0.731708	0.933709	0.793495
	0.702031	0.871386	0.793707	0.782057	0.949647	0.861176	0.751675	0.912602	0.844289	0.653103	0.921412	0.734157	0.738999	0.935974	0.825364
	0.640025	0.777667	0.755892	0.785021	0.84108	0.842477	0.749623	0.931132	0.865248	0.727898	0.913675	0.721763	0.724618	0.910962	0.807097
	0.629329	0.839214	0.745364	0.769278	0.884677	0.846554	0.776939	0.941826	0.860153	0.696323	0.895671	0.751019	0.75349	0.929755	0.786428
	0.658829	0.728042	0.752912	0.686413	0.944824	0.765972	0.709815	0.895787	0.846467	0.685001	0.87827	0.778141	0.70056	0.880775	0.801985
	0.578613	0.876163	0.740511	0.75767	0.900392	0.81498	0.741502	0.91598	0.850687	0.68141	0.934127	0.775878	0.785785	0.936212	0.825689
	0.649745	0.682473	0.794884	0.820242	0.946086	0.870949	0.72755	0.937696	0.81955	0.655743	0.817451	0.722954	0.759606	0.897083	0.824417
	0.606946	0.861607	0.74853	0.759718	0.940334	0.831096	0.751107	0.897043	0.865614	0.735292	0.849311	0.765689	0.703327	0.943947	0.809904
	0.67794	0.825325	0.782867	0.691513	0.933797	0.812265	0.688128	0.921426	0.815402	0.694545	0.884098	0.753432	0.765376	0.933077	0.821195
	0.63834	0.734373	0.773822	0.739293	0.928706	0.85365	0.745284	0.897578	0.853148	0.710685	0.760096	0.70369	0.738092	0.90292	0.805944
	0.61853	0.800511	0.761204	0.751972	0.944259	0.843664	0.725841	0.900565	0.8163	0.697995	0.910718	0.79162	0.71861	0.917584	0.776121
	0.705579	0.758626	0.779805	0.75573	0.927417	0.82323	0.719489	0.916638	0.840281	0.784716	0.860973	0.78191	0.726524	0.945325	0.824496
	0.664408	0.832927	0.792375	0.749234	0.913555	0.825689	0.757164	0.919934	0.845952	0.648805	0.887284	0.751548	0.717937	0.912905	0.807829
	0.611146	0.693041	0.760662	0.776504	0.946471	0.863397	0.745564	0.884009	0.859217	0.725503	0.873265	0.750864	0.714826	0.939817	0.758965
	0.613456	0.598875	0.678964	0.799991	0.951465	0.869121	0.751016	0.925285	0.848961	0.73497	0.899625	0.821372	0.73237	0.933735	0.803029
	0.685929	0.766195	0.760315	0.790546	0.940736	0.862134	0.727998	0.910687	0.811109	0.69144	0.935573	0.735786	0.737724	0.935634	0.795909
	0.669981	0.717567	0.76832	0.76991	0.929461	0.845924	0.77735	0.902611	0.865684	0.759772	0.881833	0.785553	0.710769	0.873199	0.784598
	0.61866	0.824444	0.690017	0.793943	0.923707	0.855196	0.732736	0.921707	0.816282	0.698352	0.902731	0.740531	0.621286	0.922306	0.735936
	0.655293	0.780363	0.760781	0.778297	0.932136	0.817814	0.69866	0.838814	0.839066	0.721839	0.853714	0.756597	0.753965	0.941452	0.81208
	0.602894	0.834872	0.736709	0.757673	0.935344	0.834198	0.65056	0.929719	0.817648	0.612556	0.87463	0.66839	0.708724	0.916933	0.790473
	0.631961	0.686861	0.716942	0.807443	0.950426	0.849327	0.762209	0.912753	0.860551	0.653073	0.871708	0.722524	0.711536	0.90209	0.793537
	0.696557	0.891385	0.775124	0.774394	0.945056	0.814995	0.71297	0.918573	0.836594	0.721927	0.862693	0.799143	0.741693	0.888644	0.814274
	0.598159	0.778101	0.680246	0.744116	0.945499	0.83502	0.718061	0.902066	0.825713	0.648651	0.933727	0.727057	0.735472	0.870737	0.803582
	0.679718	0.763688	0.744015	0.772359	0.930847	0.843942	0.692367	0.933607	0.805229	0.685251	0.889333	0.754976	0.789853	0.924029	0.817012
	0.60985	0.755436	0.744933	0.823819	0.927523	0.865533	0.751391	0.941435	0.853874	0.736693	0.89466	0.794419	0.633627	0.807132	0.762598
	0.580315	0.750669	0.737125	0.761059	0.955106	0.816644	0.747635	0.919973	0.857992	0.685327	0.933213	0.774625	0.711308	0.929683	0.783655
	0.659547	0.824608	0.79217	0.785552	0.961346	0.85548	0.679787	0.935625	0.851547	0.687299	0.910536	0.781351	0.744413	0.933693	0.791399
	0.562276	0.686952	0.745687	0.802226	0.921431	0.83456	0.661908	0.91197	0.810073	0.716874	0.84966	0.781302	0.729776	0.924872	0.777146
	0.634826	0.78984	0.78054	0.711256	0.951225	0.821661	0.743838	0.931423	0.844297	0.701004	0.915193	0.726095	0.69166	0.902578	0.787242
	0.609341	0.817283	0.772353	0.766574	0.905831	0.810791	0.740654	0.89646	0.82742	0.680464	0.919405	0.741314	0.705738	0.92381	0.811192
	0.7121	0.888778	0.794375	0.756231	0.92181	0.836919	0.741003	0.935693	0.839765	0.683621	0.887506	0.745412	0.72723	0.915876	0.791244
	0.613872	0.773922	0.735634	0.74244	0.872835	0.838714	0.731073	0.918	0.812377	0.672231	0.86888	0.742982	0.717847	0.935237	0.775324
	0.687323	0.814101	0.733126	0.753035	0.945635	0.837445	0.713588	0.917666	0.805518	0.658511	0.828338	0.753825	0.670719	0.914654	0.791598
	0.615282	0.828826	0.737188	0.679507	0.925712	0.75041	0.722842	0.889258	0.820779	0.694441	0.921987	0.758058	0.725071	0.906069	0.789582
	0.709202	0.715813	0.759182	0.791309	0.943823	0.8554	0.768385	0.910796	0.883924	0.660829	0.85488	0.746057	0.694118	0.89873	0.789866
	0.643689	0.759275	0.743728	0.725959	0.904139	0.823725	0.717878	0.929011	0.839838	0.62036	0.917522	0.724078	0.76419	0.917848	0.800367
	0.655759	0.775865	0.757078	0.769862	0.929111	0.85537	0.709142	0.907482	0.80099	0.656677	0.903987	0.68956	0.744322	0.915451	0.825327
	0.645648	0.80457	0.74006	0.754096	0.945752	0.854536	0.752282	0.934876	0.828724	0.677671	0.845706	0.734418	0.695945	0.930938	0.775464
	0.677144	0.777069	0.748963	0.671169	0.838644	0.782864	0.668453	0.909643	0.850589	0.732492	0.913249	0.791508	0.742939	0.913229	0.786135
	0.588272	0.848111	0.744266	0.732331	0.934269	0.844326	0.619152	0.882547	0.778868	0.689851	0.907683	0.640418	0.749269	0.943268	0.799201
	0.650803	0.793978	0.797913	0.709036	0.9384	0.804417	0.743257	0.921007	0.854932	0.6636	0.886653	0.710456	0.731839	0.93652	0.771161
	0.673516	0.848426	0.776839	0.754784	0.95639	0.853767	0.71716	0.90172	0.829606	0.708862	0.877045	0.767492	0.711902	0.8952	0.809668
	0.718756	0.787696	0.787532	0.763076	0.928182	0.830165	0.72033	0.937536	0.831499	0.691388	0.911693	0.742488	0.692343	0.922485	0.750627
	0.679327	0.783461	0.760582	0.747465	0.950117	0.818678	0.785246	0.931442	0.857692	0.622159	0.918003	0.688401	0.78394	0.886341	0.808205
	0.675352	0.83946	0.735466	0.758472	0.886679	0.842379	0.721927	0.898321	0.816768	0.743692	0.890814	0.70446	0.719543	0.905863	0.779691
	0.642263	0.771249	0.748405	0.794628	0.929809	0.836624	0.744891	0.885935	0.855468	0.687943	0.918282	0.773931	0.70835	0.848266	0.78305
	0.642693	0.797507	0.766847	0.795178	0.939521	0.858164	0.672558	0.8654	0.802747	0.676903	0.900423	0.758292	0.698405	0.918967	0.750414
	0.618556	0.758285	0.754452	0.791455	0.939215	0.850422	0.747223	0.882107	0.868518	0.678599	0.855256	0.732472	0.750962	0.902166	0.820887
	0.636387	0.819662	0.782402	0.809868	0.918608	0.855677	0.786496	0.91536	0.84508	0.69763	0.897351	0.767633	0.605332	0.866541	0.710159
	0.681126	0.68838	0.796094	0.788886	0.962452	0.818126	0.642956	0.893414	0.780032	0.664318	0.738749	0.737731	0.688095	0.891131	0.751855
	0.648143	0.849803	0.748492	0.773661	0.944008	0.836952	0.734045	0.897706	0.839298	0.682304	0.889632	0.757844	0.749652	0.921148	0.854898
	0.617096	0.869805	0.756281	0.66444	0.948341	0.811194	0.750632	0.947588	0.889194	0.671095	0.88421	0.738747	0.715065	0.918252	0.795929
	0.635601	0.717279	0.761194	0.74146	0.876202	0.850972	0.754407	0.949259	0.838548	0.615952	0.901646	0.723141	0.70154	0.880325	0.765501
	0.636656	0.849835	0.729943	0.78211	0.946848	0.857007	0.740759	0.898416	0.818427	0.683138	0.860509	0.765965	0.753313	0.909516	0.801284
	0.706813	0.884228	0.747704	0.786945	0.925965	0.865848	0.772547	0.92304	0.874054	0.722361	0.796772	0.72152	0.714731	0.68187	0.788955
	0.646142	0.816562	0.757301	0.740429	0.948799	0.829873	0.764014	0.886249	0.868823	0.687266	0.923215	0.732223	0.72864	0.940396	0.799906
	0.606851	0.814129	0.743356	0.772527	0.938092	0.848688	0.713871	0.934451	0.839953	0.688797	0.81467	0.729165	0.741156	0.91586	0.798491
	0.571507	0.766392	0.728945	0.739744	0.946885	0.838292	0.656137	0.909338	0.812673	0.700679	0.846905	0.744487	0.715562	0.926198	0.807015
	0.652825	0.818051	0.777256	0.762586	0.957822	0.839008	0.742283	0.945997	0.864148	0.68924	0.892297	0.712077	0.741512	0.922327	0.833967
	0.627113	0.803723	0.789859	0.752002	0.935012	0.846462	0.785642	0.943797	0.86031	0.725815	0.86834	0.756822	0.687822	0.925139	0.76503
	0.677902	0.867792	0.787859	0.783504	0.944074	0.832889	0.781061	0.931425	0.869931	0.695319	0.873376	0.762143	0.738355	0.914544	0.823796
	0.620458	0.70787	0.728066	0.738976	0.945091	0.82864	0.765994	0.915479	0.851516	0.700884	0.842944	0.786978	0.724411	0.906324	0.797438
	0.611769	0.896566	0.775773	0.739864	0.930297	0.839515	0.754319	0.899667	0.848749	0.699433	0.883789	0.773429	0.756061	0.911239	0.808398
	0.592048	0.544966	0.698778	0.735925	0.934766	0.834518	0.688669	0.927459	0.807825	0.690788	0.795256	0.768113	0.754669	0.873958	0.829778
	0.667627	0.822473	0.757418	0.738796	0.933714	0.814184	0.727226	0.884156	0.845314	0.698072	0.856845	0.787022	0.677055	0.931505	0.802294
	0.627074	0.833465	0.749457	0.748087	0.920224	0.830188	0.725515	0.898264	0.845923	0.643369	0.826055	0.726016	0.732145	0.932523	0.811635
	0.662029	0.826419	0.768449	0.763227	0.924605	0.820592	0.737102	0.875972	0.790532	0.66846	0.756874	0.736659	0.729375	0.923048	0.779852
	0.662218	0.839797	0.783786	0.75766	0.937661	0.859996	0.742972	0.915558	0.828249	0.654061	0.833304	0.754853	0.716796	0.940306	0.779504
	0.528628	0.760021	0.631254	0.782658	0.933053	0.855593	0.745346	0.905243	0.859037	0.619863	0.816066	0.731074	0.697444	0.919097	0.770977
	0.671533	0.809112	0.776629	0.761138	0.941005	0.868128	0.716897	0.906498	0.808262	0.682249	0.877864	0.741031	0.68214	0.844369	0.757181
	0.712422	0.774969	0.778725	0.755121	0.950594	0.842438	0.692757	0.886686	0.820257	0.666844	0.838434	0.763471	0.743968	0.902061	0.816556
	0.639384	0.823989	0.758594	0.706107	0.939057	0.750911	0.696243	0.912266	0.788538	0.70571	0.925075	0.798812	0.706997	0.851719	0.795246
	0.685179	0.860194	0.809481	0.720289	0.898042	0.834594	0.708763	0.933526	0.834532	0.648984	0.889459	0.739073	0.612171	0.890064	0.740076
	0.704032	0.878482	0.771087	0.741856	0.945848	0.860834	0.761071	0.92306	0.85627	0.737498	0.927524	0.770131	0.746983	0.915967	0.810367
	0.640466	0.829343	0.766015	0.739097	0.931201	0.856838	0.725268	0.947708	0.847764	0.702006	0.842188	0.759218	0.680315	0.932838	0.77939
	0.630306	0.744854	0.731986	0.749417	0.951361	0.860079	0.711799	0.925917	0.815191	0.703562	0.924911	0.73334	0.722544	0.929215	0.798774
	0.669396	0.777967	0.775101	0.761064	0.93216	0.860338	0.707189	0.918209	0.861924	0.664811	0.889581	0.731763	0.742907	0.891896	0.803199
	0.64037	0.72429	0.745229	0.773358	0.949276	0.843435	0.763072	0.888757	0.846582	0.684532	0.777801	0.780683	0.706741	0.903966	0.824037
	0.619006	0.843251	0.716348	0.744756	0.937465	0.843172	0.714569	0.863983	0.808156	0.643293	0.865962	0.728886	0.68075	0.922067	0.786114
	0.551588	0.733336	0.638589	0.772594	0.939128	0.842169	0.68452	0.923149	0.833414	0.675264	0.868417	0.750276	0.718238	0.832353	0.76758
	0.604605	0.757604	0.776221	0.735027	0.862273	0.85169	0.695968	0.880301	0.849448	0.74075	0.856306	0.799775	0.711948	0.909654	0.779081
	0.636194	0.81917	0.73753	0.692349	0.951131	0.814086	0.744807	0.887973	0.843014	0.699308	0.932894	0.707139	0.727316	0.922341	0.803449
	0.670076	0.813591	0.777709	0.749619	0.941478	0.821902	0.736515	0.938668	0.838691	0.645049	0.911802	0.739274	0.723043	0.877667	0.773115
	0.629326	0.797401	0.78706	0.749639	0.94323	0.834784	0.735199	0.862715	0.851234	0.673618	0.853429	0.784398	0.659459	0.902158	0.722131
	0.644143	0.848622	0.758445	0.788588	0.931732	0.889791	0.756224	0.904406	0.829514	0.667408	0.872354	0.71318	0.685586	0.929437	0.753693
	0.617505	0.832717	0.754632	0.774073	0.91148	0.832131	0.791638	0.948802	0.882421	0.767313	0.858218	0.781756	0.680142	0.922974	0.765665
	0.624293	0.813462	0.730815	0.785393	0.916001	0.84972	0.724137	0.883824	0.855553	0.768325	0.917154	0.769604	0.696829	0.939515	0.776317
	0.69208	0.864386	0.748397	0.786155	0.949224	0.880631	0.731449	0.928929	0.863544	0.673087	0.895163	0.714966	0.73611	0.893142	0.792414
	0.631077	0.72453	0.759393	0.797822	0.959353	0.854642	0.69763	0.910282	0.788235	0.670239	0.876964	0.722572	0.761439	0.92325	0.803035
	0.666878	0.80755	0.748594	0.782799	0.933925	0.861402	0.760808	0.949112	0.864089	0.635197	0.883861	0.719925	0.661693	0.934185	0.762926
	0.711502	0.841349	0.799413	0.741397	0.926097	0.816275	0.743068	0.895684	0.849769	0.691863	0.864994	0.760118	0.754892	0.910272	0.834679
	0.62745	0.817152	0.75151	0.779484	0.933765	0.836626	0.750656	0.935953	0.86586	0.719218	0.876994	0.757751	0.724544	0.948833	0.773381
	0.677351	0.855337	0.767253	0.773141	0.926225	0.848761	0.683762	0.930226	0.828512	0.71067	0.877045	0.763332	0.732191	0.93761	0.818467
	0.676193	0.844899	0.786732	0.7913	0.946382	0.858281	0.727079	0.93063	0.817388	0.699298	0.902755	0.710399	0.718014	0.910132	0.81276
	0.673504	0.697418	0.78812	0.78296	0.945918	0.833182	0.746463	0.870652	0.84205	0.683753	0.900783	0.675883	0.681526	0.907334	0.778512
	0.662134	0.902565	0.772561	0.784305	0.933118	0.813665	0.739946	0.920071	0.850358	0.731535	0.888091	0.742425	0.722325	0.933368	0.799086
	0.663656	0.710137	0.754937	0.745069	0.935615	0.823015	0.702664	0.93524	0.84556	0.747695	0.88486	0.821601	0.751291	0.905568	0.816214
	0.638775	0.753809	0.765937	0.72339	0.948788	0.831264	0.773637	0.93301	0.869687	0.618301	0.848089	0.713585	0.694913	0.875074	0.779797
	0.590741	0.824151	0.771417	0.751674	0.957645	0.828096	0.710292	0.827586	0.821918	0.696716	0.919411	0.751083	0.712718	0.918901	0.787009
	0.705337	0.768582	0.765304	0.776543	0.942249	0.849156	0.715168	0.945339	0.852808	0.704631	0.877741	0.799091	0.721661	0.936268	0.788405
	0.710903	0.782339	0.769184	0.771829	0.9476	0.862065	0.780388	0.93521	0.862211	0.6892	0.885353	0.752763	0.752622	0.887897	0.789417
	0.598165	0.802815	0.769128	0.786378	0.926167	0.82832	0.727999	0.919501	0.80095	0.701959	0.909344	0.76074	0.714925	0.919428	0.768046
	0.694565	0.840291	0.778655	0.768431	0.957002	0.84957	0.701528	0.91763	0.825088	0.739974	0.893023	0.770054	0.7342	0.953556	0.762206
	0.647521	0.799347	0.778321	0.702506	0.957767	0.873663	0.76159	0.927693	0.828373	0.730131	0.858829	0.783868	0.747968	0.917849	0.752307
	0.680384	0.878132	0.756378	0.732099	0.949399	0.840502	0.712858	0.903833	0.848632	0.722296	0.850664	0.800575	0.7303	0.921036	0.815034
	0.639675	0.736008	0.760274	0.788178	0.949808	0.854072	0.739176	0.89572	0.825857	0.722703	0.812918	0.79393	0.735597	0.933227	0.772437
	0.629783	0.812513	0.76672	0.733241	0.955985	0.831585	0.718184	0.922752	0.820606	0.731919	0.872971	0.797043	0.700169	0.871392	0.782753
	0.675713	0.810377	0.814514	0.784362	0.952942	0.858031	0.741392	0.910275	0.834027	0.653486	0.883929	0.656768	0.720066	0.924406	0.773508
	0.699404	0.85903	0.798528	0.804709	0.943532	0.867677	0.742736	0.916115	0.831402	0.748171	0.946151	0.766097	0.685392	0.9276	0.768494
	0.611555	0.868381	0.748257	0.748384	0.887421	0.833884	0.752809	0.918402	0.854317	0.711475	0.904047	0.771206	0.731778	0.905497	0.822585
	0.639349	0.882094	0.780372	0.747903	0.931028	0.827052	0.759062	0.904817	0.828399	0.702274	0.887652	0.778259	0.631182	0.855503	0.759574
	0.617563	0.739167	0.747465	0.737612	0.946757	0.857142	0.726447	0.926724	0.851515	0.718636	0.936264	0.781877	0.714468	0.942794	0.79908
	0.606844	0.881172	0.775244	0.743002	0.948371	0.831133	0.707711	0.904959	0.851713	0.711547	0.861086	0.763949	0.756146	0.880118	0.80292
	0.639213	0.604875	0.724867	0.794232	0.953891	0.862674	0.747547	0.92538	0.840999	0.715461	0.857545	0.72957	0.676356	0.905726	0.804828
	0.573283	0.853014	0.735179	0.743904	0.925513	0.831821	0.777808	0.920256	0.855029	0.634414	0.897957	0.7401	0.661728	0.911174	0.714636
	0.596601	0.765778	0.697232	0.767563	0.961539	0.865523	0.803925	0.909615	0.879335	0.72371	0.789799	0.797601	0.664103	0.92273	0.764975
	0.627726	0.854468	0.755463	0.763513	0.889795	0.839072	0.752841	0.862658	0.855224	0.621451	0.908383	0.693508	0.777011	0.907567	0.836351
	0.626202	0.766072	0.77727	0.763768	0.945598	0.828734	0.733028	0.924804	0.849037	0.738584	0.926863	0.785801	0.705425	0.869885	0.800631
	0.682072	0.835726	0.799156	0.69172	0.91495	0.835361	0.714922	0.922054	0.825309	0.695993	0.892658	0.736691	0.735918	0.89684	0.792683
	0.661783	0.78915	0.786572	0.788788	0.948975	0.851093	0.743522	0.901345	0.856589	0.667175	0.935052	0.673066	0.751698	0.917516	0.820399
	0.614948	0.818412	0.772761	0.763304	0.900421	0.845303	0.758985	0.947628	0.823894	0.647863	0.845568	0.693871	0.731834	0.933364	0.746632
	0.636906	0.806971	0.792714	0.742762	0.908531	0.843323	0.758066	0.900782	0.861293	0.657254	0.79042	0.756691	0.725978	0.898864	0.807537
	0.75061	0.881748	0.790788	0.771333	0.937814	0.831426	0.773073	0.928281	0.864651	0.701007	0.930429	0.784385	0.74082	0.944209	0.817324
	0.62372	0.787332	0.734053	0.76626	0.941509	0.858616	0.701573	0.84968	0.846405	0.751371	0.909826	0.765651	0.74953	0.849211	0.836241
	0.641228	0.825981	0.784048	0.767024	0.929718	0.850847	0.66528	0.922211	0.809678	0.708337	0.801421	0.770874	0.744609	0.932994	0.79172
	0.672854	0.867874	0.813615	0.794802	0.949825	0.86267	0.760234	0.920597	0.871087	0.622358	0.864311	0.729516	0.746363	0.918692	0.807442
	0.649714	0.805833	0.784136	0.753916	0.949492	0.852965	0.729378	0.903722	0.834153	0.662116	0.898378	0.734399	0.74847	0.908006	0.82237
	0.582104	0.905607	0.733837	0.759016	0.946232	0.861076	0.735613	0.898838	0.861093	0.734579	0.865235	0.771663	0.74344	0.933369	0.808587
	0.640727	0.809517	0.725704	0.803619	0.923203	0.849979	0.703641	0.924902	0.811433	0.589856	0.820552	0.693986	0.731069	0.933482	0.81268
	0.597511	0.773984	0.734228	0.756674	0.953991	0.825075	0.705887	0.930529	0.815061	0.653828	0.91124	0.712248	0.721556	0.920571	0.776363
	0.661392	0.873034	0.778594	0.725229	0.934621	0.81913	0.735332	0.913263	0.833114	0.705149	0.854965	0.752887	0.76503	0.914152	0.836826
	0.670956	0.611943	0.709045	0.788459	0.924774	0.854251	0.701894	0.920801	0.821757	0.690901	0.888849	0.765466	0.723851	0.940948	0.799178
	0.607318	0.820559	0.742842	0.725059	0.944973	0.842005	0.679746	0.897217	0.819655	0.714397	0.86564	0.785716	0.742046	0.907781	0.819193
	0.581272	0.81765	0.751839	0.776639	0.929465	0.836169	0.728301	0.941943	0.869165	0.660361	0.903842	0.71885	0.743454	0.935298	0.826513
	0.667938	0.837521	0.852576	0.758204	0.925293	0.853828	0.729717	0.884561	0.84332	0.706451	0.872475	0.78765	0.7204	0.940245	0.795168
	0.66428	0.784892	0.787772	0.720908	0.955666	0.848827	0.690287	0.921106	0.826752	0.661406	0.94198	0.707532	0.699618	0.927166	0.809288
	0.661795	0.730916	0.749978	0.762817	0.923576	0.83864	0.739075	0.929961	0.849287	0.663274	0.854075	0.756854	0.723973	0.923332	0.813225
	0.671434	0.807469	0.785219	0.765218	0.90742	0.854085	0.709768	0.911644	0.868186	0.716852	0.91845	0.762594	0.74907	0.88305	0.820117
	0.683796	0.749556	0.752311	0.760663	0.932584	0.826056	0.752208	0.917249	0.848976	0.700228	0.928525	0.780142	0.742438	0.88956	0.810832
	0.644097	0.896805	0.74475	0.792088	0.951561	0.85376	0.747986	0.905494	0.841646	0.706111	0.912118	0.790588	0.738236	0.888418	0.795586
	0.565031	0.712733	0.716168	0.741624	0.912069	0.841089	0.714267	0.935584	0.840012	0.725404	0.881238	0.786229	0.696476	0.857839	0.777841
	0.713066	0.810025	0.797965	0.743125	0.913229	0.854373	0.76834	0.916555	0.870141	0.65741	0.923653	0.746028	0.714128	0.915886	0.786763
	0.701342	0.857217	0.805302	0.779203	0.92446	0.844699	0.700026	0.907463	0.838615	0.615352	0.890979	0.731889	0.718975	0.890394	0.790206
	0.654573	0.867667	0.801505	0.780908	0.874822	0.847121	0.677857	0.904683	0.801421	0.72488	0.859044	0.795659	0.788593	0.919034	0.807088
	0.642522	0.832307	0.753503	0.751245	0.93687	0.846845	0.722436	0.961351	0.851337	0.705912	0.922853	0.781361	0.735317	0.931794	0.825509
	0.681138	0.838686	0.78149	0.72978	0.944364	0.817454	0.73087	0.884091	0.846177	0.67419	0.902391	0.728465	0.65712	0.912168	0.802258
	0.648122	0.756221	0.778817	0.77626	0.957438	0.822812	0.745506	0.87498	0.839854	0.693901	0.908967	0.762703	0.698757	0.941011	0.737346
	0.626277	0.830683	0.806653	0.794431	0.921855	0.873629	0.747634	0.913919	0.830477	0.692932	0.893333	0.73584	0.738401	0.878584	0.807922
	0.655163	0.86176	0.780116	0.758764	0.941296	0.844912	0.761095	0.91093	0.842788	0.624352	0.85218	0.719306	0.724342	0.918669	0.78
	0.658061	0.812911	0.720391	0.75486	0.909052	0.83274	0.754815	0.924289	0.864107	0.700247	0.90281	0.739626	0.720851	0.898569	0.74527
	0.604904	0.800266	0.760611	0.757139	0.911145	0.848057	0.748938	0.899488	0.855663	0.707987	0.894092	0.785316	0.661812	0.859301	0.733648
	0.638104	0.820601	0.772626	0.780793	0.937736	0.863378	0.689576	0.945282	0.81906	0.699748	0.901728	0.756644	0.711928	0.941272	0.787387
	0.673467	0.742806	0.768363	0.766628	0.941411	0.851271	0.719228	0.902794	0.840731	0.700431	0.888158	0.775464	0.726169	0.924723	0.759553
	0.6673	0.853165	0.785643	0.755047	0.900506	0.83416	0.714131	0.932036	0.840299	0.705737	0.868575	0.74668	0.73012	0.920721	0.840809
	0.675412	0.786932	0.727201	0.778239	0.925834	0.858607	0.778034	0.942793	0.856345	0.658207	0.876561	0.758892	0.707677	0.906421	0.793258
	0.576127	0.67935	0.751744	0.807967	0.950536	0.850938	0.763291	0.928679	0.857138	0.654153	0.928972	0.775331	0.642785	0.913105	0.71331
	0.651673	0.825665	0.787238	0.787628	0.902023	0.850017	0.727784	0.906454	0.858261	0.591676	0.882982	0.694362	0.719385	0.939514	0.810808
	0.699153	0.813814	0.799273	0.744893	0.906873	0.849766	0.763472	0.914183	0.865049	0.679732	0.906944	0.77797	0.752618	0.911317	0.833275
	0.610797	0.724347	0.702255	0.786085	0.887925	0.832422	0.766453	0.842824	0.833151	0.625791	0.913202	0.73637	0.757454	0.946476	0.844503
	0.620414	0.75879	0.694684	0.777532	0.922624	0.86404	0.727657	0.931796	0.831583	0.679828	0.930197	0.722396	0.696398	0.936145	0.812752
	0.684682	0.763271	0.791729	0.751025	0.895756	0.836523	0.758048	0.90542	0.835018	0.646395	0.834879	0.772405	0.719935	0.939915	0.779165
	0.599902	0.839012	0.743503	0.746711	0.915977	0.822658	0.735061	0.876458	0.867025	0.627745	0.837832	0.702912	0.772019	0.909243	0.818341
	0.635913	0.796702	0.753357	0.772183	0.922916	0.828108	0.71426	0.938125	0.844304	0.661931	0.889207	0.739757	0.75123	0.924048	0.812216
	0.690609	0.789347	0.785311	0.757686	0.919839	0.827394	0.764029	0.91298	0.846038	0.644868	0.873794	0.747383	0.748373	0.93966	0.789779
	0.674946	0.832945	0.778663	0.740503	0.963106	0.818615	0.71283	0.919722	0.810203	0.689914	0.871981	0.774327	0.724183	0.916803	0.788441
	0.719929	0.801634	0.773226	0.788826	0.951203	0.86376	0.787463	0.929878	0.846231	0.701543	0.883869	0.777217	0.703054	0.911181	0.765926
	0.626551	0.828071	0.76147	0.729318	0.91463	0.845887	0.677009	0.937091	0.817633	0.654554	0.898178	0.762356	0.758178	0.927968	0.78851
	0.576154	0.802787	0.724121	0.789457	0.940819	0.870535	0.741183	0.93817	0.842583	0.720351	0.792257	0.766057	0.719581	0.918818	0.817362
	0.527131	0.752427	0.684383	0.720065	0.92514	0.814218	0.734372	0.909534	0.829943	0.724322	0.934646	0.74239	0.733372	0.914224	0.80893
	0.59476	0.838961	0.770291	0.69008	0.913635	0.806659	0.779914	0.932005	0.843677	0.635269	0.866755	0.734264	0.696882	0.934102	0.814107
	0.54278	0.82878	0.711262	0.774547	0.915311	0.841055	0.749655	0.923571	0.837862	0.666451	0.897996	0.735318	0.705372	0.906002	0.805951
	0.625294	0.873913	0.783469	0.731428	0.952122	0.843639	0.740664	0.945413	0.838757	0.647349	0.865258	0.69592	0.74017	0.942043	0.794538
	0.640649	0.797543	0.749678	0.743872	0.9497	0.840841	0.742442	0.862615	0.824316	0.66209	0.883824	0.744709	0.678563	0.91499	0.827812
	0.644969	0.615415	0.717829	0.78184	0.915468	0.866114	0.761936	0.941095	0.819318	0.708213	0.927266	0.81024	0.756518	0.911196	0.799536
	0.67693	0.703899	0.774737	0.792043	0.946522	0.873144	0.730434	0.915085	0.841121	0.703509	0.897445	0.782759	0.725641	0.886703	0.750215
	0.61448	0.808245	0.759609	0.78292	0.949825	0.8349	0.752151	0.947569	0.860591	0.720871	0.8412	0.758966	0.751044	0.940372	0.795286
	0.6554	0.764723	0.760887	0.760952	0.923304	0.850638	0.74475	0.934301	0.838854	0.756535	0.906081	0.780983	0.760877	0.895737	0.817044
	0.625464	0.828219	0.762171	0.790103	0.933687	0.880888	0.741559	0.933572	0.833791	0.699531	0.89198	0.753939	0.717087	0.87399	0.811518
	0.638765	0.798242	0.747926	0.750102	0.939386	0.843501	0.769205	0.927632	0.869061	0.65643	0.86408	0.784446	0.738916	0.924707	0.819854
	0.69935	0.763115	0.782423	0.747771	0.956083	0.853707	0.774887	0.917141	0.867546	0.663211	0.788313	0.726564	0.703407	0.915489	0.797461
	0.606677	0.866081	0.722947	0.770634	0.937693	0.856019	0.713675	0.920013	0.82471	0.700136	0.841011	0.732526	0.725474	0.881102	0.777051
	0.620759	0.818298	0.720207	0.744247	0.946504	0.845392	0.768935	0.88874	0.84021	0.715765	0.893443	0.781905	0.754984	0.910083	0.792045
	0.694048	0.72578	0.725905	0.765131	0.896356	0.85768	0.747975	0.915214	0.862382	0.656591	0.885336	0.77367	0.729525	0.882289	0.794048
	0.655754	0.884263	0.793076	0.74651	0.94667	0.84647	0.740126	0.922688	0.835149	0.644506	0.857941	0.756469	0.72299	0.924966	0.79277
	0.651312	0.806953	0.786528	0.77832	0.930162	0.840993	0.69458	0.916875	0.763732	0.74676	0.90935	0.773368	0.742833	0.891734	0.807543
	0.682484	0.824691	0.78835	0.788806	0.918037	0.862876	0.762559	0.775063	0.863689	0.72432	0.913415	0.772681	0.730798	0.945474	0.816929
	0.594004	0.821979	0.67506	0.791087	0.92811	0.842731	0.686794	0.89472	0.827936	0.668936	0.869004	0.776771	0.738061	0.920321	0.782628
	0.617458	0.810516	0.792323	0.775527	0.94624	0.846075	0.75351	0.936245	0.840125	0.705397	0.871312	0.722826	0.658354	0.91219	0.757783
	0.670035	0.676709	0.757594	0.773007	0.943217	0.850832	0.760358	0.946604	0.874744	0.717775	0.870883	0.767241	0.703875	0.8855	0.771537
	0.623605	0.821359	0.706786	0.774608	0.915848	0.864638	0.726841	0.923183	0.859546	0.728402	0.821618	0.725991	0.705611	0.929552	0.822166
	0.670895	0.763114	0.787614	0.787486	0.941563	0.849622	0.651823	0.891608	0.814052	0.634762	0.83672	0.608598	0.712162	0.923164	0.812006
	0.689352	0.876391	0.793198	0.800816	0.949784	0.862659	0.773207	0.91806	0.862253	0.6808	0.938617	0.76264	0.739388	0.940134	0.769113
	0.631956	0.88711	0.705749	0.79545	0.954823	0.841851	0.683105	0.887497	0.793179	0.70266	0.842356	0.735799	0.739502	0.917853	0.785973
	0.649642	0.844147	0.73716	0.76752	0.945726	0.845817	0.724663	0.897767	0.80475	0.681072	0.874542	0.728809	0.694662	0.909613	0.811701
	0.656736	0.854876	0.793899	0.734664	0.902733	0.822826	0.694786	0.894651	0.829391	0.712999	0.874294	0.751718	0.700673	0.848033	0.726905
	0.697863	0.8839	0.784669	0.82363	0.908709	0.881208	0.698304	0.842778	0.794552	0.673881	0.902232	0.696233	0.690716	0.891775	0.796188
	0.60924	0.786746	0.730445	0.758774	0.952101	0.867165	0.738719	0.934838	0.836426	0.687254	0.896694	0.755362	0.728758	0.88001	0.789653
	0.631873	0.87018	0.773597	0.699029	0.94555	0.776391	0.657348	0.926863	0.841927	0.705014	0.872552	0.791057	0.741763	0.938126	0.823572
	0.670427	0.750597	0.77686	0.772452	0.946531	0.863513	0.748812	0.880738	0.853172	0.696373	0.846305	0.736946	0.753547	0.936009	0.805819
	0.670452	0.795443	0.737552	0.779834	0.939173	0.861009	0.728741	0.933126	0.831354	0.676898	0.826657	0.750444	0.735852	0.952633	0.816041
	0.617721	0.66883	0.713552	0.770816	0.92077	0.862528	0.761172	0.886851	0.853535	0.656229	0.869319	0.749187	0.70954	0.938113	0.821859
	0.632533	0.730649	0.758811	0.794254	0.932353	0.849013	0.728319	0.918009	0.849297	0.73182	0.899163	0.773872	0.683658	0.950097	0.766841
	0.651851	0.838395	0.792085	0.747301	0.922949	0.830263	0.727083	0.897594	0.876988	0.638526	0.794941	0.70768	0.655277	0.910523	0.757966
	0.683027	0.887432	0.803749	0.70201	0.917284	0.824499	0.755545	0.861756	0.85994	0.719612	0.879864	0.798972	0.742562	0.926208	0.849065
	0.636282	0.838184	0.789914	0.756258	0.949689	0.854236	0.737947	0.941701	0.840676	0.716105	0.855628	0.783789	0.692254	0.927713	0.808744
	0.695067	0.866322	0.791325	0.772947	0.921467	0.865208	0.709102	0.932996	0.832655	0.664343	0.935976	0.728959	0.7174	0.879787	0.710413
	0.606164	0.803752	0.698563	0.772111	0.945269	0.866333	0.698982	0.928089	0.832158	0.717596	0.89951	0.79782	0.653203	0.926726	0.794764
	0.679156	0.804291	0.762738	0.721187	0.952694	0.824615	0.741404	0.947172	0.840047	0.619667	0.855641	0.695614	0.715473	0.909204	0.775264
	0.644447	0.746636	0.752358	0.753737	0.950102	0.832131	0.767291	0.848308	0.880479	0.738564	0.890803	0.782796	0.719653	0.873176	0.828781
	0.551093	0.888535	0.732411	0.779501	0.957151	0.855474	0.75663	0.917498	0.849034	0.664704	0.84918	0.76133	0.731149	0.928728	0.805554
	0.641053	0.903589	0.747341	0.772596	0.924162	0.844753	0.780934	0.933021	0.873191	0.666505	0.895635	0.763115	0.710423	0.913035	0.807559
	0.647914	0.873593	0.787341	0.716975	0.929973	0.827509	0.743759	0.87824	0.842377	0.653019	0.926447	0.651721	0.727652	0.938504	0.820014
	0.735703	0.860558	0.807614	0.702583	0.961734	0.82276	0.768574	0.949854	0.87055	0.716419	0.893654	0.750629	0.664544	0.885852	0.730021
	0.616089	0.737104	0.74939	0.771458	0.946482	0.853787	0.730876	0.908246	0.861213	0.715311	0.880121	0.755169	0.737778	0.919691	0.787281
	0.687209	0.843435	0.761543	0.755021	0.952831	0.847345	0.746582	0.901623	0.833039	0.715575	0.858354	0.78217	0.721076	0.856822	0.787836
	0.696713	0.743092	0.824173	0.751969	0.893613	0.852271	0.764177	0.933724	0.770652	0.72766	0.873343	0.7633	0.720025	0.937959	0.803468
	0.656878	0.794216	0.762824	0.745874	0.899217	0.868083	0.762347	0.916064	0.818904	0.739387	0.903778	0.766893	0.729195	0.948361	0.815456
	0.599638	0.69433	0.703046	0.724811	0.934461	0.842091	0.743054	0.931201	0.806845	0.730333	0.914343	0.729396	0.755463	0.929042	0.828461
	0.642128	0.745704	0.766043	0.749476	0.920234	0.824577	0.727172	0.916138	0.825104	0.644603	0.894305	0.714142	0.702333	0.916521	0.802368
	0.613083	0.608413	0.763705	0.780687	0.939337	0.878642	0.721619	0.938222	0.848048	0.682632	0.896097	0.791693	0.70545	0.822069	0.780805
	0.683772	0.821382	0.826511	0.806334	0.926117	0.854284	0.742109	0.939631	0.845411	0.631941	0.882408	0.716406	0.731149	0.930782	0.809876
	0.596527	0.745964	0.731103	0.777839	0.938445	0.84074	0.724223	0.930439	0.833691	0.692498	0.898367	0.760832	0.741203	0.897638	0.798875
	0.640219	0.824557	0.753398	0.775489	0.946459	0.861214	0.724039	0.935693	0.846473	0.636774	0.916995	0.74979	0.709854	0.917214	0.80086
	0.618161	0.88226	0.766767	0.777055	0.922897	0.875087	0.731576	0.942291	0.828885	0.713911	0.930856	0.774961	0.746036	0.916575	0.813578
	0.68826	0.623973	0.787444	0.762538	0.945216	0.816982	0.756115	0.907451	0.834152	0.706589	0.894947	0.780704	0.754005	0.868596	0.783928
	0.672327	0.816907	0.741193	0.74262	0.934305	0.826562	0.717566	0.892092	0.837027	0.687248	0.858942	0.693229	0.720636	0.933694	0.810175
	0.639413	0.742113	0.719734	0.770692	0.918395	0.865641	0.656447	0.929955	0.808341	0.715528	0.925163	0.817619	0.756998	0.88915	0.827145
	0.60644	0.817132	0.774954	0.746747	0.928718	0.849287	0.735124	0.884741	0.841683	0.751691	0.907726	0.80815	0.679168	0.930935	0.768827
	0.660986	0.735985	0.794798	0.695319	0.954843	0.80936	0.73264	0.874965	0.82849	0.72904	0.891262	0.791224	0.731213	0.896387	0.814418
	0.654199	0.855638	0.742036	0.686772	0.950161	0.813837	0.759815	0.906032	0.854179	0.693363	0.877486	0.75481	0.682882	0.917223	0.773958
	0.611873	0.85814	0.745166	0.76991	0.951438	0.826906	0.731564	0.919105	0.845612	0.709994	0.85745	0.811073	0.750429	0.913721	0.813866
	0.687608	0.863075	0.762045	0.78341	0.946967	0.855463	0.716514	0.929914	0.836926	0.686165	0.883856	0.767923	0.764491	0.955656	0.844185
	0.644562	0.764742	0.796814	0.770902	0.915501	0.822125	0.714485	0.909662	0.857572	0.728327	0.800649	0.736733	0.746262	0.937333	0.807553
	0.565807	0.836335	0.746836	0.7963	0.961494	0.88037	0.732154	0.918528	0.833782	0.678724	0.904722	0.734007	0.700234	0.919699	0.776279
	0.703868	0.698647	0.750961	0.755023	0.956519	0.847523	0.749474	0.913937	0.817447	0.639505	0.90027	0.67832	0.677939	0.917101	0.777737
	0.597517	0.777154	0.760443	0.762118	0.942747	0.835243	0.760823	0.929558	0.875175	0.713412	0.912121	0.789264	0.71216	0.923114	0.825521
	0.667201	0.790473	0.757205	0.748919	0.939865	0.836002	0.663196	0.88655	0.825675	0.730427	0.890144	0.800711	0.738143	0.909462	0.805245
	0.611407	0.720491	0.731142	0.744353	0.965158	0.852142	0.584852	0.902251	0.790422	0.728087	0.862139	0.781448	0.737826	0.895418	0.800723
	0.622293	0.750511	0.725476	0.765506	0.940225	0.845868	0.798297	0.921295	0.864783	0.667808	0.844623	0.760816	0.731115	0.899078	0.798628
	0.671467	0.842625	0.80531	0.757339	0.9585	0.864721	0.758555	0.901584	0.835653	0.649835	0.885674	0.76477	0.684128	0.929788	0.803342
	0.679339	0.741881	0.758373	0.788289	0.901992	0.871143	0.733731	0.924553	0.837574	0.686409	0.893018	0.73185	0.707402	0.904601	0.786357
	0.651895	0.884069	0.749698	0.764224	0.953459	0.868698	0.686427	0.924177	0.809647	0.723296	0.782577	0.780651	0.640305	0.906374	0.789448
	0.635391	0.715807	0.726169	0.779851	0.940307	0.831199	0.722724	0.938384	0.825485	0.68297	0.892228	0.745932	0.69769	0.90187	0.821765
	0.665751	0.799951	0.759726	0.751539	0.875839	0.825462	0.74675	0.917149	0.878415	0.719745	0.887634	0.791008	0.742671	0.883542	0.790054
	0.651315	0.871667	0.756087	0.799393	0.968471	0.844912	0.70813	0.930761	0.854157	0.711593	0.899029	0.783652	0.695806	0.924119	0.809706
	0.6336	0.707439	0.717697	0.752405	0.959354	0.842039	0.756581	0.937243	0.865724	0.710655	0.846302	0.751238	0.743881	0.87743	0.792946
	0.642837	0.854675	0.807753	0.718564	0.926469	0.814692	0.753418	0.854491	0.859093	0.640498	0.885859	0.755487	0.721809	0.884688	0.781757
	0.645058	0.874706	0.736705	0.786906	0.927003	0.844463	0.732797	0.894416	0.878188	0.711773	0.9028	0.769673	0.738515	0.923283	0.846281
	0.615088	0.817044	0.745754	0.762842	0.940488	0.851493	0.700594	0.928127	0.826833	0.672226	0.88532	0.74192	0.748114	0.918462	0.773535
	0.592032	0.737734	0.68548	0.768608	0.932853	0.837587	0.785761	0.942284	0.847156	0.639647	0.919912	0.703219	0.636864	0.835071	0.746844
	0.621372	0.820896	0.762693	0.783147	0.933327	0.856947	0.76188	0.926198	0.855857	0.693078	0.891662	0.722627	0.703888	0.899762	0.788909
	0.696922	0.880908	0.757849	0.755588	0.947716	0.860959	0.74193	0.878507	0.842057	0.719324	0.881155	0.799289	0.724259	0.931178	0.79897
	0.598147	0.788671	0.757507	0.737331	0.938134	0.851142	0.758712	0.931306	0.859831	0.677853	0.920378	0.793378	0.716123	0.923938	0.814044
	0.649552	0.840865	0.729553	0.743715	0.853977	0.828089	0.748905	0.920487	0.841528	0.693609	0.885404	0.707836	0.721084	0.919889	0.79358
	0.666957	0.80603	0.764756	0.760934	0.940651	0.825441	0.73691	0.928863	0.861977	0.721551	0.902648	0.767127	0.734702	0.907078	0.790843
	0.634607	0.787612	0.781692	0.746284	0.962331	0.851592	0.732222	0.891776	0.83495	0.751282	0.875401	0.77107	0.718256	0.903897	0.783818
	0.639964	0.85026	0.770369	0.7685	0.934791	0.835085	0.702519	0.92888	0.806229	0.723165	0.840052	0.725619	0.732237	0.941686	0.80299
	0.670339	0.840349	0.772261	0.758804	0.908312	0.833978	0.719661	0.949499	0.851306	0.645468	0.8728	0.738934	0.711175	0.905766	0.796951
	0.605755	0.871328	0.779701	0.72105	0.948123	0.815803	0.781869	0.887234	0.856685	0.708341	0.876792	0.786354	0.669757	0.884943	0.766147
	0.668263	0.783826	0.731595	0.737463	0.947617	0.840706	0.733328	0.892286	0.834967	0.658304	0.924217	0.782498	0.762695	0.8861	0.774095
	0.561964	0.832305	0.649896	0.752581	0.924075	0.868552	0.789902	0.906766	0.862869	0.735971	0.91424	0.772485	0.706146	0.867573	0.803216
	0.656118	0.845088	0.736873	0.781876	0.955935	0.877924	0.746233	0.924422	0.859947	0.717549	0.921838	0.756001	0.749491	0.899176	0.826266
	0.626701	0.820134	0.781556	0.752033	0.948195	0.841415	0.713	0.883689	0.851632	0.648412	0.903027	0.754452	0.727792	0.890784	0.782717
	0.696061	0.868077	0.800846	0.780493	0.952734	0.888364	0.718392	0.936737	0.855248	0.731059	0.839475	0.762122	0.665118	0.92108	0.747556
	0.644088	0.808335	0.737802	0.773745	0.912831	0.865025	0.716016	0.92059	0.83646	0.628894	0.900688	0.731584	0.69457	0.865966	0.771656
	0.650814	0.892863	0.755023	0.760626	0.92415	0.81631	0.776464	0.916565	0.853684	0.69564	0.833134	0.79828	0.696005	0.894134	0.77584
	0.653122	0.780339	0.765066	0.785676	0.918325	0.857314	0.716234	0.903145	0.800199	0.743004	0.888491	0.812455	0.707456	0.904265	0.785965
	0.672569	0.592741	0.745882	0.729399	0.911306	0.844009	0.776555	0.877382	0.842672	0.677678	0.828343	0.776202	0.72896	0.922339	0.81218
	0.639205	0.868451	0.743234	0.778549	0.943784	0.863841	0.74398	0.927275	0.849152	0.629311	0.915187	0.751722	0.72336	0.881678	0.774063
	0.685921	0.86526	0.833968	0.772233	0.928567	0.851241	0.687394	0.924902	0.803145	0.773634	0.86452	0.796732	0.743784	0.915626	0.788037
	0.645211	0.830447	0.762693	0.813553	0.956828	0.865959	0.672383	0.869893	0.765561	0.725201	0.906592	0.797675	0.694806	0.857639	0.795627
	0.699777	0.602375	0.802633	0.734585	0.883842	0.821687	0.629651	0.91675	0.749958	0.660568	0.839522	0.725901	0.733476	0.939931	0.799169
	0.690559	0.794047	0.801831	0.756603	0.943551	0.837669	0.72734	0.879024	0.838008	0.731249	0.896482	0.773471	0.733749	0.898633	0.795224
	0.604253	0.855854	0.716901	0.788018	0.930555	0.856631	0.711247	0.922584	0.854402	0.665509	0.896349	0.744462	0.734603	0.904585	0.83931
	0.715483	0.707725	0.782302	0.766532	0.900623	0.850773	0.717933	0.928374	0.860784	0.724716	0.803886	0.736339	0.743177	0.89015	0.806715
	0.638641	0.784387	0.761823	0.77359	0.955796	0.859534	0.743028	0.921347	0.84711	0.689547	0.916189	0.761283	0.753116	0.937295	0.814728
	0.674281	0.865657	0.765874	0.73795	0.935362	0.821062	0.716997	0.888446	0.788281	0.745126	0.85666	0.719627	0.743054	0.896347	0.791128
	0.663342	0.687949	0.773822	0.765904	0.94748	0.857175	0.762771	0.921216	0.850898	0.736819	0.870534	0.778919	0.698628	0.918016	0.801087
	0.696094	0.719421	0.780301	0.748895	0.921344	0.857879	0.731007	0.849907	0.824402	0.736694	0.922124	0.793037	0.719716	0.915431	0.801111
	0.618676	0.863653	0.75139	0.682709	0.941881	0.74759	0.662826	0.909082	0.812693	0.721627	0.915177	0.784037	0.739241	0.873945	0.834901
	0.507777	0.628658	0.685904	0.788617	0.948782	0.867967	0.73318	0.889584	0.840503	0.706767	0.905744	0.771407	0.738351	0.845699	0.800523
	0.621567	0.865677	0.733597	0.688459	0.945005	0.819844	0.705762	0.908257	0.835233	0.729743	0.93877	0.785651	0.69738	0.934829	0.797734
	0.618833	0.881621	0.781931	0.777688	0.95581	0.873708	0.783958	0.911693	0.862489	0.70999	0.897725	0.728731	0.696374	0.935362	0.793908
	0.673515	0.794456	0.752976	0.768846	0.906764	0.845192	0.724543	0.903273	0.85526	0.670601	0.883408	0.740886	0.743309	0.936147	0.803481
	0.662128	0.82613	0.732547	0.749921	0.921133	0.87507	0.719859	0.909698	0.86404	0.637696	0.84695	0.738822	0.768487	0.913575	0.833725
	0.633545	0.768372	0.708472	0.775788	0.952797	0.853536	0.72686	0.90725	0.84347	0.729464	0.90562	0.812052	0.772218	0.886484	0.803104
	0.61794	0.899595	0.809027	0.736763	0.942426	0.831602	0.740002	0.89866	0.842123	0.622036	0.847242	0.695138	0.669492	0.894852	0.745139
	0.528357	0.861603	0.724912	0.692095	0.910395	0.801451	0.756705	0.8805	0.854428	0.690364	0.932052	0.768884	0.76905	0.940697	0.767132
	0.672357	0.728322	0.726632	0.763477	0.938458	0.864199	0.751117	0.832346	0.826237	0.709713	0.900648	0.792964	0.771603	0.927878	0.818914
	0.666447	0.782698	0.790278	0.749294	0.94797	0.82108	0.740379	0.936248	0.831225	0.740207	0.880832	0.773127	0.720669	0.897468	0.785312
	0.6952	0.870361	0.81556	0.746802	0.89689	0.823476	0.76647	0.917077	0.842427	0.740097	0.851587	0.782986	0.765635	0.888575	0.821586
	0.585568	0.881842	0.741683	0.756765	0.92405	0.853044	0.746479	0.935847	0.834836	0.730052	0.873386	0.767948	0.77173	0.915368	0.835656
	0.64265	0.864501	0.759181	0.714928	0.914608	0.820046	0.75867	0.871138	0.856301	0.651006	0.836429	0.666985	0.668182	0.832562	0.77755
	0.717165	0.75906	0.814684	0.742827	0.928843	0.832175	0.750837	0.916419	0.824484	0.689739	0.873198	0.79882	0.710332	0.923846	0.810319
	0.649862	0.695093	0.75855	0.73967	0.906467	0.841461	0.74334	0.898271	0.832842	0.691545	0.909429	0.74534	0.724566	0.927263	0.823983
	0.669314	0.864212	0.771982	0.747463	0.87292	0.819839	0.751467	0.892356	0.851636	0.729479	0.7742	0.777193	0.75013	0.919219	0.813225
	0.640866	0.710563	0.719728	0.74324	0.94138	0.82538	0.739437	0.934721	0.860175	0.662174	0.923715	0.711103	0.771626	0.913189	0.788974
	0.699462	0.8254	0.787896	0.750296	0.927276	0.852545	0.769833	0.899658	0.873271	0.676158	0.93455	0.733625	0.713175	0.912426	0.834773
	0.607749	0.797839	0.723036	0.777892	0.918735	0.866003	0.736215	0.907268	0.818982	0.63663	0.881378	0.707926	0.701395	0.912432	0.751131
	0.667627	0.738088	0.756607	0.782761	0.960501	0.833748	0.711415	0.862383	0.839262	0.660375	0.932098	0.76695	0.743974	0.952877	0.817275
	0.692405	0.757351	0.801473	0.777503	0.937862	0.851165	0.741216	0.916213	0.832731	0.733773	0.860254	0.775312	0.718461	0.930003	0.781163
	0.635196	0.876568	0.76345	0.727972	0.926859	0.851041	0.74692	0.812801	0.858888	0.690002	0.917377	0.733702	0.754078	0.891115	0.829545
	0.645486	0.886503	0.814976	0.750132	0.902137	0.837557	0.709765	0.896377	0.86605	0.663275	0.9002	0.756933	0.718057	0.925267	0.801738
	0.644249	0.70719	0.765579	0.737128	0.90081	0.811787	0.740411	0.870191	0.8045	0.689735	0.913864	0.796234	0.730247	0.916291	0.808512
	0.625281	0.796483	0.794675	0.785181	0.937497	0.888135	0.662912	0.91293	0.818977	0.656987	0.875446	0.754663	0.674822	0.935703	0.758253
	0.657339	0.854693	0.731495	0.780123	0.960608	0.839206	0.69315	0.895007	0.830156	0.638445	0.907015	0.761467	0.734242	0.915463	0.762393
	0.6968	0.823486	0.774462	0.761636	0.941521	0.851062	0.748598	0.899051	0.834051	0.662433	0.874652	0.756183	0.762138	0.93323	0.839692
	0.685873	0.680422	0.812869	0.771544	0.898046	0.853699	0.759554	0.898806	0.866306	0.687062	0.882966	0.754396	0.713534	0.893874	0.792794
	0.665339	0.885301	0.827287	0.77229	0.943947	0.851466	0.764739	0.912054	0.808219	0.690497	0.906185	0.763678	0.757225	0.915607	0.844749
	0.668615	0.800581	0.752598	0.726835	0.925601	0.83258	0.735944	0.90731	0.826364	0.652884	0.89172	0.705437	0.700647	0.845689	0.793098
	0.621269	0.848972	0.805984	0.752265	0.891865	0.841333	0.749721	0.90422	0.826333	0.760196	0.864927	0.791697	0.764366	0.930921	0.797498
	0.691285	0.851883	0.807997	0.756738	0.956207	0.833723	0.706417	0.895708	0.859888	0.721236	0.869917	0.731447	0.696599	0.904766	0.766761
	0.632897	0.864018	0.749687	0.684206	0.954671	0.819509	0.715158	0.883528	0.82444	0.671652	0.912571	0.769544	0.718781	0.888625	0.795958
	0.545623	0.798309	0.766758	0.799579	0.949436	0.877325	0.702743	0.898704	0.823534	0.710605	0.935032	0.786019	0.714917	0.935755	0.778098
	0.616797	0.823494	0.753084	0.802041	0.927235	0.842866	0.743416	0.91544	0.857561	0.701454	0.915341	0.741308	0.779924	0.916176	0.789645
	0.672231	0.831126	0.733717	0.768909	0.900035	0.857666	0.751853	0.940644	0.842618	0.689997	0.93255	0.755829	0.747865	0.940639	0.810132
	0.650825	0.782923	0.768375	0.739817	0.936941	0.836677	0.679264	0.892259	0.782228	0.661234	0.811416	0.766291	0.623881	0.903202	0.727743
	0.622267	0.769212	0.722385	0.755588	0.871518	0.83375	0.71207	0.88693	0.833406	0.668964	0.887122	0.724986	0.698615	0.91342	0.786921
	0.574169	0.835236	0.691189	0.769523	0.934546	0.851897	0.76965	0.938772	0.834316	0.706567	0.918995	0.755281	0.746997	0.911124	0.838277
	0.657331	0.777474	0.718231	0.747343	0.92425	0.849396	0.74971	0.903505	0.847281	0.720627	0.875242	0.756712	0.749425	0.912137	0.839976
	0.640457	0.859844	0.748412	0.768542	0.844292	0.833176	0.663918	0.864037	0.766894	0.66996	0.908176	0.771118	0.764652	0.944468	0.800785
	0.701315	0.88658	0.787038	0.789288	0.921001	0.840077	0.755176	0.931792	0.86537	0.76448	0.86904	0.790346	0.713666	0.925083	0.806305
	0.613468	0.800018	0.751327	0.775118	0.936401	0.834068	0.730393	0.925235	0.841028	0.678923	0.90875	0.775673	0.707548	0.919985	0.757059
	0.741638	0.876735	0.80995	0.742119	0.946684	0.851664	0.738248	0.932459	0.845252	0.707714	0.891158	0.780893	0.727021	0.941434	0.820328
	0.635302	0.736389	0.77325	0.812908	0.959413	0.879318	0.724395	0.903066	0.821124	0.705508	0.879492	0.773043	0.698351	0.910622	0.788777
	0.705407	0.845474	0.768511	0.787088	0.955557	0.869855	0.737445	0.886345	0.828863	0.688086	0.886562	0.739466	0.727872	0.916976	0.797075
	0.710713	0.779315	0.76904	0.798766	0.946263	0.85813	0.735603	0.922849	0.867055	0.647606	0.865515	0.695341	0.743452	0.798162	0.819484
	0.655947	0.812409	0.755189	0.811537	0.940029	0.880627	0.698687	0.922412	0.83859	0.668565	0.919002	0.795541	0.696355	0.88985	0.800377
	0.699247	0.747635	0.778327	0.757781	0.908661	0.834062	0.698049	0.947484	0.853891	0.625989	0.825219	0.695709	0.671154	0.859607	0.767815
	0.62861	0.752948	0.74768	0.653254	0.891714	0.813696	0.713475	0.868823	0.81788	0.677147	0.879078	0.721974	0.668185	0.924278	0.762448
	0.650154	0.857853	0.779475	0.783858	0.929913	0.855293	0.736078	0.924995	0.838813	0.666611	0.884819	0.761159	0.706126	0.886537	0.789176
	0.589152	0.790045	0.664807	0.754765	0.948264	0.852557	0.775234	0.908621	0.863439	0.742796	0.903893	0.770896	0.706025	0.933507	0.787391
	0.654438	0.824254	0.74636	0.781586	0.938199	0.841991	0.762415	0.906735	0.863105	0.607209	0.828353	0.650446	0.735804	0.90704	0.783896
	0.689975	0.865952	0.785467	0.749698	0.95367	0.841459	0.748033	0.876046	0.825423	0.699835	0.847865	0.743302	0.711928	0.945909	0.766354
	0.64917	0.79382	0.770095	0.710685	0.945511	0.848217	0.727155	0.945097	0.846599	0.566339	0.888537	0.716083	0.67344	0.929228	0.813093
	0.661731	0.807117	0.76684	0.797369	0.937497	0.872342	0.744593	0.918766	0.842879	0.759663	0.923457	0.805172	0.657011	0.91894	0.795272
	0.671142	0.80573	0.773732	0.8031	0.916174	0.870513	0.709825	0.912315	0.834818	0.666803	0.909352	0.770252	0.729255	0.922846	0.799195
	0.610355	0.709133	0.730287	0.783774	0.941569	0.852912	0.766244	0.927061	0.850522	0.662939	0.892849	0.725045	0.725569	0.867053	0.783701
	0.58546	0.802409	0.720134	0.792183	0.957329	0.857671	0.769993	0.940868	0.860325	0.667906	0.878984	0.797146	0.717605	0.888064	0.827183
	0.659568	0.773545	0.778536	0.735996	0.894952	0.843699	0.724799	0.936919	0.861545	0.696851	0.880974	0.708889	0.719764	0.870658	0.802089
	0.599796	0.840234	0.776045	0.739352	0.91014	0.815719	0.729222	0.918975	0.849436	0.734079	0.856534	0.747533	0.749316	0.905273	0.785847
	0.644701	0.824952	0.76616	0.750917	0.9323	0.856427	0.716086	0.793405	0.824394	0.67778	0.896257	0.739957	0.788541	0.949426	0.828527
	0.643508	0.599773	0.716621	0.768038	0.928608	0.8513	0.704581	0.926965	0.859267	0.649097	0.883256	0.75246	0.755232	0.883059	0.828164
	0.639022	0.876226	0.760208	0.699012	0.956662	0.781344	0.753372	0.917192	0.85032	0.711698	0.860099	0.728024	0.716159	0.850436	0.812219
	0.64494	0.799298	0.75503	0.802045	0.934801	0.860803	0.690572	0.929208	0.790757	0.714556	0.899676	0.746903	0.744408	0.888256	0.846439
	0.681697	0.753536	0.735225	0.77847	0.943431	0.874218	0.747747	0.914549	0.851954	0.729054	0.905076	0.769369	0.729867	0.938415	0.795644
	0.640329	0.828469	0.763415	0.74726	0.959599	0.800906	0.724249	0.925352	0.865227	0.738943	0.771924	0.792296	0.768572	0.939954	0.828069
	0.60919	0.699052	0.737153	0.766209	0.936193	0.843223	0.734117	0.893869	0.838459	0.60918	0.815504	0.735991	0.732065	0.91986	0.785001
	0.651954	0.848821	0.791151	0.784218	0.939453	0.840634	0.697817	0.916659	0.839389	0.766276	0.916942	0.776742	0.688413	0.92932	0.796111
	0.65856	0.811863	0.793437	0.773054	0.945953	0.814132	0.73139	0.924377	0.846092	0.733955	0.846538	0.793836	0.731065	0.893914	0.787816
	0.608494	0.855165	0.762187	0.78203	0.936062	0.855401	0.749453	0.927987	0.866549	0.667613	0.89611	0.73125	0.745901	0.944075	0.821555
	0.629678	0.805187	0.761331	0.788571	0.945154	0.878829	0.717656	0.906945	0.839074	0.662739	0.894311	0.749413	0.724475	0.921114	0.808414
	0.631058	0.817766	0.709728	0.725823	0.938035	0.841131	0.702987	0.913495	0.816553	0.599217	0.82703	0.706959	0.707145	0.921305	0.76812
	0.62112	0.88257	0.774468	0.794806	0.930175	0.856802	0.772567	0.943323	0.86218	0.698562	0.909943	0.77148	0.756468	0.888616	0.762454
	0.62868	0.739135	0.754732	0.77068	0.962624	0.859864	0.75027	0.895305	0.843235	0.661881	0.911635	0.780767	0.715623	0.905531	0.801959
	0.663152	0.867351	0.785595	0.776497	0.948418	0.81158	0.729448	0.94585	0.854652	0.706291	0.906683	0.784312	0.704304	0.912725	0.776473
	0.642563	0.792739	0.787819	0.767083	0.925161	0.825959	0.755629	0.941354	0.873121	0.667372	0.851517	0.727634	0.74021	0.863731	0.813769
	0.632999	0.82599	0.708916	0.717662	0.908635	0.79228	0.728233	0.933433	0.851768	0.732667	0.884717	0.801215	0.72898	0.881997	0.813748
	0.641201	0.899928	0.734705	0.761524	0.933859	0.830729	0.737688	0.876481	0.859672	0.690473	0.907421	0.790517	0.73366	0.943111	0.823419
	0.673065	0.789163	0.732544	0.780258	0.950976	0.840979	0.74342	0.94481	0.857173	0.678959	0.896062	0.718988	0.681298	0.920222	0.748311
	0.654501	0.763973	0.802114	0.760054	0.927531	0.849135	0.676777	0.919188	0.806318	0.637659	0.87484	0.650168	0.690561	0.918048	0.782997
	0.694011	0.876461	0.785137	0.795693	0.945456	0.863177	0.736884	0.906747	0.85188	0.674104	0.885186	0.735952	0.675517	0.898694	0.768821
	0.685526	0.78133	0.742399	0.763226	0.931644	0.828317	0.746489	0.899001	0.853457	0.713848	0.839491	0.766805	0.742484	0.88037	0.831933
	0.644371	0.809852	0.739287	0.752134	0.939915	0.825003	0.750981	0.931116	0.839469	0.710927	0.902652	0.785889	0.716016	0.916389	0.779717
	0.653772	0.818873	0.778589	0.780072	0.940448	0.857407	0.719105	0.931163	0.846112	0.709476	0.918664	0.768245	0.740192	0.898525	0.798356
	0.720037	0.878572	0.789475	0.725079	0.944743	0.824548	0.74234	0.917358	0.853447	0.665839	0.863001	0.708881	0.709111	0.917784	0.734679
	0.681945	0.850054	0.806684	0.774404	0.936423	0.85278	0.727631	0.928481	0.845635	0.69782	0.831712	0.750094	0.760126	0.915933	0.819518
	0.671594	0.742361	0.793937	0.801015	0.891973	0.859094	0.758029	0.925545	0.843887	0.632607	0.815632	0.695136	0.719701	0.928443	0.819489
	0.672706	0.72183	0.784344	0.754185	0.952967	0.832152	0.737397	0.938302	0.830893	0.693597	0.901978	0.796076	0.686766	0.8877	0.757263
	0.565207	0.851547	0.670221	0.590458	0.903579	0.726216	0.644445	0.909284	0.838871	0.711236	0.912255	0.795841	0.714782	0.887773	0.804795
	0.705563	0.832034	0.777575	0.788139	0.934748	0.86901	0.741623	0.878311	0.831693	0.65765	0.883905	0.71557	0.675678	0.871905	0.80852
	0.648989	0.82662	0.752398	0.783168	0.922255	0.861025	0.759282	0.893539	0.834104	0.688773	0.929354	0.768075	0.756056	0.939228	0.82162
	0.6269	0.740899	0.68019	0.770279	0.945011	0.837208	0.74255	0.927041	0.860538	0.743087	0.922908	0.798593	0.688358	0.932229	0.745405
	0.723303	0.821183	0.807081	0.765026	0.891358	0.840925	0.76072	0.943132	0.861537	0.650838	0.923499	0.756768	0.695184	0.936167	0.808066
	0.589941	0.732509	0.721779	0.743161	0.937196	0.841475	0.71398	0.917259	0.84724	0.687315	0.893227	0.771634	0.690706	0.890039	0.765423
	0.70649	0.831315	0.81246	0.755758	0.900559	0.780739	0.748742	0.907523	0.826184	0.7048	0.894663	0.793253	0.724432	0.926938	0.800761
	0.674216	0.858482	0.73585	0.768995	0.929377	0.852768	0.695974	0.920551	0.809074	0.75976	0.872166	0.802683	0.700772	0.927876	0.790798
	0.628411	0.752006	0.714295	0.789698	0.937893	0.867682	0.695756	0.922483	0.845502	0.61082	0.907414	0.759604	0.695449	0.934089	0.756012
	0.67967	0.857843	0.759994	0.769822	0.882043	0.860489	0.738695	0.937933	0.84878	0.630663	0.88829	0.75194	0.696182	0.939752	0.795676
	0.62059	0.848333	0.738505	0.793808	0.94145	0.85622	0.744536	0.952176	0.831372	0.677578	0.935443	0.76649	0.724689	0.949894	0.824507
	0.697547	0.880903	0.809647	0.756185	0.942365	0.815447	0.738547	0.918742	0.859194	0.635882	0.905777	0.719452	0.763078	0.925716	0.826037
	0.56297	0.847988	0.720946	0.743151	0.941295	0.822413	0.780275	0.920167	0.857193	0.698715	0.91218	0.769097	0.754446	0.929191	0.758343
	0.663549	0.811989	0.766589	0.767793	0.941402	0.826576	0.751432	0.922442	0.858114	0.70596	0.904169	0.760975	0.760011	0.927136	0.812494
	0.637116	0.744334	0.742572	0.778583	0.958785	0.861901	0.772252	0.935209	0.847508	0.70206	0.89764	0.781473	0.750792	0.921558	0.824409
	0.621271	0.794765	0.733332	0.807115	0.907439	0.880144	0.734568	0.917784	0.853713	0.702906	0.836289	0.806695	0.722907	0.918712	0.811176
	0.549245	0.570546	0.72009	0.71986	0.926091	0.833787	0.695415	0.921781	0.828353	0.665128	0.877348	0.717792	0.743556	0.901426	0.831387
	0.697709	0.868359	0.785963	0.756617	0.946413	0.840438	0.718658	0.894269	0.822917	0.722522	0.924194	0.760627	0.744678	0.93837	0.850947
	0.635327	0.802993	0.755062	0.732564	0.930845	0.799216	0.745023	0.892818	0.843794	0.6974	0.902364	0.778485	0.702685	0.902859	0.787318
	0.643195	0.81753	0.738525	0.736479	0.945438	0.847737	0.680348	0.936491	0.800282	0.687401	0.839741	0.785605	0.751641	0.954677	0.828804
	0.682978	0.68783	0.760037	0.782307	0.945855	0.869095	0.770349	0.931616	0.852781	0.664735	0.896443	0.758285	0.642552	0.92732	0.756919
	0.62669	0.815807	0.765968	0.800623	0.913541	0.855535	0.693817	0.895703	0.843713	0.706053	0.897965	0.772942	0.737992	0.916375	0.847704
	0.652423	0.794373	0.761168	0.732394	0.939661	0.817787	0.743592	0.946249	0.863974	0.637922	0.87837	0.683693	0.756173	0.917892	0.773624
	0.688531	0.887372	0.773166	0.743687	0.936202	0.841158	0.78457	0.910228	0.869246	0.655144	0.905985	0.728593	0.743214	0.925694	0.81584
	0.694776	0.810661	0.804649	0.760929	0.951222	0.855953	0.73227	0.892146	0.834082	0.71924	0.869828	0.772646	0.748985	0.953173	0.842255
	0.666846	0.80183	0.766227	0.76353	0.864926	0.849582	0.72611	0.932033	0.837917	0.7347	0.88507	0.799293	0.726432	0.920971	0.799595
	0.566241	0.742088	0.7669	0.73018	0.951885	0.831626	0.710611	0.886188	0.836299	0.670517	0.796383	0.757898	0.760948	0.939494	0.826601
	0.670434	0.84693	0.799498	0.8036	0.926771	0.848662	0.688744	0.888801	0.816784	0.644392	0.839275	0.736662	0.756849	0.926275	0.773522
	0.690739	0.742821	0.751912	0.757593	0.954288	0.868353	0.690856	0.924455	0.822418	0.631908	0.897542	0.734436	0.707986	0.897633	0.7565
	0.627335	0.817873	0.736731	0.74791	0.916908	0.802414	0.715664	0.848637	0.815984	0.718117	0.843671	0.683596	0.736459	0.900166	0.80077
	0.545433	0.870626	0.716091	0.760433	0.954008	0.853061	0.738427	0.918533	0.877996	0.674888	0.879831	0.781677	0.763692	0.892598	0.821404
	0.632704	0.725028	0.73304	0.740315	0.943869	0.842597	0.711927	0.907005	0.811852	0.692287	0.912532	0.762014	0.76285	0.935454	0.803017
	0.674278	0.789447	0.767807	0.786219	0.910239	0.854707	0.653999	0.914659	0.827869	0.615785	0.896982	0.699039	0.705305	0.924694	0.781097
	0.671068	0.84365	0.769998	0.769251	0.93733	0.854417	0.580316	0.924918	0.803939	0.686766	0.850971	0.755612	0.69233	0.917124	0.775376
	0.611641	0.82965	0.726703	0.74637	0.95047	0.842773	0.684162	0.858827	0.825248	0.71182	0.901558	0.730752	0.72376	0.927344	0.78628
	0.632998	0.715301	0.716024	0.756259	0.947576	0.853333	0.709945	0.919033	0.828921	0.702781	0.881847	0.727177	0.777485	0.931724	0.80995
	0.676133	0.793599	0.788607	0.796706	0.924761	0.857338	0.73204	0.929653	0.861708	0.618981	0.912697	0.798976	0.726418	0.936586	0.801051
	0.642166	0.835379	0.76907	0.78824	0.956167	0.836096	0.712881	0.933228	0.83342	0.71056	0.873007	0.778695	0.719601	0.886294	0.817381
	0.65397	0.623416	0.768904	0.795865	0.934444	0.843422	0.739371	0.877026	0.830528	0.66708	0.894973	0.778403	0.735756	0.923313	0.817999
	0.605905	0.822119	0.723592	0.763868	0.955262	0.844506	0.734288	0.929017	0.849588	0.736431	0.918403	0.780381	0.765808	0.957878	0.807912
	0.629905	0.756479	0.769057	0.731568	0.946373	0.835369	0.735906	0.921627	0.868582	0.653661	0.887516	0.75199	0.706671	0.873257	0.780216
	0.684978	0.804318	0.774774	0.765261	0.954227	0.84031	0.741111	0.93454	0.85808	0.685019	0.935334	0.77906	0.745676	0.905127	0.807236
	0.651178	0.794273	0.774032	0.790356	0.951287	0.850554	0.758115	0.90792	0.882277	0.642991	0.746285	0.734817	0.708156	0.920036	0.774963
	0.660159	0.801766	0.792776	0.723441	0.884153	0.818871	0.75003	0.787517	0.853797	0.731467	0.854149	0.785118	0.750026	0.907533	0.799953
	0.659342	0.777219	0.819193	0.802544	0.949715	0.855037	0.732416	0.910081	0.850244	0.725595	0.822336	0.783283	0.647357	0.896078	0.763106
	0.61529	0.851452	0.726171	0.810676	0.941027	0.877088	0.702607	0.913228	0.837227	0.677731	0.909794	0.787288	0.718988	0.932749	0.813981
	0.614732	0.811524	0.769583	0.813282	0.935811	0.842538	0.731951	0.934746	0.851602	0.673141	0.895584	0.778529	0.734848	0.910331	0.791558
	0.674631	0.665759	0.787166	0.699251	0.950372	0.81704	0.67299	0.938061	0.832735	0.719175	0.904273	0.786895	0.700572	0.940337	0.81771
	0.657176	0.855051	0.74549	0.754554	0.918192	0.850587	0.735952	0.954869	0.891933	0.738191	0.892853	0.789728	0.698345	0.937029	0.803028
	0.667826	0.875341	0.81473	0.768337	0.901698	0.85684	0.74198	0.947761	0.832981	0.672458	0.871833	0.751526	0.672948	0.935633	0.810423
	0.648125	0.846693	0.724882	0.793583	0.966888	0.8485	0.755306	0.866588	0.867211	0.6719	0.925031	0.757948	0.738377	0.904767	0.836145
	0.639287	0.867009	0.748798	0.739043	0.950304	0.867134	0.701736	0.922848	0.812818	0.67196	0.90283	0.747919	0.671761	0.861575	0.757885
	0.699536	0.838025	0.778135	0.761128	0.948983	0.840627	0.72935	0.95274	0.853514	0.651883	0.899672	0.752341	0.744068	0.930504	0.808002
	0.665982	0.795569	0.770524	0.706787	0.928368	0.850521	0.716573	0.91422	0.837234	0.608307	0.84516	0.757386	0.763229	0.944858	0.823159
	0.640096	0.841119	0.803912	0.733542	0.922383	0.814702	0.747952	0.86166	0.870914	0.671542	0.906898	0.748857	0.708975	0.917899	0.778747
	0.64054	0.828272	0.809522	0.766105	0.95407	0.853862	0.690327	0.92808	0.829126	0.666383	0.891911	0.728661	0.741998	0.907686	0.803613
	0.673517	0.885499	0.761606	0.771026	0.943968	0.854173	0.751763	0.948476	0.86835	0.709231	0.848716	0.759633	0.703425	0.893171	0.80083
	0.628743	0.852774	0.739887	0.801438	0.965742	0.852528	0.687196	0.911246	0.841498	0.623223	0.843251	0.76056	0.700072	0.930177	0.779852
	0.695711	0.879355	0.788249	0.738102	0.933659	0.847962	0.739247	0.937481	0.8427	0.683173	0.907082	0.74878	0.712065	0.877144	0.799955
	0.731556	0.739432	0.812312	0.775587	0.950351	0.845388	0.793215	0.88063	0.846512	0.662976	0.890263	0.757177	0.765681	0.902096	0.824763
	0.62113	0.883849	0.760482	0.764503	0.950382	0.83109	0.72332	0.912052	0.842596	0.713058	0.924809	0.787744	0.767601	0.918662	0.833029
	0.6489	0.871787	0.784519	0.759135	0.919395	0.854471	0.704601	0.944399	0.846948	0.755621	0.901405	0.792426	0.738369	0.884978	0.784186
	0.608687	0.696277	0.615627	0.704304	0.945845	0.821688	0.759065	0.91667	0.867423	0.69701	0.878467	0.78363	0.702022	0.861309	0.807073
	0.556552	0.887241	0.719194	0.756945	0.9186	0.854548	0.702288	0.929071	0.822786	0.691556	0.871496	0.758675	0.686066	0.858641	0.769085
	0.659321	0.728312	0.744983	0.770771	0.953734	0.843518	0.675043	0.917299	0.834719	0.713079	0.919373	0.69908	0.750724	0.919943	0.798676
	0.629722	0.765506	0.723425	0.725381	0.925717	0.805236	0.772954	0.933161	0.823622	0.70706	0.887178	0.770937	0.748902	0.877928	0.83525
	0.591211	0.816258	0.763992	0.78258	0.950095	0.859318	0.720757	0.912862	0.863057	0.74816	0.890381	0.776668	0.714486	0.851837	0.744183
	0.676495	0.893293	0.757737	0.760585	0.949928	0.842201	0.696106	0.910332	0.82903	0.704403	0.848257	0.741429	0.757879	0.892114	0.816147
	0.677701	0.825504	0.791531	0.718007	0.907463	0.846349	0.732489	0.907177	0.820344	0.662054	0.897467	0.738587	0.741558	0.934719	0.791554
	0.691519	0.870899	0.810622	0.734354	0.912143	0.837905	0.710583	0.851017	0.804275	0.619808	0.87349	0.62764	0.691203	0.928275	0.774694
	0.659911	0.822011	0.780977	0.782029	0.910302	0.851605	0.736332	0.921831	0.862491	0.663744	0.885383	0.755104	0.753417	0.937657	0.787593
	0.622223	0.721445	0.775429	0.763455	0.95777	0.827027	0.731503	0.917593	0.839386	0.708607	0.843357	0.777792	0.732619	0.903377	0.752337
	0.676276	0.837532	0.767737	0.784687	0.931286	0.852952	0.720064	0.827173	0.838692	0.697631	0.882322	0.764977	0.691897	0.842098	0.76888
	0.692655	0.790572	0.721583	0.760279	0.938732	0.849049	0.715324	0.918408	0.832114	0.710416	0.908612	0.730597	0.672441	0.942833	0.78368
	0.626046	0.735313	0.734714	0.79964	0.957582	0.868373	0.767603	0.921608	0.8574	0.669468	0.864818	0.764273	0.727046	0.89858	0.80269
	0.67809	0.824716	0.764275	0.771841	0.947508	0.854025	0.749433	0.959157	0.859412	0.713168	0.89995	0.715534	0.70478	0.900686	0.808804
	0.606022	0.773594	0.774732	0.751093	0.922319	0.81598	0.747394	0.925464	0.832721	0.628692	0.911078	0.696733	0.719079	0.875831	0.795778
	0.677986	0.77604	0.767107	0.7564	0.920583	0.843831	0.743828	0.926373	0.86809	0.663021	0.881635	0.760205	0.627928	0.936652	0.758897
	0.588979	0.799557	0.739964	0.759274	0.919287	0.871761	0.741299	0.908708	0.833847	0.679661	0.882783	0.77007	0.654383	0.912709	0.755202
	0.619109	0.834947	0.773692	0.760464	0.953835	0.841238	0.743009	0.913717	0.852295	0.690102	0.906944	0.798532	0.721846	0.92219	0.759381
	0.65043	0.851664	0.789415	0.796177	0.949969	0.849642	0.747962	0.92765	0.835674	0.63765	0.835478	0.75341	0.724538	0.950762	0.798987
	0.660433	0.858391	0.80304	0.759434	0.955317	0.863744	0.715023	0.92262	0.853521	0.663813	0.81967	0.768282	0.719363	0.894491	0.744748
	0.721408	0.754975	0.801365	0.731864	0.952736	0.843644	0.702375	0.922722	0.837709	0.733267	0.832071	0.791465	0.776129	0.921874	0.83301
	0.678662	0.7865	0.702986	0.743826	0.951934	0.834353	0.765744	0.853197	0.827099	0.650042	0.811571	0.725957	0.707478	0.864303	0.818117
	0.691635	0.830809	0.830414	0.787132	0.960874	0.864342	0.73943	0.901241	0.847833	0.647963	0.869693	0.712529	0.724372	0.883805	0.764179
	0.743536	0.807821	0.821161	0.767221	0.912653	0.838337	0.715058	0.9292	0.864326	0.691622	0.891979	0.777106	0.759157	0.934557	0.818465
	0.72868	0.828319	0.784779	0.81119	0.936375	0.886325	0.747467	0.929395	0.845152	0.637887	0.924868	0.77897	0.680538	0.919232	0.812342
	0.642605	0.835143	0.756002	0.747037	0.933789	0.83944	0.746217	0.909398	0.836453	0.659526	0.82521	0.74765	0.739901	0.91847	0.80715
	0.630028	0.771895	0.772909	0.754574	0.955972	0.856397	0.74041	0.920377	0.82209	0.669753	0.892561	0.747029	0.742352	0.92886	0.779033
	0.596029	0.838116	0.758828	0.730156	0.950074	0.853428	0.756185	0.932049	0.826352	0.699407	0.849655	0.758578	0.744813	0.887977	0.816219
	0.625422	0.875225	0.73636	0.754454	0.925415	0.839137	0.720592	0.896851	0.815149	0.725635	0.899774	0.777947	0.710606	0.882922	0.736621
	0.643077	0.691892	0.756143	0.734677	0.930862	0.813302	0.7331	0.93388	0.855031	0.655109	0.887996	0.735318	0.666946	0.838374	0.776546
	0.614044	0.839782	0.740602	0.768581	0.944077	0.829144	0.734343	0.88488	0.824459	0.61338	0.925902	0.700915	0.736313	0.920541	0.78448
	0.66133	0.878434	0.804852	0.763881	0.951938	0.840727	0.735978	0.941748	0.876536	0.669157	0.895856	0.769328	0.679961	0.886584	0.767646
	0.682335	0.774117	0.78449	0.760161	0.937529	0.847486	0.744968	0.892461	0.844375	0.659836	0.895445	0.714639	0.710516	0.935431	0.786551
	0.630884	0.737992	0.75844	0.771003	0.937209	0.82623	0.725601	0.897063	0.816627	0.655537	0.899056	0.759303	0.723806	0.915776	0.81003
	0.62551	0.850528	0.732821	0.715914	0.924835	0.838116	0.724707	0.930063	0.816023	0.655271	0.916289	0.712651	0.756517	0.904986	0.809968
	0.618526	0.699924	0.753683	0.770303	0.892252	0.841939	0.721018	0.931666	0.848742	0.643116	0.841883	0.742959	0.733224	0.850746	0.789674
	0.665846	0.825574	0.768629	0.755483	0.946409	0.859998	0.759585	0.931359	0.845993	0.676529	0.916712	0.737002	0.694955	0.918695	0.766955
	0.64998	0.78153	0.794822	0.704271	0.928628	0.827928	0.783646	0.929438	0.863759	0.652909	0.84989	0.724725	0.72026	0.93864	0.816225
	0.661526	0.81112	0.788221	0.736219	0.948292	0.839238	0.744762	0.914962	0.833531	0.634818	0.927748	0.700751	0.726198	0.937108	0.759177
	0.665532	0.870546	0.793539	0.800761	0.949966	0.872369	0.734673	0.894112	0.847351	0.610662	0.856661	0.750787	0.71113	0.921009	0.782373
	0.667784	0.827157	0.72866	0.793475	0.954818	0.883162	0.718377	0.904575	0.82157	0.717339	0.90023	0.73822	0.720923	0.927292	0.80786
	0.648786	0.871683	0.663925	0.794847	0.932058	0.862785	0.712917	0.854675	0.841358	0.69887	0.919489	0.74778	0.736795	0.948789	0.811584
	0.674353	0.848751	0.806594	0.779984	0.945687	0.85033	0.668921	0.913934	0.838603	0.667206	0.819336	0.721139	0.781666	0.90578	0.832759
	0.659508	0.809235	0.73504	0.736972	0.94376	0.784939	0.723696	0.824056	0.796978	0.709415	0.926262	0.795016	0.692739	0.925167	0.756178
	0.63355	0.832685	0.68438	0.786831	0.951352	0.87552	0.724631	0.928291	0.773804	0.717734	0.854341	0.771377	0.727763	0.862765	0.76219
	0.642552	0.771017	0.785589	0.664978	0.924229	0.813629	0.706531	0.944932	0.854053	0.731549	0.830001	0.777061	0.738714	0.891614	0.805901
	0.625148	0.870312	0.74421	0.813709	0.940385	0.877256	0.74956	0.924229	0.861389	0.70078	0.879114	0.784055	0.722772	0.904841	0.806509
	0.657351	0.822277	0.779759	0.771622	0.939469	0.843842	0.751329	0.815055	0.837299	0.721544	0.907521	0.761182	0.645742	0.859764	0.739592
	0.64636	0.754254	0.778374	0.806971	0.948391	0.865736	0.719741	0.947583	0.826507	0.713302	0.898507	0.694585	0.702698	0.925184	0.778865
	0.723956	0.833474	0.813218	0.768558	0.921033	0.845481	0.742324	0.934621	0.858285	0.678526	0.891219	0.728908	0.716786	0.907621	0.801232
	0.698268	0.665275	0.789153	0.773718	0.948646	0.843771	0.683992	0.878807	0.796305	0.722229	0.914023	0.786913	0.719157	0.894302	0.803824
	0.639954	0.682789	0.787427	0.753364	0.934645	0.850197	0.750628	0.879008	0.839524	0.671373	0.769844	0.71663	0.69715	0.934098	0.811311
	0.653277	0.791934	0.751602	0.715575	0.939235	0.825795	0.744473	0.93106	0.820523	0.718517	0.853486	0.700046	0.716194	0.929174	0.788012
	0.649278	0.744699	0.784305	0.771768	0.938456	0.873737	0.748555	0.93801	0.834496	0.682406	0.928289	0.763382	0.721117	0.936315	0.779332
	0.698115	0.822177	0.74652	0.77408	0.944669	0.850399	0.761676	0.927728	0.835685	0.732983	0.911621	0.791572	0.777966	0.934167	0.80326
	0.637064	0.880445	0.774758	0.734511	0.936202	0.836034	0.729468	0.895126	0.832327	0.696648	0.944697	0.703491	0.755652	0.922931	0.808936
	0.636149	0.75905	0.773858	0.744407	0.945432	0.844188	0.734531	0.916309	0.823054	0.666067	0.925115	0.767581	0.700675	0.914497	0.790545
	0.687413	0.816445	0.745086	0.752976	0.926308	0.849249	0.74668	0.879631	0.859265	0.656512	0.884453	0.776601	0.719811	0.907294	0.812169
	0.593884	0.830837	0.737277	0.773546	0.919064	0.844083	0.745136	0.876661	0.83094	0.652659	0.908355	0.723977	0.739601	0.924782	0.833393
	0.680424	0.799981	0.818558	0.746192	0.952828	0.850614	0.730215	0.924306	0.842235	0.632291	0.817322	0.74232	0.751278	0.891531	0.766344
	0.638971	0.837016	0.758652	0.742077	0.932635	0.843937	0.738313	0.879648	0.809396	0.710247	0.848928	0.811649	0.718529	0.88949	0.811079
	0.620928	0.755869	0.747554	0.75738	0.947793	0.842386	0.757264	0.955783	0.861269	0.643364	0.812135	0.687358	0.715864	0.941842	0.798979
	0.656463	0.851073	0.820739	0.744277	0.949976	0.835815	0.754928	0.895712	0.821676	0.677452	0.908892	0.755487	0.712273	0.927919	0.789726
	0.620693	0.854331	0.781451	0.770525	0.934987	0.842798	0.735157	0.917641	0.837406	0.685516	0.811355	0.755646	0.712385	0.919059	0.78188
	0.645654	0.87872	0.792295	0.731152	0.924379	0.837969	0.770435	0.953574	0.862772	0.693954	0.881858	0.771029	0.695674	0.942045	0.737507
	0.65585	0.880217	0.773026	0.809154	0.937558	0.840472	0.710489	0.923033	0.849276	0.695693	0.930064	0.77224	0.767377	0.947609	0.802872
	0.672511	0.843035	0.788417	0.782806	0.937854	0.856424	0.74948	0.909997	0.850167	0.598258	0.871684	0.720064	0.72583	0.938539	0.792149
	0.668081	0.874918	0.780214	0.767121	0.948029	0.860895	0.74614	0.919185	0.856073	0.689734	0.840453	0.743675	0.721246	0.914058	0.806921
	0.648604	0.729857	0.74522	0.733242	0.944142	0.828762	0.743678	0.855524	0.842057	0.698141	0.893375	0.782985	0.668087	0.934643	0.782371
	0.635238	0.847544	0.769677	0.783667	0.899599	0.856066	0.709224	0.92884	0.815025	0.718807	0.912653	0.779632	0.697899	0.9146	0.787386
	0.65846	0.865154	0.744307	0.792946	0.930999	0.866937	0.746005	0.912517	0.87408	0.707175	0.79179	0.715283	0.745955	0.943351	0.822374
	0.69415	0.792212	0.739027	0.774581	0.958262	0.864254	0.743579	0.878586	0.825043	0.644646	0.8919	0.738206	0.741405	0.927247	0.829087
	0.652386	0.768332	0.733757	0.739146	0.93609	0.855354	0.76049	0.930258	0.868369	0.69371	0.871999	0.80026	0.717316	0.902093	0.79833
	0.684315	0.861308	0.781036	0.777721	0.941148	0.851193	0.744525	0.933065	0.842734	0.624314	0.838905	0.711117	0.745077	0.91042	0.761387
	0.647405	0.840441	0.770143	0.762948	0.937475	0.837989	0.777008	0.913103	0.841196	0.698816	0.830267	0.764827	0.676265	0.944848	0.807873
	0.644537	0.794297	0.728337	0.801449	0.942956	0.851379	0.734654	0.909009	0.834469	0.602538	0.897255	0.710152	0.68138	0.916082	0.775119
	0.674986	0.787202	0.798064	0.782742	0.903638	0.860549	0.782702	0.898939	0.87023	0.634925	0.919813	0.776197	0.733534	0.9069	0.815162
	0.642228	0.814635	0.754724	0.767099	0.927463	0.841629	0.799942	0.903967	0.873388	0.68683	0.914991	0.765728	0.730611	0.875912	0.806666
	0.643635	0.819068	0.733431	0.730276	0.892554	0.834078	0.7106	0.919139	0.820858	0.726475	0.918286	0.815554	0.717563	0.899174	0.783665
	0.652968	0.870335	0.788292	0.757296	0.934383	0.842594	0.743551	0.915654	0.822919	0.670363	0.905357	0.743813	0.715686	0.936486	0.817121
	0.639169	0.787487	0.737259	0.787958	0.939812	0.86567	0.770256	0.896552	0.885482	0.716702	0.849609	0.73945	0.687305	0.909924	0.795317
	0.646034	0.815623	0.797826	0.688741	0.890752	0.73799	0.719467	0.925423	0.806179	0.632606	0.874819	0.692792	0.670557	0.915108	0.793336
	0.632912	0.837498	0.72909	0.792698	0.91615	0.872865	0.747704	0.923186	0.842374	0.723285	0.905192	0.766047	0.747538	0.872722	0.783348
	0.663699	0.83659	0.75887	0.805329	0.94316	0.8543	0.730461	0.86975	0.82857	0.703395	0.880705	0.751752	0.719046	0.885216	0.802606
	0.691109	0.73972	0.774965	0.72921	0.930992	0.862385	0.692649	0.893216	0.793502	0.671841	0.886241	0.747666	0.740871	0.94635	0.798413
	0.699363	0.824064	0.793063	0.753505	0.908954	0.826096	0.712226	0.878137	0.80854	0.726135	0.894414	0.793449	0.743712	0.946068	0.788615
	0.659397	0.831275	0.769922	0.764993	0.938351	0.851869	0.734476	0.889607	0.830891	0.714801	0.912957	0.819615	0.765118	0.908193	0.775898
	0.662874	0.858203	0.734656	0.764913	0.957059	0.821327	0.726461	0.910955	0.855091	0.736614	0.906488	0.780985	0.759375	0.915284	0.822951
	0.689775	0.709139	0.753755	0.773652	0.907296	0.807265	0.762184	0.919843	0.846253	0.71739	0.886571	0.775175	0.688807	0.946078	0.777997
	0.609919	0.832117	0.754364	0.790983	0.94706	0.872706	0.756285	0.91744	0.850646	0.678761	0.899107	0.762925	0.76633	0.918537	0.82931
	0.678576	0.861542	0.766624	0.78318	0.900297	0.839335	0.718248	0.913333	0.833352	0.675654	0.870278	0.732778	0.748493	0.928333	0.81292
	0.664229	0.86856	0.762129	0.781628	0.913241	0.864482	0.723157	0.921531	0.828421	0.676371	0.901802	0.73248	0.740325	0.936595	0.847462
	0.640439	0.801042	0.740702	0.766207	0.934342	0.826203	0.75722	0.866594	0.841286	0.668869	0.897823	0.724088	0.657347	0.920883	0.771884
	0.647592	0.822808	0.724296	0.771296	0.941878	0.859328	0.677132	0.764541	0.793033	0.686599	0.885706	0.781108	0.746894	0.927002	0.795974
	0.611476	0.815317	0.748221	0.708018	0.944726	0.84435	0.725049	0.913213	0.843536	0.678197	0.851116	0.754829	0.701003	0.918143	0.801247
	0.637921	0.791849	0.804735	0.764736	0.964913	0.832645	0.713927	0.831797	0.79977	0.688968	0.917139	0.749294	0.72619	0.907206	0.80433
	0.64964	0.739092	0.71757	0.791416	0.931402	0.83898	0.730645	0.833285	0.841634	0.702976	0.869476	0.761039	0.755139	0.937699	0.840822
	0.71006	0.838125	0.797743	0.747092	0.940977	0.813359	0.733759	0.889524	0.838049	0.733987	0.899076	0.827635	0.721984	0.925305	0.797932
	0.678482	0.842585	0.810455	0.747588	0.941829	0.81851	0.678846	0.891748	0.84214	0.717852	0.886634	0.75374	0.737744	0.936597	0.815337
	0.62342	0.82681	0.737177	0.728728	0.909353	0.825564	0.721123	0.907986	0.863786	0.727567	0.889639	0.795612	0.715131	0.90662	0.789099
	0.643562	0.8592	0.759215	0.760432	0.909349	0.854042	0.741582	0.865808	0.795294	0.741859	0.867834	0.745547	0.658641	0.883236	0.781014
	0.641203	0.90176	0.730108	0.764587	0.955242	0.852099	0.749702	0.883587	0.829444	0.706302	0.902617	0.763251	0.749916	0.904989	0.768051
	0.593372	0.801472	0.758112	0.765312	0.932834	0.867433	0.735755	0.942975	0.837575	0.689472	0.878743	0.75312	0.726836	0.906256	0.82502
	0.624846	0.7653	0.751538	0.772217	0.94559	0.851748	0.774047	0.950421	0.85338	0.660123	0.927298	0.738266	0.702054	0.927795	0.801867
	0.693029	0.68388	0.785708	0.724035	0.911678	0.821775	0.718823	0.901883	0.837173	0.64404	0.896402	0.696266	0.756232	0.913366	0.785661
	0.703484	0.768872	0.786987	0.769181	0.924274	0.862378	0.750345	0.914627	0.847267	0.652618	0.824293	0.705808	0.574127	0.859063	0.715824
	0.610926	0.84207	0.737608	0.667042	0.942418	0.795523	0.729019	0.881648	0.856044	0.75059	0.895025	0.776934	0.701816	0.933286	0.811906
	0.587603	0.824272	0.750402	0.805402	0.951165	0.872739	0.691138	0.926253	0.834268	0.694098	0.932046	0.794228	0.698294	0.920575	0.7972
	0.640326	0.78002	0.730068	0.761622	0.846082	0.788271	0.768175	0.918664	0.863441	0.620435	0.880917	0.72969	0.734129	0.901113	0.790525
	0.629761	0.734562	0.75993	0.771932	0.919045	0.833645	0.729212	0.914121	0.83122	0.679886	0.843221	0.735023	0.714029	0.937701	0.771649
	0.696005	0.882955	0.811016	0.722449	0.93477	0.866979	0.708608	0.890523	0.859881	0.610523	0.922725	0.700509	0.659721	0.92157	0.732274
	0.651128	0.848968	0.769614	0.772829	0.921625	0.835639	0.682191	0.875466	0.835375	0.722821	0.846834	0.794062	0.714685	0.939522	0.794943
	0.600618	0.780037	0.717418	0.788446	0.937699	0.873508	0.737332	0.884043	0.829481	0.597726	0.929399	0.749193	0.654437	0.845258	0.730127
	0.649253	0.834202	0.768848	0.778163	0.965584	0.845148	0.712734	0.920992	0.83048	0.727003	0.920445	0.781792	0.71274	0.913552	0.772037
	0.629559	0.814842	0.761766	0.772077	0.915965	0.836895	0.710414	0.930899	0.80672	0.665926	0.928888	0.7637	0.673315	0.912836	0.765215
	0.671526	0.698441	0.79596	0.737028	0.942978	0.837126	0.722004	0.855525	0.791717	0.741562	0.901535	0.812009	0.693694	0.861976	0.80243
	0.63911	0.773287	0.735365	0.76898	0.950911	0.812698	0.731349	0.90997	0.814522	0.727037	0.889406	0.756214	0.726521	0.828347	0.79411
	0.610231	0.871937	0.753299	0.771277	0.952549	0.864187	0.726258	0.903119	0.842364	0.719574	0.898872	0.779544	0.745876	0.928795	0.820126
	0.677993	0.857121	0.814161	0.763646	0.947192	0.836999	0.755071	0.927902	0.860181	0.622238	0.855902	0.737694	0.710577	0.912185	0.817424
	0.671619	0.874829	0.776421	0.777918	0.954999	0.864069	0.720505	0.881018	0.814211	0.63026	0.900132	0.716538	0.629733	0.924167	0.767036
	0.70337	0.792915	0.797816	0.732694	0.941896	0.841278	0.735996	0.931921	0.854761	0.760066	0.868581	0.824042	0.717802	0.898146	0.792121
	0.652379	0.852984	0.746346	0.728474	0.938282	0.825108	0.666168	0.897191	0.834433	0.670544	0.912629	0.762845	0.705001	0.910058	0.769019
	0.624251	0.830612	0.723319	0.731726	0.931625	0.823193	0.733571	0.831756	0.85252	0.63003	0.903814	0.77558	0.699013	0.874616	0.759184
	0.653701	0.853858	0.765041	0.778212	0.89344	0.820811	0.729136	0.902216	0.81787	0.582501	0.754669	0.684502	0.682535	0.910705	0.814477
	0.67937	0.686264	0.779608	0.752494	0.952843	0.831973	0.759857	0.911779	0.85945	0.710322	0.865127	0.770909	0.737179	0.848268	0.786768
	0.590001	0.764305	0.672726	0.759751	0.940946	0.819388	0.760665	0.905832	0.832642	0.69507	0.894694	0.755104	0.768193	0.934512	0.850854
	0.656843	0.748856	0.80952	0.763163	0.948698	0.818984	0.67649	0.900319	0.838831	0.556295	0.894731	0.688363	0.693138	0.8884	0.778772
	0.669383	0.862806	0.735303	0.786433	0.922004	0.848073	0.747279	0.883028	0.871259	0.670076	0.908286	0.771523	0.695616	0.918823	0.806567
	0.626014	0.731009	0.732889	0.791235	0.927962	0.841869	0.714875	0.927746	0.846478	0.761214	0.924123	0.790163	0.671511	0.928921	0.759589
	0.662435	0.852531	0.740216	0.779974	0.932804	0.853	0.712606	0.927932	0.85741	0.729263	0.898487	0.791842	0.748361	0.915259	0.815232
	0.597606	0.793368	0.743004	0.734086	0.921395	0.827504	0.725831	0.903848	0.844503	0.716056	0.827844	0.801503	0.7431	0.932399	0.822997
	0.657985	0.596127	0.769056	0.795173	0.925538	0.872216	0.758704	0.894318	0.832801	0.666795	0.796597	0.720189	0.679721	0.943946	0.77853
	0.688378	0.719701	0.762366	0.7573	0.940689	0.829003	0.714946	0.918946	0.832418	0.715687	0.884027	0.783819	0.688774	0.927137	0.769874
	0.609202	0.789981	0.774178	0.756744	0.961787	0.814918	0.751805	0.87083	0.832613	0.709842	0.892286	0.800309	0.695414	0.940906	0.77458
	0.651985	0.809145	0.764759	0.772389	0.921516	0.816624	0.675991	0.89578	0.798657	0.707057	0.898017	0.801389	0.713191	0.877898	0.775191
	0.511967	0.846052	0.70471	0.759009	0.954943	0.845128	0.736141	0.923619	0.850246	0.745689	0.863964	0.777338	0.710339	0.913778	0.764245
	0.638589	0.822426	0.753318	0.764572	0.958013	0.846079	0.718318	0.935118	0.841522	0.7149	0.849465	0.773114	0.706356	0.903884	0.813734
	0.665789	0.89242	0.779534	0.764104	0.898266	0.845905	0.685972	0.930312	0.795166	0.650944	0.921983	0.778773	0.689482	0.930439	0.82244
	0.562922	0.80665	0.745156	0.773555	0.951529	0.867351	0.746344	0.935536	0.845698	0.682658	0.88444	0.705144	0.73455	0.920764	0.818399
	0.640177	0.807781	0.748956	0.731091	0.964357	0.802419	0.74157	0.807796	0.839876	0.700041	0.846965	0.77744	0.741207	0.894951	0.807553
	0.593623	0.817358	0.71452	0.802116	0.949922	0.854381	0.779187	0.948372	0.864152	0.666	0.932606	0.75824	0.714577	0.777012	0.779759
	0.654879	0.818487	0.748001	0.716051	0.944905	0.831801	0.764023	0.941962	0.861114	0.660262	0.857625	0.754633	0.743925	0.905943	0.826861
	0.652496	0.819371	0.724394	0.791611	0.94616	0.870967	0.713292	0.933735	0.856577	0.632888	0.898458	0.750129	0.732901	0.922511	0.821667
	0.668567	0.721363	0.804841	0.779036	0.950858	0.873436	0.735655	0.915934	0.856204	0.762289	0.888345	0.797404	0.77497	0.932557	0.794537
	0.592989	0.74541	0.674222	0.718798	0.912887	0.82777	0.682334	0.925161	0.824852	0.727371	0.885233	0.73682	0.705585	0.904679	0.792419
	0.678253	0.808845	0.799804	0.753584	0.93273	0.857446	0.693094	0.903098	0.829467	0.745462	0.828208	0.722846	0.750067	0.903308	0.829536
	0.628707	0.800113	0.754326	0.786594	0.954117	0.860106	0.74411	0.880407	0.860393	0.69557	0.913774	0.737651	0.758429	0.895856	0.847598
	0.592584	0.744922	0.751328	0.787064	0.929639	0.847311	0.759846	0.881419	0.848651	0.653095	0.915056	0.772203	0.759464	0.930906	0.822205
	0.649114	0.844881	0.779034	0.790912	0.959571	0.858887	0.743702	0.895098	0.825861	0.705612	0.929522	0.800149	0.737011	0.932015	0.776809
	0.647894	0.872789	0.77466	0.742313	0.947369	0.827849	0.711475	0.923312	0.806625	0.670281	0.918455	0.755198	0.719993	0.932609	0.833102
	0.646537	0.84103	0.76688	0.782428	0.952459	0.84093	0.717226	0.939513	0.860608	0.662877	0.839386	0.680148	0.741954	0.903067	0.801669
	0.679824	0.841781	0.789553	0.745533	0.954819	0.816549	0.687093	0.840646	0.817043	0.676807	0.880525	0.763584	0.743448	0.907539	0.831894
	0.650586	0.840278	0.762651	0.813226	0.94458	0.836865	0.730643	0.936123	0.823053	0.726763	0.900101	0.767767	0.700578	0.873786	0.80559
	0.653448	0.858762	0.78244	0.72188	0.958049	0.807806	0.735584	0.935076	0.853785	0.608648	0.906663	0.732624	0.747571	0.933451	0.831786
	0.601806	0.84322	0.738416	0.778874	0.95656	0.844833	0.644303	0.930535	0.799471	0.63773	0.902225	0.722823	0.685788	0.90015	0.766497
	0.701197	0.800617	0.755214	0.76209	0.934146	0.82458	0.713514	0.833857	0.813823	0.656843	0.907196	0.706426	0.767268	0.939543	0.821531
	0.644286	0.850455	0.750778	0.747576	0.943094	0.825451	0.723806	0.889937	0.826454	0.697958	0.861865	0.80971	0.689452	0.870635	0.777704
	0.615401	0.83081	0.783133	0.760621	0.934029	0.822039	0.711893	0.889964	0.803451	0.710299	0.840064	0.747672	0.747762	0.901098	0.80176
	0.662065	0.815784	0.786888	0.801118	0.946824	0.861579	0.769907	0.934523	0.838516	0.640343	0.873262	0.767261	0.723471	0.871655	0.782349
	0.660411	0.8214	0.748809	0.738619	0.943317	0.84633	0.701024	0.890188	0.834881	0.681966	0.931474	0.733443	0.762576	0.924579	0.821867
	0.622558	0.832754	0.759961	0.739744	0.892706	0.809324	0.727494	0.930844	0.825404	0.696161	0.828431	0.750275	0.756866	0.918895	0.789227
	0.640656	0.841614	0.785219	0.793719	0.921156	0.852329	0.711185	0.941151	0.843895	0.628337	0.862732	0.756522	0.67172	0.93905	0.783831
	0.461704	0.80356	0.64743	0.772951	0.923811	0.851216	0.766147	0.877055	0.844723	0.73372	0.907998	0.829402	0.714838	0.92629	0.779757
	0.602712	0.812623	0.709469	0.774783	0.951833	0.86448	0.713934	0.918104	0.827309	0.780864	0.863221	0.789225	0.719247	0.930305	0.788481
	0.642691	0.83926	0.787934	0.715735	0.923813	0.825191	0.72902	0.913751	0.840841	0.681764	0.848751	0.761993	0.754293	0.913134	0.797819
	0.62774	0.823706	0.736957	0.757463	0.93162	0.861217	0.720407	0.898371	0.801885	0.660817	0.919298	0.78012	0.758369	0.891845	0.806198
	0.67078	0.697027	0.736866	0.746771	0.895902	0.852116	0.805687	0.89205	0.849931	0.707064	0.891386	0.762935	0.735206	0.91484	0.764029
	0.703349	0.799429	0.795312	0.770046	0.901215	0.825915	0.718721	0.932474	0.836439	0.699001	0.901102	0.780362	0.781625	0.908303	0.822693
	0.650652	0.871748	0.740126	0.760491	0.903406	0.854842	0.765056	0.909455	0.831065	0.694232	0.877736	0.759561	0.727408	0.871066	0.790456
	0.621716	0.823698	0.714591	0.774546	0.963277	0.844759	0.769549	0.896351	0.849797	0.669456	0.918624	0.732531	0.765999	0.922481	0.82416
	0.592049	0.820965	0.761329	0.747616	0.937103	0.811473	0.700398	0.930733	0.818818	0.686065	0.877892	0.74453	0.73307	0.917138	0.795784
	0.679516	0.8724	0.788759	0.757542	0.943215	0.85066	0.703786	0.926812	0.798579	0.702373	0.906909	0.793306	0.735644	0.94896	0.817159
	0.605473	0.784954	0.745987	0.793917	0.943889	0.827964	0.719263	0.923539	0.850896	0.644597	0.885099	0.723365	0.726266	0.884629	0.805987
	0.680615	0.789755	0.754426	0.756265	0.908847	0.861466	0.763963	0.925296	0.86028	0.663443	0.796511	0.772959	0.704318	0.921807	0.795807
	0.632413	0.774935	0.74832	0.740038	0.927261	0.822627	0.769924	0.917926	0.854586	0.662575	0.908228	0.692375	0.708931	0.943351	0.733115
	0.661715	0.899603	0.746705	0.763687	0.913549	0.839521	0.688194	0.834686	0.851158	0.743705	0.911971	0.792876	0.691176	0.835166	0.782957
	0.553232	0.799842	0.672974	0.742915	0.911106	0.840116	0.746761	0.913185	0.810878	0.637827	0.881687	0.757526	0.722996	0.925487	0.761141
	0.613008	0.799741	0.749222	0.801046	0.933136	0.843181	0.739544	0.912911	0.820281	0.678737	0.915388	0.790181	0.767289	0.897314	0.843527
	0.612017	0.661251	0.752231	0.791654	0.950256	0.838904	0.774591	0.933613	0.871622	0.709141	0.880428	0.772353	0.733254	0.893101	0.832318
	0.70565	0.831906	0.816433	0.778732	0.936962	0.862729	0.772751	0.901292	0.881737	0.617414	0.870959	0.662636	0.703286	0.919949	0.811877
	0.640144	0.809984	0.744929	0.787953	0.931408	0.830314	0.729152	0.898925	0.841418	0.709844	0.827022	0.741166	0.720738	0.904143	0.773909
	0.673179	0.751465	0.78702	0.755405	0.917866	0.856109	0.727086	0.901238	0.853232	0.639918	0.873736	0.685316	0.738847	0.947201	0.794483
	0.685486	0.775175	0.803997	0.745219	0.927773	0.820751	0.754275	0.889691	0.8599	0.70693	0.868967	0.748486	0.727829	0.935087	0.774061
	0.63253	0.789183	0.774247	0.762463	0.944929	0.850864	0.713682	0.90694	0.827688	0.588579	0.9133	0.721894	0.724905	0.913288	0.805165
	0.678204	0.804609	0.79347	0.788863	0.915266	0.845341	0.779834	0.892833	0.856348	0.593825	0.917905	0.689151	0.724642	0.92714	0.801322
	0.611914	0.755821	0.706223	0.714024	0.905327	0.81034	0.739024	0.916088	0.858476	0.613811	0.925623	0.75927	0.705736	0.885786	0.788263
	0.657529	0.763559	0.782593	0.764475	0.942028	0.835561	0.685803	0.846423	0.838077	0.722262	0.839137	0.702714	0.729616	0.935138	0.792149
	0.652143	0.785326	0.754529	0.7028	0.91491	0.83587	0.76281	0.897793	0.860839	0.708279	0.873873	0.767738	0.741174	0.903216	0.812779
	0.647427	0.866945	0.787757	0.813075	0.945281	0.868215	0.703002	0.908327	0.84617	0.708158	0.918002	0.727898	0.728145	0.922794	0.790793
	0.637528	0.782904	0.725304	0.797651	0.933186	0.85368	0.750956	0.928854	0.875704	0.640988	0.889102	0.737824	0.717069	0.911222	0.796215
	0.60361	0.801158	0.744481	0.756779	0.934551	0.834336	0.692548	0.940613	0.835958	0.625286	0.870624	0.707059	0.753912	0.887835	0.796694
	0.680785	0.808296	0.778798	0.750221	0.929795	0.850363	0.752028	0.93094	0.862237	0.660729	0.932448	0.736333	0.733184	0.928603	0.810389
	0.612234	0.781957	0.787509	0.744884	0.942709	0.845954	0.747098	0.924948	0.873915	0.68033	0.845146	0.726889	0.762836	0.933189	0.830926
	0.602999	0.798506	0.747976	0.751001	0.940578	0.842718	0.752204	0.914416	0.813519	0.683356	0.885274	0.789534	0.769338	0.848825	0.840652
	0.611736	0.743151	0.748892	0.746967	0.929477	0.81531	0.754723	0.901685	0.822713	0.67343	0.895829	0.771455	0.718044	0.886818	0.802474
	0.643387	0.822217	0.766819	0.744818	0.932969	0.845488	0.650905	0.941762	0.809948	0.696846	0.883859	0.763318	0.768796	0.919491	0.829057
	0.639593	0.710038	0.779165	0.759143	0.961803	0.830228	0.738553	0.940813	0.837141	0.679009	0.917324	0.770873	0.743165	0.905498	0.826593
	0.623174	0.849472	0.772773	0.69973	0.913582	0.799835	0.7329	0.920462	0.843678	0.670768	0.864627	0.70762	0.738146	0.883737	0.826963
	0.681278	0.786423	0.764018	0.751849	0.887064	0.829326	0.755883	0.933554	0.841668	0.685775	0.908395	0.771029	0.700047	0.894947	0.755957
	0.668434	0.778724	0.78555	0.764338	0.942281	0.86357	0.762206	0.909603	0.855682	0.668891	0.911272	0.728112	0.747323	0.872136	0.815498
	0.661879	0.767876	0.749254	0.784956	0.930738	0.869585	0.809286	0.943585	0.871717	0.744144	0.890358	0.78919	0.750556	0.938376	0.82227
	0.72466	0.846832	0.828111	0.777663	0.917795	0.854194	0.711633	0.88633	0.810175	0.695634	0.784364	0.712101	0.719878	0.909292	0.781433
	0.490179	0.726108	0.699158	0.77149	0.911245	0.84012	0.713621	0.851682	0.824108	0.651091	0.927508	0.706182	0.711932	0.938659	0.789566
	0.619315	0.688772	0.727992	0.788583	0.913042	0.855828	0.687432	0.94118	0.837171	0.687893	0.912818	0.710847	0.748132	0.918881	0.823024
	0.702887	0.805251	0.77578	0.809143	0.931471	0.87101	0.700623	0.882506	0.811021	0.718547	0.931022	0.777441	0.708825	0.936444	0.823447
	0.650124	0.735814	0.757753	0.756244	0.944595	0.819929	0.745068	0.942963	0.838976	0.718009	0.859843	0.764573	0.727661	0.911232	0.795023
	0.666636	0.819356	0.77272	0.746461	0.923374	0.833304	0.746535	0.916549	0.84432	0.677013	0.909188	0.699655	0.745212	0.88865	0.792948
	0.671297	0.778267	0.806996	0.781578	0.930618	0.856024	0.703713	0.92266	0.827182	0.704734	0.902141	0.765019	0.753173	0.903954	0.812678
	0.634363	0.762411	0.741378	0.770151	0.944215	0.831873	0.752888	0.927307	0.818901	0.668546	0.788491	0.758969	0.726658	0.914009	0.790727
	0.675207	0.87997	0.780036	0.777175	0.929443	0.855439	0.77327	0.930804	0.871427	0.644326	0.775089	0.668914	0.717793	0.909937	0.780164
	0.631493	0.750226	0.774282	0.768314	0.901789	0.790532	0.752919	0.912141	0.833649	0.693791	0.901498	0.739896	0.710562	0.929317	0.839721
	0.684275	0.847391	0.786907	0.757554	0.928471	0.839535	0.718379	0.923438	0.830622	0.587033	0.921823	0.730109	0.666868	0.915325	0.781252
	0.703197	0.850573	0.838451	0.766353	0.915877	0.844438	0.698394	0.889948	0.802187	0.721315	0.877862	0.774762	0.720333	0.907162	0.809397
	0.631807	0.740917	0.784608	0.752296	0.956702	0.843066	0.750524	0.891645	0.848076	0.695784	0.833364	0.699934	0.670385	0.944236	0.790306
	0.688259	0.819546	0.795237	0.769815	0.913813	0.826188	0.742713	0.936454	0.857607	0.701251	0.911092	0.694623	0.750746	0.912597	0.775073
	0.643566	0.826725	0.792084	0.707325	0.90893	0.82556	0.709618	0.919154	0.822192	0.716634	0.914893	0.790217	0.733519	0.926725	0.771475
	0.659988	0.774466	0.755478	0.742582	0.911949	0.834259	0.74765	0.927845	0.850514	0.638263	0.86641	0.742555	0.760623	0.92862	0.816594
	0.674555	0.820417	0.788704	0.785777	0.911192	0.845973	0.704505	0.940782	0.828278	0.71386	0.920676	0.774972	0.706848	0.903255	0.780424
	0.643635	0.632946	0.754074	0.78301	0.883135	0.860987	0.729963	0.933438	0.839329	0.682708	0.901581	0.741666	0.701174	0.921608	0.741424
	0.666167	0.731353	0.730458	0.736308	0.934659	0.845716	0.698177	0.936088	0.790592	0.716822	0.903658	0.757295	0.723068	0.906234	0.787222
	0.538965	0.829651	0.713229	0.758116	0.950929	0.861284	0.740068	0.87964	0.833865	0.631834	0.869297	0.727139	0.751799	0.916212	0.817999
	0.62928	0.862652	0.755578	0.765316	0.942066	0.850793	0.744509	0.946627	0.857524	0.641607	0.864339	0.76767	0.666736	0.867875	0.789229
	0.64231	0.897071	0.813242	0.772861	0.949854	0.845756	0.693457	0.872424	0.79626	0.693775	0.856539	0.748794	0.735327	0.910907	0.817704
	0.717588	0.822416	0.806839	0.746037	0.943755	0.83281	0.723298	0.898218	0.8303	0.684602	0.888576	0.792124	0.752266	0.896274	0.799971
	0.678164	0.80885	0.749415	0.774888	0.924785	0.869028	0.705037	0.902173	0.814766	0.717519	0.912655	0.797107	0.73378	0.885991	0.80879
	0.733722	0.811353	0.817357	0.698456	0.921404	0.797808	0.742201	0.927257	0.859661	0.695314	0.911948	0.708598	0.657456	0.933076	0.792702
	0.549454	0.880148	0.709745	0.680206	0.910084	0.806538	0.767258	0.896554	0.85141	0.653008	0.88953	0.775917	0.714468	0.916238	0.794022
	0.646399	0.836645	0.745798	0.790519	0.956528	0.862349	0.735205	0.928779	0.826179	0.735857	0.880828	0.778659	0.743789	0.938616	0.825036
	0.677057	0.823287	0.76202	0.749641	0.901837	0.864745	0.744165	0.932032	0.86751	0.620613	0.866841	0.743706	0.738227	0.901073	0.823075
	0.701829	0.774968	0.744384	0.791886	0.918214	0.862271	0.759625	0.923401	0.860299	0.661669	0.853924	0.779301	0.711695	0.927273	0.826973
	0.686038	0.898853	0.77194	0.749617	0.87238	0.815394	0.732303	0.948453	0.86329	0.696157	0.90461	0.74193	0.769623	0.943749	0.83116
	0.611279	0.829846	0.758995	0.745277	0.950542	0.845564	0.691527	0.942258	0.810754	0.702057	0.922532	0.754475	0.68739	0.902865	0.779228
	0.671653	0.821573	0.77888	0.76289	0.914095	0.835121	0.750074	0.929545	0.849861	0.630418	0.818276	0.715524	0.739758	0.907642	0.772819
	0.662449	0.811696	0.75854	0.780018	0.959069	0.871105	0.746077	0.938102	0.833088	0.719627	0.872818	0.759879	0.680005	0.917149	0.749098
	0.606884	0.703334	0.724046	0.699233	0.934981	0.816467	0.737427	0.91906	0.835336	0.68187	0.899247	0.800816	0.72137	0.835398	0.772873
	0.690009	0.87661	0.785475	0.767072	0.934427	0.836716	0.801878	0.9195	0.869408	0.732088	0.870518	0.746859	0.695166	0.926271	0.816207
	0.590554	0.810585	0.682262	0.798375	0.951358	0.84611	0.736977	0.941469	0.806292	0.718665	0.887968	0.778432	0.72313	0.900768	0.823306
	0.65219	0.861539	0.770675	0.765519	0.955433	0.86143	0.746511	0.914791	0.842677	0.764417	0.882203	0.741302	0.704407	0.91147	0.731341
	0.61532	0.871011	0.70187	0.759978	0.922184	0.863953	0.681569	0.892337	0.827564	0.607356	0.812208	0.68817	0.739845	0.895994	0.783857
	0.640724	0.784574	0.734414	0.763653	0.943112	0.827128	0.685725	0.929798	0.817335	0.73294	0.910706	0.813525	0.682026	0.939534	0.772295
	0.664973	0.730629	0.787469	0.745528	0.939556	0.839229	0.700994	0.910495	0.828685	0.673945	0.909218	0.750421	0.752556	0.937042	0.844082
	0.705752	0.810283	0.78931	0.766255	0.952547	0.843546	0.736707	0.859131	0.833905	0.706538	0.887307	0.776477	0.733537	0.918929	0.789622
	0.703701	0.85744	0.751448	0.78464	0.945558	0.830911	0.708641	0.896433	0.829706	0.711192	0.81683	0.749169	0.740936	0.899036	0.812708
	0.649182	0.70129	0.778763	0.809006	0.955677	0.874683	0.7557	0.931778	0.86758	0.704068	0.907653	0.776689	0.698707	0.925096	0.755564
	0.594174	0.821163	0.711418	0.787538	0.941053	0.860541	0.73509	0.924487	0.8397	0.687596	0.875426	0.809783	0.744169	0.867087	0.799094
	0.622741	0.795683	0.767339	0.792336	0.936506	0.853212	0.763862	0.908521	0.838564	0.691974	0.788751	0.703843	0.776719	0.942975	0.824666
	0.650728	0.8806	0.789108	0.724982	0.966401	0.816776	0.731164	0.883763	0.843851	0.651228	0.905902	0.756103	0.718136	0.863205	0.753224
	0.656187	0.850725	0.776299	0.733185	0.940565	0.839981	0.7616	0.933965	0.859421	0.684103	0.911033	0.766726	0.727856	0.941846	0.771533
	0.665915	0.84877	0.741814	0.787346	0.916062	0.876683	0.749681	0.937839	0.844458	0.687835	0.769827	0.689381	0.728117	0.899715	0.812595
	0.68661	0.842412	0.785215	0.728102	0.941581	0.815831	0.750327	0.929593	0.829842	0.692133	0.927339	0.754418	0.735955	0.917841	0.805294
	0.695642	0.749815	0.801413	0.705244	0.944362	0.812593	0.747018	0.92524	0.865322	0.675239	0.918363	0.758989	0.74401	0.864966	0.795801
	0.667543	0.851795	0.761659	0.767347	0.933601	0.847886	0.755024	0.92959	0.832924	0.705278	0.901723	0.764934	0.662336	0.882992	0.759831
	0.655466	0.690845	0.76096	0.7071	0.932043	0.817275	0.733605	0.922796	0.809936	0.715871	0.913411	0.773714	0.753642	0.926046	0.802512
	0.619865	0.760618	0.77214	0.789237	0.96052	0.858507	0.726262	0.901749	0.847046	0.707523	0.862657	0.749268	0.687422	0.922875	0.770989
	0.67718	0.880477	0.788941	0.765242	0.944881	0.873476	0.746788	0.934634	0.865181	0.695492	0.895713	0.777589	0.739964	0.907622	0.798548
	0.619233	0.745553	0.755021	0.803961	0.921811	0.86739	0.752954	0.908157	0.830667	0.668246	0.898364	0.752281	0.698516	0.885764	0.785479
	0.677137	0.739774	0.776212	0.794589	0.941417	0.842167	0.761355	0.929503	0.855902	0.7463	0.922657	0.749374	0.6695	0.918995	0.782575
	0.666615	0.873416	0.76784	0.769141	0.931068	0.853922	0.653172	0.870402	0.80614	0.686911	0.84966	0.689675	0.694209	0.937301	0.723596
	0.681117	0.858869	0.759634	0.765164	0.95422	0.827139	0.739442	0.935435	0.8704	0.703832	0.89933	0.780754	0.721598	0.947321	0.822371
	0.593643	0.847666	0.721068	0.791629	0.942225	0.847326	0.718076	0.86781	0.82819	0.670993	0.845101	0.741906	0.666616	0.881444	0.795497
	0.695452	0.850036	0.79339	0.765401	0.930568	0.860825	0.705509	0.899834	0.845536	0.652617	0.850323	0.762122	0.710876	0.924614	0.780145
	0.598076	0.762172	0.712321	0.748979	0.925991	0.848412	0.765273	0.921504	0.834825	0.718147	0.887477	0.763245	0.661118	0.922935	0.759364
	0.631925	0.773615	0.76126	0.768372	0.942927	0.856474	0.749868	0.929161	0.850151	0.651352	0.888124	0.744014	0.691878	0.886837	0.747332
	0.648584	0.868977	0.735024	0.736762	0.92579	0.835631	0.74196	0.908794	0.839966	0.627352	0.84322	0.730804	0.705093	0.885301	0.786853
	0.625031	0.71453	0.746716	0.77109	0.94055	0.825005	0.743147	0.883979	0.81885	0.7084	0.897899	0.737566	0.707315	0.886616	0.804452
	0.685874	0.819361	0.810523	0.763745	0.913215	0.846256	0.707908	0.911588	0.807883	0.70341	0.812433	0.71864	0.650199	0.936628	0.744333
	0.597853	0.700931	0.671994	0.784592	0.936858	0.868726	0.731449	0.92301	0.8442	0.721006	0.883362	0.758174	0.741381	0.906657	0.830756
	0.608208	0.817835	0.762797	0.678386	0.893883	0.823745	0.716667	0.927311	0.814719	0.715464	0.904936	0.765574	0.714106	0.9263	0.787475
	0.611523	0.798746	0.737552	0.707716	0.898292	0.820431	0.715737	0.870604	0.828369	0.695517	0.878442	0.734161	0.730923	0.90949	0.785291
	0.647005	0.855101	0.807116	0.731996	0.915676	0.841764	0.653924	0.912632	0.792732	0.686352	0.882564	0.736046	0.747986	0.920532	0.825625
	0.659096	0.841129	0.775948	0.77878	0.949642	0.847454	0.670913	0.918408	0.806067	0.577611	0.785686	0.662162	0.71908	0.900807	0.79894
	0.658428	0.874066	0.728552	0.762747	0.904733	0.855481	0.711694	0.948303	0.835824	0.673099	0.864314	0.753088	0.667479	0.940307	0.761701
	0.617021	0.82184	0.749845	0.784617	0.917262	0.849004	0.746596	0.918081	0.820186	0.693722	0.919827	0.701801	0.670533	0.924522	0.805113
	0.634412	0.826084	0.729628	0.731719	0.931832	0.833971	0.756891	0.872709	0.842712	0.737556	0.908521	0.749907	0.708424	0.901238	0.805352
	0.649929	0.559121	0.758329	0.761304	0.954365	0.816869	0.723368	0.831191	0.834574	0.704005	0.863682	0.765054	0.741706	0.950349	0.812684
	0.676818	0.857689	0.782689	0.789712	0.895283	0.860306	0.743165	0.879302	0.867009	0.688657	0.899325	0.77982	0.746663	0.928327	0.823584
	0.645956	0.812785	0.779668	0.737459	0.945933	0.809034	0.740708	0.925512	0.853045	0.719138	0.907983	0.713776	0.692492	0.899313	0.775997
	0.654968	0.826524	0.746958	0.784905	0.947066	0.844315	0.766735	0.875186	0.807604	0.746487	0.919538	0.766105	0.716828	0.923933	0.787431
	0.665322	0.83555	0.76595	0.727062	0.851575	0.820336	0.727298	0.904708	0.856013	0.740326	0.909765	0.785311	0.722594	0.909141	0.820068
	0.705318	0.74069	0.775593	0.731562	0.892986	0.835281	0.756016	0.923999	0.825252	0.689598	0.874703	0.80069	0.755239	0.915685	0.827289
	0.722856	0.860916	0.791129	0.775379	0.900143	0.831416	0.744389	0.930176	0.845727	0.65768	0.879063	0.75224	0.770305	0.954471	0.837756
	0.623108	0.809941	0.715574	0.768254	0.923221	0.837361	0.679994	0.929861	0.773471	0.697501	0.841435	0.776513	0.763771	0.918036	0.825573
	0.651079	0.752742	0.75328	0.763023	0.93338	0.84479	0.760966	0.875334	0.845973	0.696892	0.837581	0.754636	0.727271	0.938864	0.813245
	0.632908	0.788112	0.78205	0.791256	0.93329	0.846233	0.722341	0.930361	0.828444	0.66485	0.910439	0.709183	0.754844	0.912253	0.849265
	0.571717	0.832218	0.729355	0.782858	0.950071	0.874784	0.751932	0.910526	0.874736	0.641905	0.800083	0.677294	0.69403	0.944713	0.774102
	0.619693	0.831829	0.742915	0.78403	0.929517	0.853896	0.723171	0.93893	0.818494	0.709694	0.863363	0.780952	0.719296	0.858472	0.786986
	0.686631	0.87134	0.747793	0.78241	0.957304	0.834631	0.749473	0.915484	0.820577	0.676834	0.927851	0.750866	0.760154	0.946004	0.805399
	0.667598	0.837012	0.774959	0.72193	0.925597	0.796189	0.683006	0.883494	0.830686	0.68253	0.882041	0.704864	0.704118	0.909818	0.832752
	0.682213	0.903513	0.795035	0.789228	0.95464	0.846528	0.753898	0.930731	0.844684	0.69581	0.865845	0.782281	0.672957	0.89929	0.750573
	0.658225	0.837225	0.774724	0.780022	0.934906	0.838913	0.741402	0.866974	0.82777	0.713329	0.896222	0.799342	0.726292	0.861164	0.831678
	0.723969	0.885644	0.804998	0.810426	0.946756	0.882901	0.779205	0.930731	0.869079	0.653161	0.830908	0.697451	0.739389	0.908843	0.776623
	0.68	0.894897	0.803147	0.765001	0.961804	0.85115	0.729146	0.923079	0.824874	0.693036	0.805723	0.766942	0.725951	0.923299	0.781501
	0.600129	0.817372	0.764154	0.703096	0.932239	0.82317	0.698473	0.894192	0.846206	0.705327	0.878192	0.736502	0.581415	0.93781	0.766005
	0.685411	0.790097	0.737457	0.736936	0.93679	0.848371	0.709566	0.933887	0.829294	0.709448	0.926785	0.779604	0.764456	0.923129	0.834714
	0.591004	0.850916	0.703416	0.775014	0.95446	0.821282	0.704429	0.902388	0.844525	0.707994	0.911446	0.781088	0.711086	0.888842	0.762452
	0.717866	0.859881	0.820509	0.788466	0.95718	0.833566	0.755126	0.907261	0.866458	0.667714	0.917163	0.720366	0.695655	0.910402	0.765302
	0.664049	0.824166	0.741137	0.795827	0.943623	0.856898	0.806933	0.943811	0.86957	0.654596	0.862869	0.750119	0.705572	0.893435	0.825774
	0.627122	0.826836	0.78855	0.76774	0.930156	0.873895	0.779001	0.885975	0.842616	0.595979	0.904888	0.733766	0.711902	0.93499	0.80809
	0.608932	0.817678	0.690777	0.759248	0.931647	0.840718	0.714099	0.930808	0.850983	0.721438	0.910951	0.78193	0.710078	0.939965	0.810663
	0.701786	0.847833	0.798179	0.775061	0.908995	0.846991	0.722749	0.948745	0.811154	0.645961	0.892847	0.744822	0.700531	0.908673	0.808997
	0.657331	0.822874	0.755003	0.790561	0.947054	0.859749	0.7284	0.881882	0.839546	0.652477	0.91622	0.764032	0.731664	0.885676	0.808754
	0.618227	0.825912	0.772014	0.778645	0.885506	0.888509	0.753426	0.921574	0.845755	0.680278	0.869282	0.764712	0.77257	0.898171	0.839185
	0.681313	0.81351	0.794318	0.770824	0.928792	0.799697	0.741139	0.916595	0.839598	0.725267	0.90658	0.74473	0.710096	0.906429	0.804172
	0.686571	0.822681	0.792782	0.753408	0.892925	0.804013	0.744541	0.879797	0.861906	0.658702	0.822558	0.712561	0.736366	0.920749	0.828234
	0.650687	0.850279	0.764461	0.792809	0.945964	0.869597	0.750002	0.889302	0.823078	0.714522	0.907769	0.740891	0.737448	0.933402	0.770908
	0.649391	0.803357	0.738086	0.784023	0.938365	0.867166	0.680328	0.929395	0.833451	0.665262	0.835257	0.710431	0.741459	0.932397	0.765747
	0.596499	0.827678	0.648067	0.751135	0.959682	0.832371	0.746109	0.939874	0.838693	0.558948	0.849569	0.661789	0.752761	0.892171	0.832033
	0.696501	0.86813	0.751894	0.704406	0.857838	0.821281	0.730388	0.92421	0.844298	0.672167	0.904031	0.737914	0.752382	0.921206	0.814105
	0.643749	0.890869	0.75466	0.797471	0.901146	0.856245	0.66645	0.872992	0.805078	0.701089	0.876535	0.771033	0.742152	0.933504	0.819797
	0.631321	0.852337	0.761596	0.781008	0.955061	0.845294	0.693771	0.883778	0.829223	0.713609	0.85475	0.7767	0.685681	0.925786	0.778914
	0.667939	0.873396	0.767114	0.74649	0.929674	0.828637	0.674482	0.935778	0.858149	0.710552	0.94044	0.792215	0.724964	0.903704	0.793024
	0.617586	0.857738	0.755043	0.756544	0.95867	0.834325	0.736146	0.925891	0.798888	0.702982	0.936489	0.77272	0.748064	0.920632	0.815416
	0.540662	0.885595	0.700552	0.766018	0.907466	0.846244	0.74194	0.894056	0.85895	0.690831	0.889063	0.712335	0.649653	0.933466	0.746641
	0.654906	0.840871	0.798572	0.75955	0.928043	0.858806	0.784937	0.9262	0.850126	0.711268	0.904661	0.745342	0.750882	0.879335	0.788503
	0.692361	0.819848	0.771866	0.805574	0.933793	0.866819	0.697292	0.92507	0.849485	0.741657	0.918153	0.772748	0.597778	0.916311	0.6885
	0.612582	0.622442	0.777927	0.77881	0.942982	0.853389	0.704362	0.933366	0.839097	0.644959	0.874479	0.736818	0.736247	0.910672	0.801856
	0.697742	0.811639	0.797746	0.747746	0.954186	0.831264	0.742497	0.950521	0.834683	0.744387	0.884888	0.795576	0.663403	0.855813	0.724539
	0.725839	0.871128	0.800937	0.745638	0.918377	0.827063	0.697877	0.852824	0.805	0.649833	0.866899	0.734337	0.745785	0.941185	0.821239
	0.672321	0.729618	0.782777	0.764285	0.957407	0.862638	0.76909	0.955027	0.822623	0.711569	0.899451	0.762598	0.727503	0.910244	0.802573
	0.678841	0.825555	0.757658	0.792694	0.964737	0.870925	0.728115	0.915544	0.844937	0.70844	0.892407	0.755934	0.730328	0.89021	0.796921
	0.672867	0.804036	0.784842	0.742722	0.927815	0.863331	0.661305	0.916663	0.791482	0.692917	0.920994	0.736635	0.719975	0.88339	0.795968
	0.609716	0.818312	0.743027	0.750606	0.958253	0.854095	0.76264	0.939583	0.833592	0.705437	0.915241	0.823826	0.679096	0.915369	0.777396
	0.659917	0.795501	0.748879	0.771894	0.946182	0.816552	0.696305	0.879973	0.8234	0.646874	0.855601	0.765323	0.704196	0.933454	0.799121
	0.584314	0.871257	0.762002	0.724122	0.945123	0.814588	0.72263	0.867403	0.81258	0.651214	0.885092	0.746722	0.720744	0.93835	0.803874
	0.609238	0.816373	0.77534	0.787974	0.930499	0.868914	0.726886	0.922151	0.858651	0.671839	0.898564	0.712418	0.698769	0.893641	0.753749
	0.625857	0.890658	0.74487	0.742712	0.938315	0.818198	0.747799	0.928041	0.866234	0.733601	0.86939	0.747817	0.683912	0.926132	0.820616
	0.674834	0.812901	0.78383	0.789254	0.930193	0.879156	0.717234	0.940825	0.823061	0.715708	0.938167	0.789645	0.669852	0.848429	0.773296
	0.605658	0.814237	0.740296	0.775476	0.935826	0.863981	0.766901	0.911054	0.857979	0.732344	0.829472	0.784977	0.729923	0.918347	0.783694
	0.595302	0.726177	0.745566	0.800363	0.944943	0.860044	0.647081	0.913064	0.7954	0.688881	0.93148	0.774583	0.729631	0.957892	0.826415
	0.624648	0.80904	0.747297	0.756724	0.957614	0.854222	0.721111	0.935347	0.837592	0.648501	0.904619	0.762996	0.746148	0.881695	0.819306
	0.643701	0.766643	0.755793	0.777766	0.89109	0.831261	0.750065	0.9139	0.836572	0.725574	0.936617	0.776046	0.709442	0.901127	0.811907
	0.577125	0.835856	0.753615	0.805036	0.9401	0.861793	0.77948	0.918472	0.85723	0.682808	0.909313	0.747098	0.730595	0.852952	0.792495
	0.611415	0.843169	0.776762	0.768992	0.954623	0.840962	0.721324	0.918203	0.830122	0.642469	0.915146	0.762745	0.70772	0.882991	0.766336
	0.703745	0.807655	0.806231	0.784713	0.933303	0.858449	0.698605	0.920462	0.8288	0.708241	0.901653	0.752043	0.690648	0.908095	0.789825
	0.724589	0.847963	0.812325	0.747695	0.940122	0.834542	0.787953	0.87192	0.859784	0.653413	0.909752	0.762859	0.743375	0.936261	0.801302
	0.621748	0.818151	0.752351	0.758237	0.949131	0.830265	0.740114	0.869116	0.860223	0.68203	0.920994	0.696683	0.721652	0.889071	0.792399
	0.640851	0.744952	0.750474	0.736565	0.944117	0.80817	0.736832	0.899882	0.859674	0.755846	0.90615	0.783347	0.694556	0.898176	0.789121
	0.684809	0.781033	0.762979	0.79554	0.903813	0.87376	0.679101	0.922259	0.847691	0.672607	0.921291	0.681269	0.756149	0.940346	0.820613
	0.664619	0.852756	0.783495	0.76913	0.92081	0.845964	0.70792	0.946394	0.826432	0.648369	0.80508	0.746803	0.733181	0.888836	0.790456
	0.602655	0.821061	0.746399	0.755609	0.949117	0.85731	0.710512	0.913674	0.827257	0.66512	0.893977	0.784168	0.737638	0.909437	0.841236
	0.660674	0.85972	0.799205	0.76525	0.938609	0.857751	0.725841	0.933852	0.83225	0.718721	0.846776	0.739389	0.693857	0.926123	0.75134
	0.588372	0.822581	0.766881	0.719507	0.937005	0.842999	0.752238	0.904049	0.834536	0.719459	0.912817	0.766759	0.744368	0.946534	0.807991
	0.633472	0.831232	0.731446	0.740298	0.937694	0.839407	0.767996	0.817131	0.841929	0.663146	0.899769	0.748074	0.665884	0.914703	0.790874
	0.722456	0.876851	0.807067	0.738081	0.948098	0.836573	0.733841	0.846429	0.855002	0.657417	0.871488	0.723842	0.719432	0.907191	0.800699
	0.655241	0.741737	0.759604	0.708862	0.9453	0.824294	0.777194	0.863131	0.862799	0.701439	0.861459	0.777831	0.676381	0.895957	0.778895
	0.680733	0.791894	0.732516	0.798679	0.960583	0.87127	0.670339	0.916172	0.81529	0.687965	0.852774	0.76013	0.721385	0.916705	0.80893
	0.663086	0.84205	0.770522	0.783571	0.951466	0.857419	0.774989	0.924517	0.856381	0.653835	0.833009	0.744383	0.71473	0.922296	0.76609

## Sheet: Figure 09 - all Cohen's d Hormo
Table 1
	Mean					Skewness					Gradient
	Male - OC	High prog	Low prog	High estr	Low estr	Male - OC	High prog	Low prog	High estr	Low estr	Male - OC	High prog	Low prog	High estr	Low estr
	-0.163178	0.0506233	-0.0652528	0.0261833	-0.0819756	-0.433998	-0.172102	-0.267855	-0.276778	-0.136609	-0.133715	-0.0773698	-0.0669285	-0.129446	0.0367889
	-0.118233	0.00523878	-0.06837	-0.00493032	-0.0856436	0.228191	0.219115	0.151253	0.205301	0.145056	0.0727782	-0.097391	-0.0388259	-0.0565019	-0.0717786
	-0.036418	0.0927707	0.0351896	0.0904473	0.00778811	-0.324514	-0.193878	-0.234722	-0.28536	-0.112011	-0.130271	-0.1346	-0.239738	-0.205225	-0.170403
	-0.193258	0.0246626	-0.0491641	0.0234813	-0.0801504	0.0284964	0.261189	0.0476254	0.118447	0.169106	-0.0186345	0.044615	-0.0373721	-0.0330858	0.0452609
	-0.179714	0.00942912	-0.0590242	-0.0190097	-0.0486802	0.0211865	0.126309	0.1028	0.070162	0.185547	-0.100318	-0.17675	-0.0760475	-0.191441	0.00280482
	-0.0852542	0.0997556	-0.0194211	0.0537374	-0.0026978	-0.169028	0.0201154	-0.0719567	-0.0403899	-0.0129093	-0.0250447	0.0416578	-0.0568018	-0.024797	0.00379147
	0.00714165	0.113657	0.118741	0.116057	0.115399	-0.0232887	0.0487732	-0.0313916	0.0185835	-0.0324232	-0.0146933	-0.185763	-0.0962632	-0.118672	-0.156739
	-0.173534	0.0130467	-0.100237	-0.0403763	-0.0741031	0.0262102	0.100312	0.0653682	0.0820915	0.0829225	0.038848	-0.219197	-0.00276572	-0.153089	-0.0136204
	-0.166382	0.0408842	-0.00598457	-0.00548994	0.0446384	-0.0993194	0.0473457	-0.0412913	-0.0383574	0.0563292	-0.133708	-0.210577	-0.106477	-0.195729	-0.076665
	-0.226571	-0.0404101	-0.105186	-0.0750202	-0.0804936	-0.10565	-0.0842508	-0.0622004	-0.116972	-0.00441118	-0.154819	-0.396702	-0.259894	-0.367065	-0.259433
	-0.194138	-0.00928247	-0.0850478	-0.059586	-0.0414795	-0.130975	-0.0990977	-0.125621	-0.137386	-0.0896956	-0.108776	-0.2842	-0.212839	-0.27336	-0.210338
	-0.134492	0.062103	0.00656176	0.0245999	0.0388503	-0.0519041	0.0352471	-0.068942	-0.063299	0.0475097	0.0346505	0.0402137	-0.00658715	-0.0247971	0.0913389
	0.000910819	0.119425	0.174516	0.175109	0.10638	-0.0513933	0.0245662	-0.0229821	-0.0183951	0.0169799	-0.108536	-0.0959095	-0.0822968	-0.104616	-0.0602851
	-0.240333	-0.00854853	-0.145081	-0.0962975	-0.0800597	-0.0596459	-0.0235056	-0.0259598	-0.0523118	0.0218137	0.0253116	-0.0622308	-0.0171929	-0.0481785	-0.00356697
	-0.178727	0.0308912	0.0118568	0.00748605	0.0371458	-0.188112	-0.0992632	-0.174078	-0.13762	-0.150218	-0.152863	-0.164272	-0.157384	-0.175244	-0.141809
	-0.243664	-0.0268873	-0.00189011	-0.0483489	0.0418821	-0.175515	-0.00521151	-0.115135	-0.0642765	-0.0811134	-0.201257	-0.213237	-0.174536	-0.204971	-0.171668
	-0.266659	-0.00885547	-0.100354	-0.0733051	-0.0500295	-0.0024385	0.0342021	-0.0142758	-0.0165931	0.0530499	0.0578541	-0.204988	-0.0833207	-0.181623	-0.0514254
	-0.261017	-0.0544587	-0.0461631	-0.0721739	-0.0127848	0.0399485	0.0927212	-0.0192093	0.0351738	0.0277752	-0.00683685	-0.0622784	-0.115405	-0.0799405	-0.103489
	-0.305166	-0.0764994	-0.147774	-0.134667	-0.0927269	0.0530079	0.185171	0.0263891	0.0746102	0.132847	0.0160258	0.0125081	-0.0636786	-0.0367305	-0.00423312
	-0.262794	-0.0534073	0.0211786	-0.0560277	0.0539435	0.0569087	0.102486	0.191335	0.182962	0.0925753	-0.0316731	0.00140745	0.124408	0.0667354	0.0620502
	-0.283895	-0.0862208	-0.0996912	-0.128187	-0.040989	-0.037863	0.034439	-0.0388091	0.00872761	-0.0163225	-0.0859102	-0.170801	-0.18548	-0.171389	-0.177592
	-0.257495	-0.032422	0.0173046	-0.0432976	0.050914	-0.00538669	0.0348189	-0.0324269	0.0417737	-0.0752819	0.00376389	-0.153566	-0.095717	-0.0856674	-0.173347
	-0.277129	-0.107122	-0.156968	-0.166853	-0.0958205	0.0339358	0.163382	0.0703261	0.13168	0.069769	-0.0171132	0.0476085	0.0375146	0.0428621	0.0432523
	-0.325019	-0.0880073	-0.166104	-0.159451	-0.091715	-0.065306	-0.104412	-0.0857975	-0.087096	-0.107775	-0.0272476	-0.205651	-0.0807275	-0.129404	-0.134345
	-0.404203	-0.121379	-0.27629	-0.26073	-0.133082	0.0186618	0.094028	0.0158007	0.0717787	-0.000118617	0.0142505	-0.0924863	-0.112303	-0.0968372	-0.137701
	-0.311171	-0.121637	-0.163326	-0.213094	-0.0437245	0.0806505	0.19082	0.158071	0.179785	0.170172	-0.0194301	-0.108841	-0.00835277	-0.0701624	-0.00636773
	-0.31284	-0.123853	-0.193447	-0.214686	-0.0847067	0.109568	0.134436	0.120166	0.127718	0.119647	0.0138323	-0.18309	-0.0350148	-0.102145	-0.0901429
	-0.380121	-0.229557	-0.293893	-0.312407	-0.193571	0.119797	0.0779844	0.106611	0.0646836	0.141427	0.168047	-0.0348901	0.0016491	-0.0459283	0.0476434
	-0.390163	-0.195858	-0.214449	-0.279008	-0.100839	0.0951822	0.0827367	-0.0492446	0.0237266	-0.0216834	0.128532	-0.0334201	-0.11835	-0.0680245	-0.10593
	-0.335377	-0.137469	-0.273353	-0.28202	-0.111443	0.115603	0.139321	0.134359	0.131457	0.136751	0.112408	-0.00189921	0.000148714	0.00785295	-0.0175252
	-0.419603	-0.213872	-0.298003	-0.350047	-0.128093	0.144133	0.101031	0.149087	0.151722	0.0811828	0.0394264	0.00770612	0.000835865	0.029168	-0.041344
	-0.273631	-0.0807291	-0.277473	-0.230296	-0.1424	0.0949867	0.221291	0.226665	0.246316	0.190728	-0.121463	-0.087975	-0.0798088	-0.101058	-0.0705336
	-0.35545	-0.194405	-0.320245	-0.27732	-0.245978	0.116623	0.241358	0.313355	0.250697	0.327169	0.0493751	0.0264327	0.189246	0.0933396	0.160163
	-0.175055	0.0435797	-0.0953927	-0.0853877	0.021439	0.140225	0.271626	0.235738	0.22169	0.310823	0.007606	0.0150217	0.0590995	0.00793225	0.102346
	-0.193337	-0.00242173	-0.135051	-0.113439	-0.029788	0.129076	0.302876	0.290374	0.259329	0.375589	0.0584721	0.0749896	0.11533	0.0675374	0.163764
	-0.239796	0.0204305	-0.117969	-0.0718073	-0.0538296	0.0835358	0.160029	0.179344	0.155404	0.199095	-0.0684233	-0.08534	-0.0104562	-0.10497	0.0640686
	-0.443909	-0.220091	-0.397144	-0.347301	-0.278553	0.236225	0.235401	0.321724	0.333955	0.215002	0.177535	0.103132	0.255702	0.245825	0.110538
	-0.353619	-0.127547	-0.255417	-0.210806	-0.196827	0.11571	0.185491	0.227507	0.144924	0.314322	0.0196906	0.00440078	0.0691273	-0.0507735	0.200999
	-0.276472	-0.0786625	-0.246283	-0.185575	-0.160357	0.192713	0.302873	0.23727	0.259194	0.278551	0.109318	0.0684257	0.0340551	0.0193186	0.101004
	-0.317929	-0.160957	-0.346436	-0.290443	-0.233763	0.0739132	0.2107	0.243784	0.235583	0.213433	0.0166212	0.0932467	0.2036	0.155517	0.140102
	-0.417414	-0.115547	-0.278068	-0.210209	-0.20901	0.363816	0.380489	0.431414	0.365134	0.486384	0.164913	0.0775004	0.189038	0.101709	0.222829
	-0.408004	-0.174892	-0.310547	-0.258204	-0.25279	0.226745	0.204605	0.243692	0.126339	0.386836	0.113247	0.0117324	0.0382142	-0.0583224	0.162957
	-0.226971	-0.140535	-0.251426	-0.227395	-0.177008	0.0487094	0.214021	0.172637	0.210799	0.178869	0.0426576	0.111587	0.0564371	0.142487	0.00105575
	-0.376059	-0.24294	-0.362782	-0.33592	-0.28244	0.115193	0.21215	0.0945576	0.162295	0.120245	0.135968	0.164897	0.132697	0.16592	0.113145
	-0.268451	-0.120751	-0.22579	-0.223018	-0.121099	-0.00483711	0.0648202	-0.00146871	0.0336513	0.0274174	-0.0233719	-0.140125	-0.121769	-0.134772	-0.104568
	-0.449429	-0.279576	-0.4015	-0.364679	-0.326528	0.198429	0.241332	0.244139	0.187052	0.328357	0.0796237	0.0682019	0.0558125	-0.0106738	0.163895
	-0.303799	-0.213226	-0.25222	-0.262962	-0.1996	0.094461	0.174317	0.120379	0.147886	0.135843	0.0535144	0.175028	0.0849796	0.155618	0.0713784
	-0.260672	-0.185211	-0.226633	-0.251835	-0.15137	-0.0546028	0.118183	-0.0122824	0.0363034	0.0739304	-0.105981	-0.0974021	-0.19249	-0.175764	-0.0918973
	-0.293137	-0.144452	-0.191917	-0.210127	-0.116334	0.100523	0.163713	0.249324	0.190147	0.24166	-0.0715224	0.0466498	0.0732818	0.0493828	0.0766433
	-0.273311	-0.215993	-0.186828	-0.242587	-0.140982	0.07462	0.102358	-0.0192251	-0.0026626	0.0928723	0.0401269	0.0404629	-0.136445	-0.0665617	-0.0545807
	-0.289908	-0.24749	-0.268927	-0.328276	-0.153495	0.00261532	0.201898	0.0572302	0.146261	0.0705978	0.0576784	0.228592	0.0756111	0.184349	0.0701204
	-0.408101	-0.279089	-0.2965	-0.329466	-0.2329	0.108375	0.206802	0.0871466	0.151299	0.111036	0.116836	0.256793	0.00872495	0.160769	0.0403558
	-0.247027	-0.147491	-0.169993	-0.199851	-0.105035	0.0732552	0.125319	0.0858782	0.0656297	0.170684	-0.00227576	-0.0905902	-0.0814011	-0.14256	0.027407
	-0.350098	-0.288437	-0.238872	-0.318817	-0.178404	0.0804804	0.182579	0.149388	0.203099	0.0953043	0.0524648	0.00896344	0.0699211	0.0685625	0.000550666
	-0.362375	-0.184091	-0.224321	-0.253343	-0.138748	0.199577	0.169373	0.263715	0.215576	0.221274	0.170067	0.0437267	0.147551	0.130716	0.0384617
	-0.399909	-0.232797	-0.238676	-0.301197	-0.135109	0.14478	0.273537	0.153023	0.174845	0.248294	0.103023	0.0648171	0.0313478	0.00214147	0.115158
	-0.29467	-0.225435	-0.202052	-0.246174	-0.159798	-0.0351066	0.0910636	-0.0070428	0.0213507	0.0493122	-0.0468718	0.130175	-0.0206809	0.0377671	0.0509819
	-0.420625	-0.308472	-0.307755	-0.372907	-0.213042	0.147374	0.281357	0.192676	0.240568	0.211354	0.111446	0.255934	0.00126737	0.172174	0.0389681
	-0.251188	-0.243396	-0.225404	-0.281717	-0.162168	-0.0929722	0.140989	-0.0106725	0.0295945	0.0945516	-0.103043	0.0418835	-0.116064	-0.0824549	0.0152381
	-0.396291	-0.248461	-0.246336	-0.295254	-0.178949	0.0960665	0.0916103	0.057664	0.0462484	0.104765	-0.0213943	-0.148203	-0.184779	-0.173568	-0.175762
	-0.296599	-0.176295	-0.180498	-0.232323	-0.0957902	0.0707415	0.0692549	0.0740816	0.0253276	0.145038	0.00673607	-0.0369309	-0.0645222	-0.0703516	-0.0196669
	-0.299546	-0.219447	-0.205325	-0.254309	-0.152625	-0.0244713	0.00160865	0.0123391	-0.026398	0.0628292	-0.00182636	-0.0251154	-0.0278895	-0.0464112	-0.00646011
	-0.488105	-0.367406	-0.360652	-0.420258	-0.274943	0.0535632	0.113675	0.0490635	0.0568622	0.0796055	0.0130401	0.0289291	-0.0613996	-0.0240204	-0.0345684
	-0.400264	-0.254174	-0.275895	-0.31467	-0.191957	-0.0201368	0.104494	0.0781823	0.0689769	0.103622	-0.0659469	-0.0446207	-0.0687162	-0.0895853	-0.029096
	-0.326573	-0.215597	-0.153368	-0.241518	-0.0833014	0.0160967	0.0815775	-0.0139283	0.0319874	0.00444393	0.0216833	0.0609155	-0.00261138	0.00490829	0.0204758
	-0.278655	-0.271986	-0.248439	-0.326373	-0.151517	-0.135012	0.0524897	-0.00739852	-0.0231218	0.0751168	-0.234214	-0.220649	-0.157539	-0.247237	-0.0831911
	-0.397587	-0.271791	-0.232693	-0.303645	-0.169808	0.056385	0.135214	-0.0115861	0.043964	0.048077	-0.0219435	-0.0458656	-0.0212245	-0.011931	-0.0952161
	-0.319876	-0.241955	-0.223159	-0.285039	-0.149097	-0.0497637	-0.010198	-0.0375604	-0.0627716	0.0149454	0.00565502	0.0207192	-0.0236381	-0.0598228	0.0664764
	-0.101363	0.0244233	-0.0578784	0.0108998	-0.0744634	-0.0760515	0.0539184	-0.0163184	-0.00606024	0.0496393	-0.149787	-0.233441	-0.186287	-0.214333	-0.192231
	-0.170928	-0.0382637	-0.0914508	-0.0353139	-0.12172	0.0706104	0.180836	0.145145	0.139507	0.202285	0.091295	-0.0958766	0.110015	0.00600076	0.0309643
	-0.270235	-0.0378298	-0.150098	-0.114506	-0.0922251	-0.0233759	0.00613939	0.00815377	0.0149954	0.0122641	0.150992	-0.0827247	0.0883735	-0.0216286	0.0605924
	-0.103852	0.00169824	-0.104477	-0.0932189	-0.00650954	0.0257293	0.0623391	0.135197	0.120845	0.0772159	-0.0242084	-0.217416	0.000956115	-0.0784922	-0.117621
	-0.333166	-0.0986605	-0.155884	-0.184309	-0.050674	0.232619	0.293717	0.277505	0.302141	0.25788	0.23024	0.0406954	0.194044	0.162349	0.0791784
	-0.378943	-0.217677	-0.33165	-0.313329	-0.248142	0.157137	0.248313	0.227925	0.218219	0.259229	0.119805	0.103848	0.0829805	0.0460731	0.170207
	-0.429357	-0.176939	-0.257044	-0.28522	-0.129328	0.127376	0.209568	0.230779	0.240702	0.202552	0.0823622	0.00522403	0.122269	0.115987	0.0286968
	-0.382226	-0.194829	-0.281212	-0.288145	-0.187233	0.142104	0.338388	0.204594	0.241012	0.282945	-0.0205342	0.0736001	-0.0320207	-0.028713	0.0886618
	-0.325785	-0.218157	-0.245238	-0.317085	-0.109089	0.130997	0.218377	0.241118	0.273046	0.173619	0.0485335	-0.00561709	0.0257833	0.0454864	-0.0278454
	-0.304261	-0.180665	-0.264331	-0.28352	-0.156419	0.0597053	0.195118	0.171523	0.152383	0.234033	-0.0324396	0.118468	0.021279	0.0156637	0.1476
	-0.299752	-0.159414	-0.216095	-0.241945	-0.123685	0.0861218	0.22879	0.224227	0.207646	0.255493	0.00470873	0.0187682	-0.0302273	-0.0280852	0.0312286
	-0.369528	-0.307462	-0.280319	-0.354063	-0.202945	0.0117186	0.141154	0.184935	0.173612	0.152373	-0.0310574	0.10061	0.0521928	0.0677574	0.0911866
	-0.487712	-0.25871	-0.349142	-0.386016	-0.195525	0.175761	0.219794	0.184305	0.226672	0.146908	0.103734	0.138694	0.0501567	0.122814	0.0246952
	-0.440305	-0.256826	-0.287301	-0.350781	-0.168709	0.137772	0.184631	0.0971172	0.178095	0.0786626	0.102175	0.048829	0.033123	0.0947523	-0.0222416
	-0.484472	-0.287139	-0.375218	-0.422264	-0.209855	0.20887	0.277666	0.252286	0.278658	0.222833	0.0505859	0.0661584	0.0385408	0.0862443	-0.02976
	-0.471984	-0.328746	-0.33592	-0.410188	-0.21537	0.0919811	0.255962	0.206393	0.23497	0.208278	-0.0658306	0.123927	0.0366281	0.0886181	0.0427827
	-0.48851	-0.351174	-0.362904	-0.440115	-0.237448	0.143028	0.222639	0.181922	0.216219	0.169536	-0.00533215	0.187153	0.0728576	0.139519	0.0867882
	-0.303443	-0.25606	-0.249603	-0.307911	-0.166177	0.0127337	0.197813	0.0857575	0.150142	0.0960627	-0.113657	0.191945	0.00533426	0.121129	0.0106312
	-0.295952	-0.181038	-0.220004	-0.263382	-0.115667	0.0351727	0.0913383	0.125216	0.104904	0.113862	-0.273617	-0.115313	-0.211163	-0.178592	-0.158337
	-0.287084	-0.198527	-0.201855	-0.245716	-0.134393	-0.0120851	0.200933	0.114931	0.103201	0.212303	-0.187531	-0.0017898	-0.129314	-0.160086	0.043884
	-0.380306	-0.265921	-0.244746	-0.307474	-0.174969	0.103234	0.206405	0.104626	0.142307	0.149928	-0.150886	-0.11622	-0.152744	-0.155608	-0.116449
	-0.328784	-0.215241	-0.277823	-0.287271	-0.203487	0.0730074	0.261878	0.245868	0.281107	0.20177	-0.137849	-0.114077	-0.0343128	-0.0364865	-0.12868
	-0.364002	-0.272379	-0.334989	-0.323787	-0.286445	0.0750837	0.190998	0.198386	0.157	0.248098	-0.0280311	0.0322425	0.014686	0.0442088	-0.018027
	-0.420612	-0.184774	-0.282125	-0.238437	-0.251783	0.136542	0.181808	0.252574	0.189049	0.271056	0.153665	-0.0173607	0.132258	0.0133117	0.155684
	-0.419143	-0.199994	-0.302546	-0.253707	-0.268846	0.315698	0.265239	0.287354	0.229065	0.349058	0.11477	0.070093	0.133669	0.0459561	0.21111
	-0.440523	-0.238864	-0.389773	-0.331804	-0.318051	0.285673	0.266324	0.391027	0.268092	0.447947	0.218619	0.122845	0.313438	0.139227	0.371874
	-0.455379	-0.243142	-0.335558	-0.320825	-0.265757	0.231743	0.262376	0.228824	0.259324	0.22968	0.313355	0.195093	0.227766	0.262654	0.136002
	-0.265644	-0.012935	-0.158756	-0.120886	-0.0666829	-0.0127341	-0.0116382	0.0838629	0.0369014	0.0606607	-0.0391831	-0.270747	-0.101904	-0.186222	-0.132779
	-0.301122	-0.0788043	-0.214148	-0.187881	-0.113082	0.123774	0.256165	0.244432	0.264078	0.212708	-0.123236	-0.0207916	-0.0944903	-0.0867339	-0.0497588
	-0.165025	0.0461073	-0.0369594	-0.0421168	0.0478449	0.250918	0.395943	0.36326	0.34689	0.422089	0.0350489	0.170862	0.184458	0.120021	0.267852
	-0.256675	-0.120843	-0.228091	-0.232636	-0.116553	0.225415	0.357392	0.244787	0.301061	0.280963	-0.039229	-0.0847647	-0.0370922	-0.0620547	-0.0460945
	-0.133518	0.0405694	-0.0919565	-0.062315	0.00254204	0.168068	0.202165	0.290534	0.239176	0.273985	0.053493	0.109284	0.186313	0.154544	0.141944
	-0.28026	-0.152936	-0.220175	-0.235105	-0.135141	0.0154225	0.187661	0.186624	0.177358	0.197307	-0.167446	-0.024884	-0.01009	-0.0303466	0.00483479
	-0.239159	-0.102326	-0.164665	-0.184346	-0.0743722	0.118957	0.294653	0.294039	0.213975	0.431071	0.08511	0.183934	0.15918	0.109049	0.279412
	-0.2804	-0.137477	-0.235831	-0.234149	-0.136973	0.177025	0.306024	0.323768	0.303714	0.321435	-0.0174314	0.0109775	0.0883684	0.046392	0.0624177
	-0.282736	-0.121836	-0.268711	-0.232214	-0.170778	0.183008	0.268987	0.276834	0.262843	0.29808	0.106119	0.0642475	0.0489183	0.0407299	0.0770748
	-0.370166	-0.233374	-0.343718	-0.332307	-0.248436	0.197048	0.29716	0.33991	0.323657	0.317921	-0.11095	-0.038039	-0.0694251	-0.0435048	-0.0588678
	-0.320973	-0.23535	-0.290945	-0.314239	-0.201792	0.151614	0.34141	0.305904	0.321661	0.314426	-0.0575958	0.0873129	0.0563559	0.0448186	0.0957078
	-0.259996	-0.121617	-0.118209	-0.176038	-0.0383746	0.139742	0.419296	0.303323	0.388677	0.301517	0.00237859	0.204032	0.219791	0.224813	0.200463
	-0.297409	-0.144113	-0.158278	-0.223429	-0.0467731	0.121805	0.260882	0.249423	0.279453	0.218841	0.0210014	0.0968514	0.11816	0.115972	0.112486
	-0.347658	-0.186519	-0.228483	-0.262435	-0.132983	0.111455	0.264955	0.270346	0.301869	0.208155	0.0841897	0.19488	0.181531	0.233051	0.105759
	-0.326971	-0.218936	-0.213759	-0.286766	-0.109615	0.18449	0.294715	0.294781	0.294777	0.283938	-0.0281897	-0.0179644	0.0335188	0.0233525	-0.0200946
	-0.508515	-0.32133	-0.339117	-0.407603	-0.222508	0.216418	0.351673	0.295413	0.36711	0.246171	0.20616	0.293725	0.237083	0.330126	0.153567
	-0.501598	-0.294779	-0.376641	-0.411268	-0.236632	0.253588	0.238408	0.29409	0.301111	0.210614	0.0614849	-0.00387441	0.0557235	0.0299064	0.023907
	-0.401546	-0.217053	-0.247437	-0.299941	-0.140515	0.0748273	0.080895	0.139703	0.110626	0.114774	-0.00792447	0.0038237	-0.0785249	-0.0422966	-0.0500828
	-0.188843	-0.0420842	-0.143126	-0.147833	-0.0373011	0.0245101	0.191768	0.0849167	0.108745	0.159704	0.0649178	-0.127502	-0.160038	-0.164067	-0.111378
	-0.283766	-0.112226	-0.220234	-0.233844	-0.0910593	-0.0258661	0.175537	0.0404288	0.0905683	0.0987808	0.00635901	0.0393804	-0.0812557	-0.0433828	-0.0205699
	-0.162464	-0.0184608	-0.167636	-0.139034	-0.0595548	-0.00583979	0.208677	0.136852	0.182861	0.13687	-0.0235441	-0.0941186	-0.18657	-0.138446	-0.16025
	-0.0130643	0.146729	0.0971884	0.0922712	0.148429	0.00127139	0.187269	0.080575	0.112162	0.153264	-0.0348388	-0.138441	-0.197214	-0.113607	-0.260343
	-0.201303	-0.135897	-0.210463	-0.240661	-0.0945466	-0.000771467	0.176249	0.184994	0.218184	0.114345	-0.0623291	0.0168899	0.0399752	0.0719204	-0.0464503
	-0.213432	-0.0121342	-0.154582	-0.0835154	-0.111898	0.0123431	0.123542	0.109883	0.114948	0.125084	0.0902421	-0.00708124	0.0932098	0.0351739	0.0696307
	-0.194688	-0.000818408	-0.139252	-0.105641	-0.0516729	-0.130588	0.0384001	0.0535222	0.0686085	0.0197609	-0.13838	-0.140215	-0.0322985	-0.0423245	-0.137809
	-0.140094	0.0647139	-0.0446178	0.0112801	-0.00472225	0.0401526	0.169581	0.139217	0.19677	0.0852061	0.110942	0.0940242	0.0879455	0.140091	0.016256
	-0.24438	-0.0912066	-0.234508	-0.180105	-0.161578	-0.0411966	0.187639	0.0890218	0.143898	0.09211	-0.0321882	0.00205975	-0.0832655	-0.00750363	-0.118308
	-0.293882	-0.116254	-0.231963	-0.184418	-0.172974	-0.0297615	0.194828	0.0652784	0.131233	0.104946	0.0300417	-0.218927	-0.118533	-0.124823	-0.212312
	-0.26149	-0.0893313	-0.263594	-0.234883	-0.121371	0.0295814	0.172649	0.16367	0.205394	0.101958	0.146621	0.167869	0.199304	0.24071	0.092152
	-0.319509	-0.0960805	-0.206037	-0.166875	-0.152435	-0.0808122	0.0752999	0.00786394	0.0571905	0.00742619	-0.302468	-0.232425	-0.275072	-0.255712	-0.265169
	-0.00658676	0.199986	0.124048	0.15475	0.16048	0.152189	-0.000197886	0.0589302	0.0329012	0.0531097	-0.0915623	-0.0953943	-0.131759	-0.122463	-0.11823
	-0.417004	-0.218623	-0.322838	-0.348145	-0.171355	0.0897134	0.121748	0.170221	0.178849	0.116673	-0.0466798	-0.0266102	0.00311403	-0.00766679	0.00258043
	-0.44527	-0.271365	-0.32614	-0.338076	-0.254654	0.209804	0.274078	0.291688	0.306324	0.256248	0.257701	0.217143	0.393793	0.323823	0.312377
	-0.436359	-0.258249	-0.357854	-0.375112	-0.225457	0.114869	0.220847	0.294331	0.259907	0.263466	0.105957	0.109479	0.303059	0.205838	0.244079
	-0.398162	-0.220368	-0.334075	-0.359683	-0.180447	0.250035	0.32519	0.350864	0.385122	0.275696	0.123094	0.0681647	0.191655	0.165788	0.119141
	-0.363289	-0.246398	-0.333103	-0.365849	-0.193646	0.03371	0.136782	0.125349	0.0773759	0.211879	-0.0810185	-0.0834022	-0.0177114	-0.121419	0.0675314
	-0.373228	-0.2489	-0.293767	-0.34314	-0.167534	0.120597	0.246196	0.32697	0.331611	0.222401	0.0271778	0.0765544	0.128993	0.153893	0.0184034
	-0.205479	-0.0740788	-0.13975	-0.111911	-0.11121	0.00518307	0.0855919	0.0454268	0.0714313	0.0513841	0.0588072	0.0834637	-0.0486413	-0.0128195	0.0326357
	-0.208211	-0.103111	-0.215883	-0.227387	-0.0859573	-0.0654321	0.083939	0.0808208	0.0596506	0.114853	-0.113949	-0.272928	-0.148168	-0.218635	-0.15937
	-0.296149	-0.203918	-0.291167	-0.312202	-0.177945	0.0188534	0.159238	0.177881	0.199967	0.128386	-0.0207585	0.00249664	-0.0218979	0.0134627	-0.0572382
	-0.371145	-0.246401	-0.317022	-0.343465	-0.210722	0.213559	0.323192	0.212245	0.23139	0.305119	-0.0176314	-0.0524917	-0.0866032	-0.122843	-0.00822895
	-0.311611	-0.218278	-0.285407	-0.313038	-0.177674	0.0689678	0.342203	0.193105	0.279325	0.22262	-0.0100548	0.104194	0.00841012	0.053269	0.0298629
	-0.316708	-0.224231	-0.28032	-0.315314	-0.174079	0.106027	0.374041	0.234203	0.325754	0.246819	-0.0463212	0.00102089	-0.0998549	-0.0701536	-0.0310205
	-0.329838	-0.259129	-0.306687	-0.333283	-0.221595	0.134009	0.313643	0.216056	0.265141	0.240255	0.0670753	0.169296	0.0953897	0.134803	0.100804
	-0.351913	-0.260459	-0.298502	-0.324109	-0.22206	0.215548	0.358683	0.270606	0.292376	0.328608	0.0264183	0.0542	-0.0653426	-0.00532875	-0.0228961
	-0.357565	-0.250991	-0.26856	-0.304906	-0.195293	0.148593	0.340008	0.292496	0.285395	0.35688	0.010176	0.0484505	0.0754083	0.0285963	0.133307
	-0.345152	-0.328996	-0.324051	-0.381302	-0.247937	0.143566	0.394938	0.294105	0.305757	0.390719	0.00300082	0.339788	0.162332	0.203746	0.287677
	-0.192391	-0.0316998	-0.12923	-0.143145	-0.00762425	0.189008	0.331063	0.417053	0.365961	0.403291	-0.0444825	0.0590545	0.110307	0.0827976	0.0937037
	-0.418903	-0.276801	-0.267595	-0.324569	-0.19031	0.0608287	0.172447	0.141854	0.118976	0.20502	-0.0398913	-0.0314582	0.0475967	-0.0117267	0.044832
	-0.463597	-0.248668	-0.307238	-0.353676	-0.17146	0.160913	0.2227	0.204765	0.242078	0.1535	0.0483004	0.0414058	0.0455523	0.0995301	-0.0475469
	-0.255257	-0.0851075	-0.131241	-0.168752	-0.0307036	0.0318117	0.158806	0.109027	0.122005	0.139046	-0.0261698	-0.0458932	-0.0266983	0.00251074	-0.101628
	-0.242531	-0.0901118	-0.126351	-0.187107	0.00365763	0.0441669	0.0555469	0.0415533	0.101903	-0.0295221	0.0220489	-0.0885234	0.00614533	0.000996951	-0.0702891
	-0.33107	-0.215753	-0.219103	-0.277112	-0.133804	0.154756	0.369515	0.256512	0.307443	0.290173	-0.0757161	0.0486571	-0.111818	-0.04345	-0.0525134
	-0.345671	-0.167616	-0.3157	-0.287119	-0.200873	0.167756	0.290698	0.170734	0.22643	0.20909	0.29229	0.180336	0.132096	0.192772	0.0808817
	-0.272419	-0.192435	-0.314786	-0.265256	-0.264439	0.00775058	0.107829	0.0489549	0.0830312	0.0579324	-0.00975197	0.0363353	0.218764	0.118061	0.171101
	-0.260285	-0.152038	-0.210964	-0.195233	-0.169215	-0.0120952	0.154906	0.0823312	0.148693	0.0651003	-0.0041862	0.117123	0.0427071	0.043664	0.126454
	-0.345297	-0.182431	-0.314071	-0.276762	-0.229798	0.169211	0.336792	0.140715	0.211296	0.244953	0.11864	0.0608067	-0.0743664	-0.0641297	0.0637185
	-0.317277	-0.154381	-0.319939	-0.277435	-0.207794	0.147637	0.204934	0.25128	0.18615	0.298829	0.145275	0.131268	0.173786	0.0666594	0.301645
	-0.285997	-0.143676	-0.236994	-0.220091	-0.160253	0.0504333	0.215435	0.199613	0.230955	0.179078	-0.133975	-0.121032	-0.0379417	-0.130542	0.0181874
	-0.352621	-0.206314	-0.287498	-0.281288	-0.208337	0.182979	0.238383	0.167725	0.203818	0.195108	-0.0286543	-0.0467826	-0.078599	-0.103791	-0.00329196
	-0.324233	-0.169367	-0.275819	-0.220888	-0.239988	0.0653768	0.10704	0.0641781	0.0703115	0.11175	0.0554056	-0.0287305	-0.0249306	-0.0500479	0.0295176
	-0.303544	-0.149772	-0.249351	-0.233128	-0.165993	0.100595	0.174903	0.131408	0.165016	0.118375	0.128798	0.0574305	0.028671	0.0534379	0.00741992
	-0.184019	-0.056955	-0.0728068	-0.0914109	-0.0295503	0.108369	0.093823	0.101956	0.13559	0.0520323	0.0194945	-0.106112	-0.00235797	-0.0808689	0.0301162
	-0.377867	-0.163226	-0.27761	-0.263873	-0.177663	0.172699	0.155929	0.152834	0.175013	0.129442	0.147079	0.0116169	0.106176	0.0483774	0.0973894
	-0.318449	-0.144741	-0.273353	-0.261601	-0.155947	0.0645659	0.122464	0.115912	0.180565	0.040841	-0.0107709	-0.11223	-0.0355705	-0.0664238	-0.0462088
	-0.358043	-0.192037	-0.279326	-0.305762	-0.143132	-0.107785	0.00524436	-0.0317123	0.0103544	-0.0554938	-0.00394766	0.0299291	0.0556608	0.0920831	-0.0331831
	-0.379516	-0.240534	-0.294376	-0.319113	-0.200073	0.016084	0.120789	0.0665211	0.0886006	0.0938592	-0.0136898	-0.0691338	-0.129158	-0.152917	-0.0151414
	-0.426186	-0.217521	-0.332347	-0.332323	-0.212253	0.139236	0.245002	0.179873	0.218192	0.195986	0.12827	0.0904017	0.159462	0.174618	0.06743
	-0.437116	-0.276169	-0.348111	-0.378624	-0.227214	0.126654	0.253859	0.132545	0.2157	0.136205	0.196871	0.213613	0.170488	0.185323	0.186519
	-0.460825	-0.294173	-0.319103	-0.366368	-0.221972	0.202941	0.279191	0.163014	0.204714	0.2379	0.233905	0.211119	0.0336832	0.0967758	0.12976
	-0.162229	-0.0454632	-0.161754	-0.157415	-0.0522453	0.0880528	0.198211	0.263952	0.233205	0.24646	0.021316	0.0628025	0.0870285	0.0772053	0.0731891
	-0.29504	-0.106358	-0.161212	-0.197367	-0.0589883	0.115915	0.128334	0.0989486	0.0912964	0.137915	0.0770249	-0.162754	-0.149382	-0.149123	-0.164606
	-0.163053	-0.0621218	-0.183132	-0.178897	-0.0681366	0.0450568	0.198541	0.168722	0.148084	0.231361	-0.123487	-0.107714	-0.0655496	-0.159269	0.0208689
	-0.167119	-0.0727419	-0.14919	-0.164903	-0.0518565	0.14236	0.259646	0.311723	0.332056	0.229972	-0.133604	-0.212596	-0.126681	-0.208805	-0.0974708
	-0.332548	-0.212235	-0.312013	-0.30283	-0.231588	0.244202	0.364151	0.29083	0.35899	0.266594	0.26481	0.27968	0.271686	0.319307	0.209575
	-0.287291	-0.180928	-0.265731	-0.291482	-0.141023	0.143979	0.335476	0.269097	0.354304	0.198944	-0.00445355	-0.0331387	-0.0694498	-0.0468099	-0.0812452
	-0.32755	-0.195658	-0.326698	-0.319628	-0.205621	0.178941	0.347849	0.302049	0.283025	0.376041	0.00230105	0.140256	0.118778	0.105005	0.147553
	-0.260327	-0.163971	-0.238239	-0.257239	-0.139878	0.18715	0.305338	0.338883	0.345092	0.282792	0.0682858	-0.042083	0.0654218	-0.0111898	0.0623761
	-0.230217	-0.125101	-0.17127	-0.205544	-0.0776809	0.19686	0.397501	0.36225	0.431894	0.291999	-0.0686665	-0.00189108	0.0581047	0.0428006	0.017009
	-0.405593	-0.297355	-0.400067	-0.394445	-0.302091	0.135666	0.253058	0.365796	0.341749	0.261937	0.0523172	0.0777163	0.107754	0.124222	0.0269879
	-0.320924	-0.246794	-0.278511	-0.318869	-0.191019	0.0917624	0.15829	0.216527	0.249255	0.0936654	-0.0597045	-0.0860115	-0.0196867	0.0141564	-0.156856
	-0.231534	-0.118062	-0.0976551	-0.155985	-0.0383839	0.185678	0.395685	0.339169	0.397203	0.308908	-0.0696471	0.0946448	0.0416752	0.0255318	0.124903
	-0.276811	-0.184733	-0.21241	-0.245363	-0.141182	0.25297	0.309111	0.357577	0.367525	0.280929	0.0327003	-0.0338903	0.0331427	-0.00433893	0.0137431
	-0.28391	-0.193281	-0.223143	-0.255151	-0.150694	0.201833	0.321627	0.316348	0.342214	0.28162	0.0706559	-0.0489445	0.0340268	-0.0190298	0.0190162
	-0.329443	-0.252782	-0.283446	-0.318689	-0.205071	0.238335	0.405855	0.267515	0.319157	0.342465	0.00779353	0.137477	-0.00304679	0.0388279	0.0866052
	-0.314598	-0.200262	-0.208354	-0.250367	-0.145132	0.147745	0.365418	0.31624	0.401553	0.229858	-0.0911583	0.138188	0.108406	0.17053	0.0185316
	-0.369301	-0.287232	-0.270799	-0.326892	-0.207195	0.186929	0.386018	0.251335	0.301921	0.309131	-0.0708797	0.270694	0.0073057	0.109786	0.134986
	-0.320951	-0.195566	-0.207838	-0.258509	-0.121729	0.205625	0.263166	0.218898	0.28306	0.157487	-0.050967	0.020321	-0.0812705	-0.0170205	-0.0746031
	-0.325799	-0.224543	-0.228173	-0.279449	-0.151785	0.245114	0.352008	0.27837	0.327571	0.288578	0.0166776	0.155612	0.0233189	0.100163	0.0437648
	-0.399808	-0.254073	-0.291062	-0.335175	-0.187327	0.0676448	0.181113	0.214235	0.201679	0.181128	-0.0368301	0.0610317	0.0707259	0.0463498	0.0971659
	-0.326633	-0.223621	-0.21639	-0.277042	-0.138145	0.184057	0.334586	0.278467	0.338359	0.23919	-0.0761019	0.146187	-0.0447458	0.06449	-0.0275892
	-0.333181	-0.218557	-0.215637	-0.283505	-0.123014	0.0581777	0.229792	0.149517	0.196284	0.150234	-0.147644	0.0364316	-0.150546	-0.0479344	-0.125179
	-0.382636	-0.262072	-0.258461	-0.323205	-0.170623	0.254267	0.316275	0.266092	0.299886	0.255547	-0.000270695	0.123715	0.00643806	0.0700066	0.0276025
	-0.406873	-0.274359	-0.284879	-0.341516	-0.193684	0.0893031	0.185718	0.19353	0.191165	0.181657	0.00268456	0.0151542	0.0565334	0.00130039	0.102559
	-0.299175	-0.128216	-0.146651	-0.177865	-0.0780083	-0.100164	-0.0592234	-0.105904	-0.0470782	-0.15763	0.0514897	-0.075249	-0.0772848	-0.0749805	-0.090672
	-0.404561	-0.125784	-0.196439	-0.205091	-0.109905	0.130855	0.317945	0.205404	0.242071	0.283438	-0.0604245	0.0937671	0.106948	0.092238	0.128309
	-0.405451	-0.211304	-0.243801	-0.275393	-0.159322	-0.0258674	0.156597	0.0198056	0.124665	0.0138273	-0.137816	0.00673427	-0.116687	-0.022883	-0.125825
	-0.189647	-0.11773	-0.166209	-0.211846	-0.0397025	0.0147633	0.0667982	0.0392338	0.0632351	0.0476962	0.0504334	0.0265946	0.0698067	0.061958	0.042608
	-0.450953	-0.209516	-0.277346	-0.308068	-0.1575	0.152201	0.218791	0.222614	0.225482	0.218084	0.00653147	-0.028959	0.0340522	-0.0387181	0.0856429
	-0.510221	-0.237563	-0.308947	-0.341951	-0.182861	0.0414056	0.278072	0.214851	0.280043	0.182587	-0.122896	-0.13273	-0.0488107	-0.0802778	-0.0781146
	-0.464883	-0.263606	-0.241017	-0.323943	-0.137003	-0.0129718	0.317016	0.162287	0.274119	0.15166	-0.0946482	-0.0768528	-0.0563935	-0.0772832	-0.0380929
	-0.390599	-0.239254	-0.218281	-0.303588	-0.112857	0.0242623	0.202198	0.131078	0.200099	0.077948	-0.0617986	0.0154419	-0.0264265	-0.00628778	-0.00942299
	-0.339135	-0.192876	-0.179032	-0.261117	-0.0664566	0.149884	0.263541	0.1931	0.220276	0.2275	0.0788192	0.132885	0.176553	0.153479	0.164649
	-0.469378	-0.211932	-0.296362	-0.322028	-0.168982	0.108337	0.183355	0.146645	0.160648	0.154324	0.0512586	-0.0411124	-0.00563604	-0.0336455	-0.00602398
	-0.492079	-0.285451	-0.339266	-0.378939	-0.223166	0.126458	0.35548	0.323043	0.398986	0.245483	-0.0729033	0.140883	0.0423641	0.15166	-0.0062072
	-0.220148	-0.0162355	-0.0910265	-0.0338451	-0.104034	-0.342608	-0.153778	-0.22127	-0.259407	-0.0841074	-0.166887	-0.156086	-0.0771292	-0.12621	-0.0664385
	-0.160293	0.0273176	-0.0273683	0.0410911	-0.0813224	0.127635	0.244638	0.145573	0.211744	0.150475	0.0873193	-0.109519	-0.00519196	-0.0534329	-0.038829
	-0.205213	-0.0319958	-0.0961414	-0.0472732	-0.106558	-0.291417	-0.141305	-0.183552	-0.208325	-0.0896726	-0.258941	-0.0855639	-0.17447	-0.195861	-0.0219264
	-0.238719	0.0157403	-0.133678	-0.0686396	-0.0693955	-0.0673719	0.116672	-0.0244194	0.0340431	0.0384155	0.0110357	-0.0845373	-0.107183	-0.0805855	-0.115322
	-0.233111	-0.00687776	-0.0802163	-0.0199927	-0.0971813	0.0630293	0.204824	0.0994769	0.119107	0.195301	-0.0112445	-0.0189475	-0.0457892	-0.0768717	0.0375334
	-0.275088	-0.0046353	-0.122294	-0.0757338	-0.063918	0.00285471	0.150741	0.0877902	0.0958676	0.151593	-0.0447224	-0.113098	-0.0620539	-0.10048	-0.0409556
	-0.029018	0.106706	0.058413	0.110082	0.0208397	-0.096644	-0.0537303	-0.0303789	-0.0575687	-0.0244456	-0.133225	-0.260163	-0.0823587	-0.207374	-0.0895257
	-0.215945	0.0230644	-0.112388	-0.0746296	-0.0214363	-0.0817234	0.0992719	0.0560954	0.0836394	0.0654327	-0.0976416	-0.0948241	-0.0471452	-0.0708204	-0.0539741
	-0.341959	-0.043155	-0.199769	-0.125378	-0.151276	-0.0071446	0.141925	0.0456038	0.0667697	0.127321	0.0201983	0.0219674	0.0097283	0.00567203	0.037147
	-0.332961	-0.0777164	-0.220535	-0.169954	-0.145694	-0.238685	-0.0279966	-0.214923	-0.15689	-0.104619	-0.0166599	-0.00694676	-0.0414006	-0.043011	0.000743866
	-0.299828	-0.0309925	-0.10917	-0.117017	-0.004084	-0.102596	-0.0867096	-0.112462	-0.077995	-0.146229	-0.134474	-0.35575	-0.240671	-0.265872	-0.353045
	-0.214692	-0.0128761	-0.108635	-0.0703675	-0.0634493	-0.396368	-0.351133	-0.311664	-0.344559	-0.301584	-0.463812	-0.59795	-0.464435	-0.559279	-0.460494
	-0.195417	0.0302925	-0.070312	-0.0441551	-0.000242449	-0.103106	0.0410658	-0.133788	-0.0499328	-0.0685733	0.0349155	0.0408598	-0.106929	-0.0426474	-0.0365147
	-0.127893	0.0223553	0.0789839	0.0622524	0.039538	0.163794	0.111385	0.199203	0.212871	0.0677655	0.107792	-0.0731097	0.100634	0.0557745	-0.0179704
	-0.240426	0.0130009	-0.0430361	-0.0605495	0.050198	-0.234018	-0.155025	-0.228812	-0.176576	-0.219273	-0.248514	-0.357196	-0.288328	-0.31149	-0.318117
	-0.315021	-0.0794167	-0.143729	-0.119389	-0.121482	-0.0252215	0.0648321	0.0143885	-0.0047945	0.105778	-0.0717209	-0.18159	-0.116831	-0.168325	-0.0930737
	-0.118434	0.0311448	-0.0141336	-0.00983617	0.0199917	0.00686058	0.117431	0.191321	0.144366	0.168862	-0.0277529	0.00647482	0.0857491	0.009247	0.122014
	-0.335168	-0.0843078	-0.183345	-0.171894	-0.0997384	0.0618451	0.187304	0.138134	0.170442	0.14229	0.050543	-0.0177898	0.0333529	0.0233323	0.00498553
	-0.311626	-0.0989958	-0.111152	-0.151038	-0.0363364	-0.102825	-0.0163979	-0.10225	-0.051215	-0.0675096	-0.103064	-0.196273	-0.206651	-0.197415	-0.19272
	-0.325039	-0.0577691	-0.0771675	-0.106315	-0.0109736	0.119147	0.119888	0.0137754	0.108422	-0.0220732	0.0699459	-0.0747397	-0.0367712	-0.0382941	-0.076048
	-0.308199	-0.0599928	-0.0929244	-0.0908519	-0.0652054	0.00241243	-0.00558756	-0.120748	-0.0821596	-0.0549573	0.0244502	-0.133619	-0.126603	-0.143559	-0.100349
	-0.357013	-0.0830256	-0.254557	-0.202904	-0.155302	0.0252426	0.117574	0.0938202	0.113807	0.0910398	0.131898	0.0231861	0.117279	0.0774543	0.0940459
	-0.345689	-0.0583774	-0.170502	-0.159813	-0.066945	0.00986445	-0.034739	-0.0222919	-0.0130433	-0.0509773	0.0388538	-0.198858	-0.118963	-0.140699	-0.178309
	-0.371678	-0.161218	-0.20279	-0.250381	-0.088642	0.106257	0.165837	0.211587	0.207595	0.169563	0.0596984	-0.168968	0.0796639	-0.0523534	0.0209861
	-0.374661	-0.0835229	-0.188337	-0.197842	-0.0611808	-0.162742	-0.0583416	-0.0246911	-0.0055884	-0.097798	-0.229489	-0.351208	-0.286851	-0.283768	-0.368131
	-0.384567	-0.116012	-0.266207	-0.246789	-0.133177	0.0831105	0.191899	0.0570366	0.116293	0.112412	0.0434398	-0.0804391	-0.142476	-0.157741	-0.0432223
	-0.392509	-0.124104	-0.31642	-0.280792	-0.161928	0.130018	0.176173	0.250185	0.248346	0.162233	0.0164536	-0.107497	0.088709	0.0193871	-0.018973
	-0.442752	-0.157663	-0.340803	-0.312705	-0.186023	0.13674	0.145498	0.206222	0.193279	0.156253	0.0239782	-0.0598515	0.066173	-0.00616973	0.0446376
	-0.473498	-0.219151	-0.345949	-0.358935	-0.189384	0.0821675	0.0856198	0.0265744	0.0682257	0.0137565	0.0328382	-0.054927	-0.0581373	-0.0628234	-0.0578289
	-0.431998	-0.187246	-0.331466	-0.323341	-0.1909	0.0939462	0.24276	0.256876	0.279834	0.197246	0.087562	0.136647	0.143459	0.162995	0.100739
	-0.124268	0.0836532	-0.000550817	0.0357603	0.0335058	0.0107925	0.1817	0.157689	0.116918	0.246239	-0.110131	-0.00582599	-0.00186527	-0.0645587	0.0905143
	-0.222773	0.00547958	-0.094711	-0.0287938	-0.0936673	0.0815679	0.215638	0.154231	0.124624	0.273506	0.00400236	-0.0334758	-0.0669525	-0.144879	0.102483
	-0.209833	0.0170278	-0.0545564	-0.0286815	-0.0204433	0.038183	0.175482	0.16523	0.115467	0.257306	-0.0212284	0.0336057	0.0260905	-0.0501396	0.165439
	-0.209276	0.0295479	-0.0781951	-0.0501493	-0.0154617	0.0964326	0.106861	0.178931	0.124459	0.186691	-0.056849	-0.163946	-0.0589779	-0.148653	-0.0375632
	-0.0706479	0.149661	0.0955182	0.0930744	0.149003	-0.0120839	0.24402	0.171864	0.176926	0.250259	-0.156728	-0.0694215	-0.0404275	-0.0905329	0.0174505
	-0.161176	0.100285	0.0268989	0.0393823	0.072676	0.0571667	0.204846	0.212357	0.212566	0.212518	-0.0711205	0.0613778	0.0835182	0.0823452	0.059906
	-0.340532	-0.117921	-0.248395	-0.20829	-0.179436	0.109306	0.309127	0.239725	0.262831	0.272707	0.0618208	0.101891	0.0481635	0.0709045	0.0701985
	-0.321882	-0.0773	-0.197988	-0.157267	-0.140146	0.0489826	0.183306	0.0986935	0.115486	0.157465	0.113341	0.0564117	0.0526258	0.0449301	0.0649079
	-0.128911	0.0702765	0.0214431	0.0164263	0.0688965	0.0111034	0.184192	0.180757	0.139556	0.250081	-0.148516	-0.0888809	-0.0432116	-0.116845	0.0280196
	-0.29741	-0.0186154	-0.118601	-0.0861149	-0.0717838	0.218518	0.28908	0.21027	0.267759	0.222615	0.0581172	0.0508969	-0.00395926	0.0115667	0.0433077
	-0.161994	0.0826669	-0.027676	0.00252401	0.0325638	0.159667	0.40766	0.325158	0.347995	0.387848	-0.0775971	0.159759	0.0642704	0.118567	0.100208
	-0.0927714	0.0400649	-0.0333169	-0.00374334	-0.0165071	0.0754448	0.290679	0.202825	0.212773	0.281423	-0.0818449	0.0789484	0.0378737	0.0434446	0.0716599
	-0.267593	0.0249015	-0.0981765	-0.0554585	-0.0435559	0.232543	0.318193	0.369676	0.326554	0.375103	0.0840882	0.131636	0.213236	0.144632	0.238377
	-0.165746	0.0584137	-0.0252058	-0.00366469	0.0172502	0.0878428	0.212561	0.13608	0.101536	0.277401	-0.0557589	-0.0498751	-0.0914217	-0.138302	0.0345689
	-0.169001	-0.0411045	-0.113767	-0.0895563	-0.0764213	0.021432	0.177072	0.156933	0.161018	0.161927	-0.0767454	0.136881	0.12475	0.139293	0.106857
	-0.143472	-0.0385187	-0.0840404	-0.0807964	-0.052621	-0.0317722	0.189252	0.0905938	0.112565	0.161654	-0.0728926	0.0798043	-0.0264334	-0.000106891	0.0536919
	-0.310562	-0.142153	-0.211085	-0.19772	-0.170845	0.0561428	0.299494	0.259399	0.249784	0.32127	-0.0292207	0.0627871	0.0825949	0.0933317	0.0483652
	-0.145423	-0.0396641	-0.0456193	-0.0615871	-0.0213848	-0.0555521	0.0650005	0.0259785	0.0172499	0.0822608	-0.0802911	0.0939882	-0.0565016	0.038763	-0.0506431
	-0.332902	-0.200921	-0.249115	-0.251104	-0.196922	0.193161	0.191764	0.207958	0.1988	0.213067	0.0479687	0.0228581	-0.0152029	-0.0159223	0.0381672
	-0.40791	-0.183588	-0.236335	-0.250835	-0.162542	0.313911	0.355463	0.402392	0.384618	0.385172	0.134294	0.0257372	0.144556	0.0864297	0.114331
	-0.256339	-0.1928	-0.16428	-0.197648	-0.145578	-0.0634192	0.188242	0.0079527	0.0696169	0.101049	-0.138625	0.107229	-0.0504728	0.0295261	-0.0128851
	-0.214674	-0.124975	-0.128137	-0.160818	-0.0839129	-0.00343145	0.12572	0.0396243	0.0517777	0.113516	-0.0463774	0.058778	-0.111089	-0.00849174	-0.0872729
	-0.369725	-0.236883	-0.279759	-0.319398	-0.180799	0.0982083	0.230535	0.1794	0.225491	0.160684	0.234756	0.259817	0.124159	0.218358	0.126281
	-0.366975	-0.182138	-0.2211	-0.254348	-0.133144	0.177232	0.202193	0.213938	0.193103	0.228299	0.161887	0.105674	0.10599	0.158248	0.0102393
	-0.263952	-0.150735	-0.136633	-0.192481	-0.0695177	-0.00939212	0.148558	0.11843	0.109673	0.162555	-0.024569	0.0543773	0.0125747	-0.0118834	0.095284
	-0.299763	-0.180602	-0.205512	-0.25038	-0.110897	-0.108096	0.0314702	0.0192512	0.0136405	0.023082	-0.103818	0.0745513	-0.00224282	0.0256892	0.0211984
	-0.418995	-0.265485	-0.25321	-0.30448	-0.19436	0.155718	0.162889	0.18741	0.151431	0.210238	0.0362707	-0.0487783	-0.062213	-0.0285083	-0.121811
	-0.403449	-0.22596	-0.313117	-0.332067	-0.19866	0.0766998	0.224405	0.226906	0.209865	0.24288	-0.0134579	0.0879662	-0.122016	-0.0167243	-0.0436147
	-0.250352	-0.223026	-0.196513	-0.274474	-0.111442	-0.135546	0.158056	0.0382135	0.140294	0.000200658	-0.0930086	0.0386026	-0.0692147	0.0336186	-0.124495
	-0.423093	-0.26147	-0.296069	-0.345628	-0.18566	0.126387	0.257849	0.236567	0.257552	0.217392	0.119709	0.139716	0.0339488	0.129707	-0.0147995
	-0.281938	-0.105716	-0.20984	-0.208425	-0.104781	0.0899046	0.213447	0.173349	0.167653	0.219417	-0.105829	0.140874	0.00647449	0.0435445	0.108336
	-0.485559	-0.382636	-0.375051	-0.437282	-0.289208	0.0369139	0.233616	0.124697	0.153745	0.182963	-0.0671771	0.115009	0.0422638	0.0850145	0.0381856
	-0.331421	-0.196329	-0.190977	-0.277874	-0.0601517	-0.0807337	-0.0604752	-0.0311719	-0.0243075	-0.0955702	-0.0357692	-0.0400695	-0.021424	0.00830607	-0.111753
	-0.327218	-0.245587	-0.247711	-0.322077	-0.132059	-0.0795703	0.0416594	0.0135159	0.0448025	-0.0194342	-0.190559	-0.23602	-0.183051	-0.200805	-0.214755
	-0.427643	-0.257457	-0.296576	-0.343605	-0.185691	0.115811	0.186707	0.199724	0.232381	0.122897	0.0108504	-0.101085	-0.105441	-0.0433161	-0.213829
	-0.323388	-0.132486	-0.172258	-0.211663	-0.0730388	-0.0160009	0.00897204	0.0701837	-0.00409494	0.108755	-0.0431862	-0.15089	-0.00468944	-0.0619273	-0.0639
	-0.534976	-0.358886	-0.425278	-0.483032	-0.269297	0.205745	0.287242	0.254701	0.314725	0.182056	0.190865	0.132023	0.0676649	0.156952	-0.0187208
	-0.434855	-0.304297	-0.295567	-0.351805	-0.214235	-0.0224486	0.176556	0.0858143	0.0916931	0.165355	-0.0769304	0.0965977	-0.0513362	-0.0141649	0.0498775
	-0.405894	-0.211573	-0.238682	-0.288595	-0.130912	0.0228918	0.0117468	0.0544812	0.00452355	0.05978	-0.0917245	0.0249619	-0.0776223	-0.0169136	-0.0849032
	-0.463268	-0.36843	-0.335283	-0.412862	-0.249788	-0.0427601	0.135816	-0.014534	0.043026	0.0527378	-0.0852071	0.0258154	-0.16223	-0.0657622	-0.0992421
	-0.314715	-0.0806541	-0.182277	-0.129098	-0.156373	0.0357048	0.217843	0.170655	0.184378	0.204197	0.00629054	-0.0732068	0.0408739	-0.043873	0.0501529
	-0.351589	-0.0787717	-0.164543	-0.125823	-0.141895	-0.159502	0.0215176	-0.034925	0.0263112	-0.0684003	-0.12294	-0.190441	-0.152211	-0.141917	-0.195459
	-0.278942	-0.0731102	-0.141282	-0.137516	-0.0845715	0.00167383	0.100017	0.0674575	0.0886041	0.076169	-0.0155222	-0.0970289	-0.176038	-0.158013	-0.101175
	-0.484758	-0.217189	-0.345436	-0.334937	-0.226541	-0.0449943	0.0465494	-0.0557665	0.0159934	-0.0710362	-0.0421876	-0.0362601	-0.15333	-0.0571457	-0.19537
	-0.406307	-0.14518	-0.260919	-0.253255	-0.151378	0.309298	0.353224	0.378163	0.41847	0.286285	0.249321	0.165046	0.245767	0.277572	0.110684
	-0.374766	-0.185712	-0.240077	-0.235705	-0.192518	0.252565	0.29622	0.34199	0.28315	0.380636	0.144513	0.0795704	0.127748	0.0577645	0.202592
	-0.506995	-0.213849	-0.357148	-0.351649	-0.212475	0.0982869	0.140473	0.18732	0.188585	0.135106	0.0855993	0.0361332	0.100133	0.0972844	0.0374818
	-0.320913	-0.120302	-0.224464	-0.212219	-0.137507	0.202412	0.345448	0.371133	0.367005	0.348375	0.0843062	0.140253	0.190348	0.1718	0.172596
	-0.341089	-0.168444	-0.187335	-0.209112	-0.144017	0.155407	0.30859	0.421228	0.39695	0.340273	0.091312	0.0699941	0.141126	0.128425	0.0997341
	-0.49641	-0.279301	-0.379402	-0.405179	-0.234456	0.253354	0.234568	0.297082	0.295915	0.196296	0.2333	0.116564	0.144092	0.187454	0.00490742
	-0.271405	-0.139389	-0.185804	-0.20558	-0.101988	0.230415	0.349856	0.482208	0.510035	0.293078	0.11551	0.201888	0.384391	0.382633	0.176761
	-0.505701	-0.26731	-0.37866	-0.399698	-0.229906	0.196948	0.236287	0.262676	0.32219	0.134331	0.0148814	0.0962381	0.115369	0.182979	-0.0096886
	-0.422096	-0.210998	-0.256186	-0.294706	-0.158851	0.197437	0.251137	0.284163	0.288418	0.236777	0.0947505	0.0766942	0.172228	0.156098	0.105578
	-0.416229	-0.24369	-0.321146	-0.351178	-0.193019	0.189425	0.263328	0.311758	0.350395	0.192159	0.167234	0.179436	0.197432	0.240456	0.106758
	-0.530926	-0.315677	-0.387704	-0.418764	-0.268351	0.133149	0.265688	0.256759	0.290223	0.215056	0.0357707	0.170247	0.150075	0.169849	0.154209
	-0.5019	-0.338417	-0.379219	-0.423456	-0.27417	0.119047	0.287531	0.210234	0.30348	0.15435	0.0744497	0.29038	0.146103	0.268477	0.107876
	-0.559363	-0.349607	-0.418824	-0.456775	-0.28979	0.254248	0.379643	0.372223	0.420789	0.282355	0.102456	0.131052	0.122168	0.177117	0.0173738
	-0.575387	-0.325724	-0.459169	-0.467157	-0.303598	0.363318	0.268802	0.384578	0.323418	0.32818	0.273077	0.224052	0.264422	0.251332	0.224438
	-0.524296	-0.287887	-0.414989	-0.408237	-0.291735	0.317619	0.289791	0.356075	0.318003	0.343151	0.211278	0.220994	0.199474	0.190976	0.239165
	-0.292341	-0.184351	-0.205276	-0.251616	-0.114393	0.0680135	0.269466	0.215999	0.259708	0.177327	-0.0671691	0.164548	-0.0271541	0.0523133	0.0533225
	-0.278218	-0.137295	-0.208084	-0.21997	-0.120268	0.113826	0.288751	0.300495	0.306634	0.277254	-0.0972872	0.131021	0.0695117	0.0997366	0.0901626
	-0.312264	-0.158964	-0.234302	-0.254481	-0.126888	0.0147924	0.160557	0.177829	0.220667	0.0788422	-0.0232502	0.000669913	0.0656823	0.0414288	0.0258312
	-0.198963	-0.0639646	-0.113938	-0.109431	-0.0759432	0.0903789	0.27675	0.311764	0.267028	0.343917	-0.150846	-0.0577511	0.0681468	0.0115218	0.0208562
	-0.327271	-0.0377528	-0.128501	-0.103736	-0.0743816	0.0607516	0.20575	0.135195	0.198623	0.124718	-0.00727142	-0.0228672	-0.0100251	-0.00604139	-0.010748
	-0.273047	-0.07584	-0.132214	-0.115476	-0.103091	0.135822	0.18889	0.176408	0.234702	0.107416	0.041782	-0.0671089	-0.0325252	-0.0376306	-0.0503774
	-0.400721	-0.150788	-0.290528	-0.261366	-0.193025	0.0710263	0.135242	0.267833	0.211964	0.210859	-0.00107508	0.0298049	0.124349	0.10747	0.0504667
	-0.371424	-0.100045	-0.209598	-0.173585	-0.153146	0.225033	0.263876	0.258292	0.241542	0.288138	0.114751	0.0865825	0.0773626	0.0696238	0.102004
	-0.300298	-0.0678648	-0.165322	-0.134046	-0.12498	0.186521	0.273962	0.297379	0.265817	0.326631	0.0830921	0.00614706	0.0262305	0.0216535	0.0202471
	-0.416588	-0.188262	-0.291568	-0.266187	-0.223934	0.135708	0.27795	0.26147	0.26539	0.272959	0.126679	0.188458	0.146147	0.104443	0.267318
	-0.414275	-0.154268	-0.318632	-0.283998	-0.19851	0.145939	0.327927	0.287993	0.31823	0.274989	0.0337558	0.087919	0.149847	0.130824	0.111154
	-0.241922	-0.0835694	-0.0801923	-0.0909028	-0.0682781	0.100342	0.276176	0.147732	0.220709	0.1655	-0.0414059	0.0816701	-0.070311	0.00435667	-0.0251289
	-0.137116	0.0761628	0.0426839	0.0392845	0.0765238	-0.0377878	0.138456	0.0670514	0.119951	0.0560584	-0.196455	0.0427517	0.0321986	0.0508942	0.0121662
	-0.0758097	0.138882	0.152776	0.146036	0.143436	-0.0631787	0.204656	0.375116	0.26733	0.351352	-0.330297	-0.065819	0.0196516	-0.0798325	0.0762987
	0.101792	0.195381	0.256172	0.247781	0.195521	-0.0235826	0.0874297	0.00291835	0.0341269	0.0321152	-0.0610569	0.0332828	0.0414203	0.0159653	0.076372
	-0.0982148	0.106896	0.065375	0.0578637	0.115994	0.0740441	0.401214	0.461057	0.388933	0.515079	-0.110919	0.166664	0.183998	0.0996084	0.305162
	-0.126652	0.00388021	-0.0438693	-0.0419903	-0.00525626	0.0424608	0.271236	0.294764	0.286966	0.289003	-0.27701	-0.115356	-0.0722047	-0.109007	-0.0686543
	-0.118301	0.0254024	0.0228999	-3.47141e-05	0.0524297	-0.0419561	0.131337	0.254912	0.201178	0.205586	0.0183167	0.0616093	0.127929	0.126952	0.0580163
	-0.0962145	0.09386	0.0325926	0.0531522	0.0610859	0.0508166	0.256057	0.304771	0.269213	0.324459	-0.103961	0.0206257	0.0788264	0.0285366	0.106905
	-0.17379	-0.0507301	-0.0998626	-0.0804861	-0.0852799	0.0479801	0.228052	0.293638	0.231663	0.328038	-0.129634	-0.0256747	0.0187743	-0.0626554	0.108826
	-0.228119	-0.112292	-0.137989	-0.155709	-0.0906276	0.110313	0.364943	0.271101	0.328896	0.293944	-0.102818	0.0748848	0.0322109	0.0167612	0.107052
	-0.246429	-0.10719	-0.10509	-0.157371	-0.0358686	0.17894	0.413977	0.355743	0.443611	0.282247	-0.0299083	0.116161	0.186305	0.202225	0.0815247
	-0.305897	-0.140353	-0.166451	-0.204018	-0.0901396	0.154489	0.300929	0.269763	0.276511	0.283663	0.00495504	0.0974429	0.081922	0.0902009	0.0909828
	-0.41535	-0.245899	-0.269929	-0.321333	-0.171269	0.261285	0.431482	0.438783	0.485611	0.354284	0.140391	0.192191	0.272279	0.271626	0.175316
	-0.366441	-0.222395	-0.243073	-0.283889	-0.165866	0.0568981	0.0958604	0.118246	0.08969	0.132236	-0.116565	-0.152287	-0.120909	-0.137042	-0.143637
	-0.552857	-0.360306	-0.466049	-0.515683	-0.28532	0.303658	0.36455	0.445764	0.452997	0.339945	0.0962412	0.0372263	0.13847	0.151979	0.00374108
	-0.354195	-0.223831	-0.261619	-0.271088	-0.212614	0.0373019	0.236878	0.179734	0.171271	0.244997	0.0171306	0.0996511	0.087817	0.102126	0.07816
	-0.388479	-0.186624	-0.236393	-0.257576	-0.155155	0.109101	0.221665	0.195207	0.194756	0.224643	0.0432928	0.177428	0.0525142	0.0838024	0.163902
	-0.357843	-0.220845	-0.252994	-0.306219	-0.144247	0.0550153	0.226388	0.109452	0.150114	0.169361	-0.0716248	0.135641	0.0425866	0.0320613	0.162599
	-0.114718	0.0396621	-0.0747421	-0.0411397	-0.0145092	0.0110494	0.258174	0.154997	0.226655	0.152898	0.0934531	-0.0105811	-0.0400882	-0.0593214	0.026555
	-0.115429	0.0120974	-0.0563072	-0.059537	0.0115307	0.0404864	0.179634	0.137549	0.170584	0.118595	0.063965	0.0597006	-0.00204106	0.0252656	0.0216101
	-0.144341	0.0457445	-0.129544	-0.0625653	-0.0558052	0.0285432	0.255215	0.137819	0.185764	0.185218	-0.0917668	-0.130105	-0.199311	-0.203343	-0.132026
	-0.0675547	0.0522641	-0.0605558	-0.034663	0.00646253	0.0771563	0.256016	0.175672	0.19535	0.235667	0.0681951	-0.0283423	-0.0344586	-0.0735345	0.0427565
	0.0376659	0.202149	0.18469	0.162718	0.226364	0.123031	0.259821	0.1739	0.220276	0.190973	-0.0435867	-0.0636415	-0.0443284	-0.0998799	0.00264833
	-0.132328	-0.0185572	-0.137006	-0.118983	-0.0504591	0.112798	0.239682	0.234836	0.214537	0.267047	0.00998838	0.00601469	0.00805811	-0.0418348	0.0761275
	-0.0931538	0.127019	-0.0174886	0.0571942	0.0207344	-0.0280703	0.174914	0.169447	0.14924	0.211205	0.128221	0.05567	0.014027	0.027622	0.0262244
	-0.142951	0.112778	-0.0386054	0.0642537	-0.0352963	0.0237315	0.122141	0.16926	0.157608	0.133588	0.038313	0.0246628	0.0964085	0.0695827	0.0511693
	-0.131258	0.0273846	-0.0680182	-0.0281878	-0.0318295	-0.0563541	0.164078	0.0986295	0.114673	0.143181	0.0702034	0.154177	0.169436	0.214503	0.0768755
	-0.142078	0.0680355	-0.00994418	0.0338223	-0.00236096	0.0876589	0.281167	0.182635	0.257092	0.189706	0.0431545	-0.100898	-0.0235412	-0.0470305	-0.0734826
	-0.128405	0.0263319	-0.0621547	-0.0482706	0.00204143	-0.0567299	0.103315	0.0314328	0.0478141	0.0887578	-0.155151	-0.0254854	-0.0249448	-0.0878456	0.0670485
	-0.27442	-0.127071	-0.183215	-0.150671	-0.174621	-0.0329421	0.166321	0.195311	0.175708	0.181083	0.0801407	-0.0313817	0.00580209	0.00238412	-0.0495109
	-0.0512431	0.130131	0.059348	0.0902626	0.0907449	0.176173	0.0107141	0.138621	0.114147	0.0270537	-0.0375356	-0.125061	-0.0175458	-0.0713832	-0.0700888
	-0.470674	-0.254994	-0.337522	-0.34645	-0.23699	0.253384	0.326984	0.248383	0.304234	0.251946	0.220584	0.183253	0.123297	0.164646	0.121824
	-0.480225	-0.233131	-0.365398	-0.330759	-0.273935	0.0699434	0.245205	0.219884	0.211251	0.2466	-0.000133769	0.0299099	0.073219	0.0266233	0.0918602
	-0.486891	-0.273024	-0.341081	-0.364952	-0.238592	0.228581	0.381942	0.251046	0.345937	0.23774	0.188158	0.107109	-0.00707679	0.0694289	-0.0012454
	-0.433229	-0.20578	-0.299241	-0.290307	-0.212947	0.188093	0.197361	0.26511	0.213338	0.260924	0.153648	0.207374	0.137754	0.177268	0.152282
	-0.336722	-0.188757	-0.31372	-0.305903	-0.185272	0.0744628	0.243935	0.157733	0.208757	0.181427	-0.0108562	0.0358249	-0.0368742	0.00649747	-0.0195541
	-0.438056	-0.263453	-0.313117	-0.349891	-0.20567	0.136115	0.303131	0.296891	0.351344	0.209035	0.111885	0.178838	0.216543	0.217996	0.17416
	-0.282902	-0.0712878	-0.178992	-0.122158	-0.154778	-0.0325449	0.165904	0.0525746	0.124952	0.058591	-0.0658829	-0.0823419	-0.0166735	-0.00853858	-0.124033
	-0.376486	-0.11364	-0.240794	-0.179555	-0.211427	-0.0505198	0.136909	0.105104	0.132479	0.0968208	-0.142548	-0.143373	-0.102131	-0.156695	-0.0575373
	-0.0978571	0.0433209	0.00134634	0.0003671	0.0397934	0.00674059	0.184326	0.203149	0.212153	0.176408	-0.238538	-0.0653966	-0.0421419	-0.0868758	0.00647333
	-0.113064	-0.000921551	-0.0825635	-0.0734089	-0.0233278	-0.0801807	0.108026	0.107465	0.10478	0.111095	-0.218569	-0.209586	-0.222332	-0.220736	-0.221568
	-0.162898	-0.0349433	-0.123805	-0.0940616	-0.0844766	0.0119965	0.215908	0.139161	0.172035	0.170793	-0.122121	0.00617124	-0.061839	-0.0646503	0.0126882
	-0.16242	-0.0470601	-0.126675	-0.111194	-0.074359	0.0609302	0.350017	0.311	0.327601	0.32838	-0.0881984	-0.0510867	0.0303215	-0.0880821	0.123656
	-0.157829	-0.0439715	-0.102804	-0.0768871	-0.088897	0.178189	0.254229	0.287049	0.268044	0.268912	-0.0736753	-0.0669847	0.0330545	-0.0541664	0.0318026
	-0.197028	-0.089492	-0.140008	-0.14576	-0.0867769	0.0764416	0.378343	0.217382	0.314207	0.236813	-0.0924256	0.127565	0.00460801	0.0216136	0.0991189
	-0.216006	-0.107446	-0.106418	-0.132585	-0.075836	0.126689	0.273208	0.303588	0.294672	0.295137	-0.024857	0.0775716	0.0854358	0.0756408	0.0996899
	-0.15803	-0.0749105	-0.0871727	-0.0923	-0.0718282	0.26134	0.249386	0.318187	0.277936	0.321697	0.0667822	-0.0280705	0.145885	0.0667266	0.0905378
	-0.207385	-0.113836	-0.150892	-0.172439	-0.0857077	0.147607	0.338653	0.28448	0.351069	0.228541	-0.0356523	0.0477361	0.0197813	0.032839	0.00926516
	-0.201621	-0.114356	-0.113754	-0.140877	-0.0796613	0.147668	0.348393	0.241545	0.321457	0.227033	0.022882	0.202846	0.168501	0.205581	0.145177
	-0.2133	-0.0751715	-0.0793107	-0.108391	-0.0347334	0.0805103	0.258972	0.225118	0.201753	0.303094	-0.141393	-0.0744609	0.00913646	-0.115519	0.122675
	-0.25655	-0.15481	-0.138579	-0.193016	-0.0777748	0.156899	0.349521	0.340057	0.377268	0.293519	-0.0383172	0.187173	0.144461	0.216925	0.0698407
	-0.261126	-0.139853	-0.137288	-0.172102	-0.0901963	0.143502	0.285281	0.280844	0.27128	0.298675	-0.131121	0.050824	-0.0679612	-0.0540867	0.0359084
	-0.275668	-0.124411	-0.13419	-0.187944	-0.0439231	0.116949	0.304106	0.228256	0.299296	0.196132	-0.117324	0.152691	-0.0450215	0.103164	-0.058661
	-0.28644	-0.143748	-0.159356	-0.191903	-0.0969261	0.135196	0.320356	0.248153	0.3245	0.203589	-0.0574278	0.129644	0.0549802	0.103911	0.0420444
	-0.306623	-0.127145	-0.219643	-0.235202	-0.102208	0.163626	0.328805	0.314908	0.320268	0.30664	-0.0938764	0.0122294	-0.0813427	-0.0355966	-0.0653795
	-0.488694	-0.260639	-0.368515	-0.382698	-0.231818	0.151743	0.298604	0.275867	0.333683	0.210954	0.0168017	0.0641137	0.0161838	0.0850717	-0.0479279
	-0.468046	-0.274609	-0.360622	-0.383824	-0.235214	0.0594521	0.243596	0.259299	0.305127	0.17306	-0.0931125	-0.0848094	-0.00407348	-0.0110802	-0.0694281
	-0.185525	-0.0506555	-0.119772	-0.15709	0.00714712	0.0322225	-0.00779266	0.0820711	0.0915762	-0.0393548	-0.0237633	-0.142635	0.045015	-0.000315921	-0.0947297
	-0.186702	-0.0931558	-0.14757	-0.169894	-0.0668328	-0.0242741	0.067338	0.106098	0.107491	0.0565446	-0.14538	-0.155647	-0.0809292	-0.140236	-0.0754692
	-0.209755	-0.0903872	-0.0993225	-0.140293	-0.0372803	0.229369	0.429027	0.349228	0.412213	0.338483	0.113292	0.164058	0.209273	0.166949	0.232715
	-0.304024	-0.168843	-0.194807	-0.237852	-0.11045	0.133114	0.284662	0.237669	0.225044	0.299737	-0.12938	0.0289162	-0.175876	-0.116688	-0.0480693
	-0.385915	-0.112053	-0.244196	-0.194247	-0.187691	0.140717	0.280177	0.152028	0.293858	0.0757474	-0.117316	-0.0896664	-0.217857	-0.102546	-0.23971
	-0.361917	-0.121888	-0.25818	-0.226582	-0.164322	0.0362604	0.16642	0.126378	0.165401	0.12809	-0.0601952	-0.126826	-0.0761524	-0.0795995	-0.112378
	-0.452469	-0.179453	-0.306761	-0.285696	-0.207194	0.13023	0.261647	0.186817	0.231709	0.201093	0.102301	0.111099	-0.00327234	0.0420659	0.0573041
	-0.441343	-0.188774	-0.313052	-0.28968	-0.21759	0.0782491	0.178488	0.135255	0.184204	0.118118	0.0316007	0.00452437	0.0218421	0.00734577	0.0324868
	-0.472676	-0.246255	-0.33775	-0.327311	-0.259255	0.0909684	0.299871	0.189525	0.292942	0.138519	0.0898702	0.232733	0.134261	0.197231	0.129225
	-0.187817	0.0367895	-0.0826618	-0.0199154	-0.056934	0.0227729	0.218095	0.123767	0.158852	0.163898	0.171137	0.127484	0.180458	0.16601	0.135613
	-0.193479	0.00790735	-0.116078	-0.0573081	-0.0821794	0.071679	0.20764	0.0853192	0.139412	0.128747	0.157819	0.104263	0.178206	0.156013	0.128728
	-0.0465504	0.108514	0.0330624	0.0519965	0.0777033	-0.0363871	0.181916	0.111059	0.0826712	0.225777	-0.0714228	0.0329157	0.0588859	-0.0114982	0.132095
	-0.180187	0.0354604	-0.0596647	-0.00949849	-0.0403105	0.0680209	0.28196	0.224938	0.196845	0.334732	-0.170057	-0.0518923	-0.0581812	-0.157548	0.105235
	-0.260495	-0.0411039	-0.163571	-0.117111	-0.108557	0.0142223	0.216508	0.0737568	0.119422	0.156958	-0.200761	0.051419	-0.121341	-0.108571	0.02955
	-0.271524	-0.00403995	-0.109617	-0.0487365	-0.0913554	0.176928	0.269614	0.147667	0.192347	0.219863	-0.0810416	-0.0573084	-0.121412	-0.135079	-0.0320639
	-0.319055	-0.0597845	-0.159281	-0.120193	-0.122026	-0.0106568	0.0231849	0.0445262	0.0949163	-0.0555183	-0.0656541	-0.124354	0.0220809	-0.00713602	-0.103093
	-0.20364	0.00921657	-0.0601323	-0.0358214	-0.0300267	0.130999	0.184713	0.173627	0.223625	0.116501	-0.0829964	-0.111942	0.0260272	-0.0234512	-0.0360168
	-0.0353176	0.0583422	0.0012089	0.00152487	0.051089	0.0902398	0.309239	0.33699	0.291323	0.383781	0.0313844	0.118405	0.227824	0.160329	0.212112
	-0.185415	-0.0307909	-0.0796821	-0.0706833	-0.0557896	0.145024	0.259367	0.117583	0.165201	0.197018	0.0343661	-0.106264	-0.159764	-0.199388	-0.0222298
	-0.145508	0.000325658	-0.0816409	-0.0428427	-0.0616757	0.181014	0.347697	0.26861	0.283999	0.327615	0.161261	0.213422	0.177013	0.184538	0.1965
	-0.200426	-0.0787444	-0.137324	-0.120924	-0.109144	0.0822034	0.377492	0.291875	0.306936	0.358435	-0.0413186	0.200555	0.0504875	0.106904	0.125785
	-0.126145	0.00475658	-0.0951939	-0.0846423	-0.0144857	0.108405	0.391198	0.225533	0.299576	0.297311	-0.05562	-0.154824	-0.0157855	-0.150026	0.0361484
	-0.228975	-0.123023	-0.182833	-0.196164	-0.112231	0.106495	0.224033	0.261961	0.263008	0.221067	-0.0916953	-0.0132071	0.0345721	0.0102839	0.0194268
	-0.160066	-0.0336532	-0.0887643	-0.102905	-0.0193693	0.150885	0.458536	0.363559	0.430491	0.355166	-0.0284102	0.153632	0.180388	0.149752	0.185487
	-0.1982	-0.0756015	-0.137654	-0.153409	-0.0580872	0.216125	0.425949	0.391489	0.405999	0.40549	-0.0726451	-0.0789611	0.016648	-0.100697	0.0895017
	-0.237714	-0.136245	-0.181802	-0.199694	-0.116322	0.193175	0.266179	0.273573	0.298793	0.229527	0.0550233	-0.00655875	0.0777259	0.0692777	0.00472473
	-0.1471	-0.0246582	-0.0436277	-0.0824554	0.0298932	0.0542308	0.101746	0.185356	0.146559	0.156134	-0.0786318	-0.180636	-0.125988	-0.141649	-0.162714
	-0.254354	-0.140346	-0.158954	-0.183203	-0.113756	0.215558	0.366047	0.373027	0.428616	0.280782	-0.0197779	0.0119711	-0.000253998	0.0312635	-0.0371217
	-0.268828	-0.161079	-0.176759	-0.209581	-0.118767	0.233599	0.400483	0.385314	0.439979	0.30914	0.029977	0.0504795	0.0550124	0.0775138	0.00656383
	-0.269876	-0.123349	-0.160845	-0.181738	-0.0983161	0.190394	0.335396	0.305879	0.311167	0.331274	0.00106797	0.0428146	-0.040668	-0.0636574	0.0866147
	-0.235049	-0.135347	-0.148408	-0.188252	-0.0828392	0.214629	0.407417	0.434057	0.467104	0.343465	-0.00724478	0.0967698	0.180049	0.19095	0.0547276
	-0.322574	-0.181169	-0.209143	-0.242655	-0.136897	0.420653	0.490749	0.476817	0.502944	0.443638	0.177186	0.220554	0.193484	0.217602	0.180794
	-0.282175	-0.138226	-0.182684	-0.203989	-0.109234	0.119874	0.242968	0.227607	0.292053	0.127725	-0.162547	-0.0180725	-0.0880882	-0.000319636	-0.171132
	-0.405909	-0.230784	-0.275867	-0.31513	-0.175687	0.156483	0.277878	0.269925	0.29758	0.221476	-0.0742576	0.0923227	0.0510461	0.0557076	0.0958714
	-0.438121	-0.171501	-0.252384	-0.252162	-0.16546	0.0752859	0.159793	0.217913	0.189745	0.204066	-0.071675	-0.113783	-0.0583794	-0.0915497	-0.0538815
	-0.264122	-0.150063	-0.172403	-0.214419	-0.0835246	-0.0225524	-0.157961	-0.101897	-0.0909094	-0.18525	-0.00472017	-0.275404	-0.191025	-0.187283	-0.298277
	-0.40946	-0.214018	-0.284362	-0.296247	-0.189573	0.131043	0.319731	0.265554	0.318689	0.257689	0.0768169	-0.011455	0.0117697	0.0299091	-0.0239282
	-0.430576	-0.246969	-0.275299	-0.337474	-0.152225	-0.023775	0.240947	0.100938	0.186822	0.118038	-0.214978	-0.0415992	-0.12024	-0.0438901	-0.137056
	-0.440281	-0.234165	-0.32474	-0.347078	-0.189247	0.0431388	0.20816	0.211086	0.221534	0.206071	-0.114429	-0.0680591	-0.00315549	-0.00010019	-0.0599852
	-0.465473	-0.267173	-0.272246	-0.341134	-0.166509	0.0933592	0.248759	0.201758	0.299751	0.0917769	-0.127739	-0.142837	-0.13083	-0.118541	-0.1614
	-0.296637	-0.199698	-0.20301	-0.265715	-0.10742	0.149737	0.273221	0.265738	0.285962	0.246483	0.076326	0.0311548	0.168792	0.114807	0.107908
	-0.449907	-0.216124	-0.261098	-0.296078	-0.160302	0.0986877	0.291957	0.277748	0.35357	0.174652	-0.120228	-0.0895453	-0.110775	-0.0486117	-0.170196
	-0.502101	-0.284408	-0.376904	-0.397793	-0.251083	0.0817378	0.37196	0.294053	0.417523	0.180325	-0.033	0.112123	0.0546618	0.144462	-0.0223974

## Sheet: Figure 10 - hormonal effects. f
Female only
Genes	Gradient corr	Gradient p	Gradient pspin	Mean corr	Mean p	Mean pspin	Skew corr	Skew p	Skew pspin
ESR1	-0.124831	0.177784	0	0.0302572	0.744649	0	-0.196309	0.0332782	0.036
ESRRA	-0.0218794	0.813828	0	-0.133347	0.149823	0	-0.235999	0.0102345	0.185
ESRRB	-0.0689835	0.457384	0	-0.0244651	0.792296	0	-0.219331	0.0171792	0.099
ESRRG	-0.0307393	0.740724	0	-0.163418	0.0770654	0	-0.229433	0.0126014	0.229
GREB1	-0.0907132	0.328118	0	-0.187171	0.0425363	0.283	-0.282541	0.00200667	0.042
PAQR6	0.131266	0.156329	0	-0.166595	0.0714332	0	0.0963739	0.298737	0
PAQR7	-0.102604	0.268472	0	0.0276643	0.765872	0	-0.131412	0.155866	0
PAQR8	-0.173366	0.0605427	0	0.139519	0.131733	0	-0.0592983	0.52304	0
PAQR9	-0.231755	0.0117144	0.088	0.103729	0.263239	0	-0.320237	0.000434895	0.026
PGRMC1	-0.0706123	0.446811	0	0.196024	0.0335386	0.23	0.099427	0.283635	0
PGRMC2	-0.103101	0.266152	0	-0.138876	0.133534	0	0.00914107	0.92165	0
SHBG	0.045888	0.621242	0	-0.158503	0.0864799	0	0.0654337	0.480902	0
AKR1C3	0.0892378	0.336072	0	-0.123896	0.181074	0	0.232435	0.0114655	0.099
CYP11A1	-0.135999	0.141834	0	0.114167	0.217993	0	-0.15339	0.0972254	0
CYP17A1	-0.0654264	0.480951	0	0.0416589	0.653778	0	-0.167377	0.0701002	0
HSD17B1	-0.174155	0.0593676	0	0.243405	0.0080427	0.063	-0.134158	0.147345	0
HSD17B12	0.156348	0.0908865	0	-0.167319	0.0701992	0	0.122859	0.184776	0
HSD17B3	-0.239856	0.00903507	0.045	0.223348	0.0152096	0.027	-0.1011	0.275583	0
HSD17B6	-0.0515413	0.578877	0	0.188858	0.0406804	0.146	-0.0351729	0.70495	0
HSD17B7	-0.0401397	0.665631	0	0.0827444	0.372517	0	0.128884	0.16403	0
HSD17B8	-0.0728839	0.432299	0	0.0995804	0.28289	0	-0.0745054	0.422107	0
PIBF1	-0.189282	0.0402253	0.103	0.0603355	0.515787	0	-0.306403	0.000779753	0.034
SRD5A1	-0.00895117	0.923273	0	-0.131068	0.156957	0	0.00193193	0.98344	0
SRD5A3	-0.18124	0.0496313	0.138	0.394074	1.19364e-05	0.009	-0.159116	0.0852569	0
STS	-0.0743374	0.423156	0	-0.139154	0.132754	0	-0.194095	0.0353474	0.214

## Sheet: Figure 10 - hormonal effects. m
Male donors only
Genes	Gradient corr	Gradient p	Gradient pspin	Mean corr	Mean p	Mean pspin	Skew corr	Skew p	Skew pspin
AR	-0.0469797	0.521696	0	-0.314932	1.19186e-05	0.178	-0.0955253	0.192046	0
ESR1	-0.00272527	0.970372	0	0.0485961	0.50746	0	-0.159886	0.0284936	0.074
ESRRA	-0.119536	0.102243	0	-0.158228	0.0301977	0.325	-0.207166	0.00440218	0.196
ESRRG	-0.0254376	0.728724	0	-0.184451	0.0113694	0.277	-0.188137	0.00981127	0.206
GREB1	-0.0255009	0.728076	0	-0.110033	0.132701	0	-0.201581	0.00560916	0.057
PAQR6	-0.0204494	0.780399	0	-0.0519481	0.478596	0	-0.0559249	0.445542	0
PAQR8	-0.084449	0.248973	0	-0.223562	0.00208738	0.185	-0.00262594	0.971452	0
PAQR9	-0.104929	0.151717	0	0.0802681	0.273242	0	-0.128434	0.0790103	0
PGRMC1	0.131738	0.0715564	0	0.241008	0.000890405	0.175	0.174034	0.0170122	0.171
PGRMC2	0.126749	0.0830476	0	-0.19171	0.00848476	0.154	0.398407	1.99562e-08	0.001
AKR1C3	0.0866866	0.236619	0	-0.299926	3.1493e-05	0.088	0.283885	8.41857e-05	0.06
CYP11A1	0.0686591	0.348831	0	-0.0667591	0.362354	0	0.133358	0.0681159	0
CYP17A1	-0.0873224	0.233189	0	0.0531834	0.468189	0	-0.0727208	0.321007	0
HSD17B1	-0.0909326	0.214374	0	0.0318436	0.664145	0	0.0473608	0.518321	0
HSD17B12	-0.0351034	0.632176	0	-0.0658814	0.368709	0	-0.0115205	0.875204	0
HSD17B3	-0.0601473	0.411906	0	0.0895564	0.221414	0	0.0274441	0.708264	0
HSD17B6	0.175524	0.0160789	0.062	-0.230622	0.0014895	0.059	0.263338	0.000273497	0.044
HSD17B7	-0.169866	0.0198783	0.014	0.10874	0.137336	0	-0.0692298	0.344832	0
HSD17B8	-0.00296727	0.967742	0	-0.0424195	0.562931	0	0.210989	0.00371642	0.083
PIBF1	0.0718033	0.327162	0	-0.0943369	0.197653	0	0.0437018	0.551179	0
SRD5A1	0.00978135	0.893924	0	-0.128843	0.0780566	0	0.0772972	0.291434	0
SRD5A3	0.079775	0.276206	0	0.254292	0.000446688	0.114	0.0766579	0.295452	0
STS	-0.0259921	0.72305	0	-0.162882	0.0256223	0.301	-0.169669	0.0200235	0.184
SRD5A3	-0.18124	0.0496313	0.138	0.394074	1.19364e-05	0.009	-0.159116	0.0852569	0
STS	-0.0743374	0.423156	0	-0.139154	0.132754	0	-0.194095	0.0353474	0.214

[truncated: 2 more sheets: Figure 11 - Vascular atlases, Figure 12 - ICV]
