# Supplementary material for: Relating sex-bias in human cortical and hippocampal microstructure to sex hormones
Source: Nat Commun. 2024 Aug 23;15:7279. doi: 10.1038/s41467-024-51459-7 (PMC11344136; doi:10.1038/s41467-024-51459-7)
Supplement: Supplementary file 4 — Source data [file 41467_2024_51459_MOESM4_ESM.zip › Source_data/Source_Data_Manuscript.xlsx]

## Sheet: Figure 1C
Profile Mean	Low mean	High Mean	Profile Skewness	Low Skewness	High Skewness	Gradient
7669-01-01	2537-01-01	2.0946	6191	2323-01-01	4412-01-01	8052
6651-01-01	2653-01-01	2.1147	6696	5105-01-01	4508-01-01	7818
7721-01-01	3147-01-01	2.1732	6069	7673-01-01	4714-01-01	8984
8147-01-01	3626-01-01	2348-02-01	4899	9670-01-01	4907-01-01	7592
8460-01-01	4003-01-01	2941-02-01	4740	2.1001	5087-01-01	5855
7890-01-01	4280-01-01	3532-02-01	5988	2.1782	5285-01-01	8259
9730-01-01	4492-01-01	4140-02-01	6496	2229-02-01	5534-01-01	7993
6911-01-01	4698-01-01	4777-02-01	5858	2537-02-01	5866-01-01	8888
8822-01-01	4959-01-01	5455-02-01	4827	2814-02-01	6321-01-01	5053
9607-01-01	5352-01-01	6203-02-01	4645	3111-02-01	6948-01-01	4859
9773-01-01	5998-01-01	7076-02-01	4450	3495-02-01	7827-01-01	4394
9001-01-01	7093-01-01	8151-02-01	5541	4097-02-01	9078-01-01	6418
2.0465			5808			6555
7727-01-01			6105			8159
9558-01-01			4551			4755
9919-01-01			4452			4358
7785-01-01			5375			7440
9879-01-01			3104			2605
8745-01-01			4988			5455
9183-01-01			4685			5712
2.0527			2635			1853
9897-01-01			3514			2600
7208-01-01			5594			8596
9048-01-01			5193			5801
9133-01-01			4654			4827
9344-01-01			3634			2408
8306-01-01			4294			4293
6715-01-01			4690			6353
8802-01-01			4160			3948
8461-01-01			3206			1091
7778-01-01			3281			1878
9659-01-01			3042			2288
9880-01-01			3537			2930
1942-02-01			3368			2270
7844-01-01			4807			4889
9659-01-01			3965			3108
7615-01-01			4151			5423
1933-02-01			3960			3119
8256-01-01			3973			3331
8273-01-01			3213			3217
8306-01-01			3790			2688
7456-01-01			3919			3884
9539-01-01			3067			2039
8810-01-01			3723			4088
2.0528			3387			2066
8046-01-01			3545			1691
2.0292			1825			1020
9828-01-01			3731			2732
8130-01-01			3450			1536
2.1026			1748			473
2.0165			2913			2228
8692-01-01			2751			1289
2.0411			3274			2198
8130-01-01			2546			534
9624-01-01			2164			694
7876-01-01			2874			702
2.0920			1345			785
7416-01-01			3403			890
1944-02-01			2561			1468
8487-01-01			2642			556
8187-01-01			2517			407
2.0958			793			341
8200-01-01			2717			894
9845-01-01			1903			853
8278-01-01			1961			372
9648-01-01			2660			1439
8005-01-01			2595			497
2.0942			597			361
6349-01-01			5923			8739
6283-01-01			6312			9327
6075-01-01			6372			9430
7254-01-01			4945			7299
7753-01-01			4771			6032
6896-01-01			3916			2482
7673-01-01			4043			2637
7752-01-01			4305			3119
7803-01-01			4390			3310
7848-01-01			3602			1665
7768-01-01			3823			1539
7512-01-01			3082			920
7132-01-01			4153			3282
7337-01-01			3871			2632
6344-01-01			4099			2687
6647-01-01			4291			2792
6574-01-01			3467			2208
8540-01-01			2582			666
7822-01-01			3423			909
8430-01-01			3324			1160
6960-01-01			2833			645
8282-01-01			3549			1412
8284-01-01			3050			1046
7427-01-01			4325			4026
6430-01-01			5270			7196
7039-01-01			4612			5546
6384-01-01			5400			7418
6728-01-01			5589			8851
6379-01-01			5492			4943
6554-01-01			5600			5457
7701-01-01			4711			3789
7317-01-01			6038			5664
7454-01-01			5238			5339
6978-01-01			5986			6384
7346-01-01			2811			1701
7702-01-01			2730			1576
7737-01-01			3164			992
7120-01-01			4169			3211
6249-01-01			5772			5789
6586-01-01			5303			5629
6951-01-01			5287			5787
7031-01-01			3943			2011
6883-01-01			4915			3937
6580-01-01			3374			1310
7014-01-01			2044			408
6238-01-01			5740			8289
7137-01-01			4692			7874
5815-01-01			5598			8377
6681-01-01			6630			8505
6546-01-01			3921			3357
5492-01-01			5513			8978
4649-01-01			6198			8031
6063-01-01			6403			8583
5953-01-01			5682			9065
6124-01-01			6000			8273
5395-01-01			4991			7212
5462-01-01			6543			6268
9400-01-01			8259			8933
6782-01-01			3560			2157
6127-01-01			5351			6672
6235-01-01			5242			6244
7122-01-01			3988			2602
6966-01-01			3844			2431
6801-01-01			3825			2144
5784-01-01			6763			9398
6310-01-01			5028			7406
7074-01-01			3932			4420
7962-01-01			3658			2147
7480-01-01			3718			2564
7224-01-01			4363			3732
7511-01-01			3884			3082
8284-01-01			3447			1173
8484-01-01			4595			4399
7006-01-01			3813			2743
6468-01-01			5054			3659
7504-01-01			3649			2275
6699-01-01			4052			2971
7530-01-01			7411			8531
1949-02-01			5359			6203
6489-01-01			3957			2148
6092-01-01			5465			8516
6614-01-01			6355			9315
5990-01-01			6834			9530
6891-01-01			5154			6707
7009-01-01			3085			3262
6640-01-01			6029			8762
7485-01-01			5965			7365
7887-01-01			4318			5993
7554-01-01			4545			6790
7450-01-01			5943			8069
6777-01-01			5097			8377
6866-01-01			5547			6891
6152-01-01			6286			9293
6291-01-01			5338			6339
6121-01-01			5480			8260
6192-01-01			6107			8647
6217-01-01			5484			7606
7126-01-01			3818			4949
7406-01-01			3956			3860
6099-01-01			4464			4462
6025-01-01			6555			7201
7273-01-01			4341			6542
7108-01-01			4543			4385
8155-01-01			3155			2286
6130-01-01			4646			3837
6096-01-01			5985			5685
8027-01-01			2550			1623
6934-01-01			4014			2377
6138-01-01			6358			6462
6241-01-01			4340			2951
6492-01-01			4555			2961
6793-01-01			3776			2445
7033-01-01			4306			3340
7388-01-01			3253			1406
6307-01-01			3489			1856
6671-01-01			3896			2263
7987-01-01			2870			744
7245-01-01			2861			781
7060-01-01			3806			1784
6288-01-01			3158			1219
6469-01-01			2283			545
9675-01-01			5673			7346
8364-01-01			3768			1768
8452-01-01			5194			8071
2869-02-01			6452			7554
8259-01-01			3487			1075
7821-01-01			4382			4412
7557-01-01			5331			6751
7334-01-01			5573			5604
6869-01-01			6380			6570
7343-01-01			4053			3081
7149-01-01			4193			2973
8262-01-01			6373			8740
7278-01-01			6819			8167
9051-01-01			5834			8322
9008-01-01			5419			8013
9470-01-01			4748			7163
9995-01-01			4588			5322
2.1542			5534			6686
9609-01-01			4725			4818
8031-01-01			5668			8739
8695-01-01			5987			8001
2.0774			4266			3955
2.1844			4717			4870
9836-01-01			5266			6004
2.0696			4768			5501
2.0533			3904			3875
9051-01-01			4660			6124
2.0751			4499			5735
9285-01-01			4764			5445
2.1647			2564			1903
2.1333			3524			2657
9927-01-01			5104			5524
8258-01-01			5040			7831
9815-01-01			4705			4842
2.0824			3481			2408
2.0162			4321			4004
9716-01-01			4076			3865
8569-01-01			4185			4576
9924-01-01			3048			1317
9711-01-01			4100			4290
9099-01-01			2940			1395
6658-01-01			3173			3517
7409-01-01			4121			5362
1977-02-01			2883			1881
8653-01-01			4165			3675
7569-01-01			4785			4580
9529-01-01			4072			3572
8554-01-01			3398			2434
7546-01-01			3958			5126
8295-01-01			4305			3936
2029-02-01			4033			3225
7468-01-01			4173			3937
6921-01-01			3408			2978
8231-01-01			3361			2064
6814-01-01			3705			3818
6994-01-01			2859			2775
8736-01-01			3538			2732
6760-01-01			4032			3171
9960-01-01			2236			714
7593-01-01			3573			1588
7456-01-01			4942			5694
9471-01-01			2888			2135
2.0109			1814			554
8580-01-01			2689			1453
8362-01-01			3028			918
2.0178			3050			2118
2.0841			1520			969
9015-01-01			2217			525
8007-01-01			2918			550
2.0207			2565			1566
9871-01-01			1956			583
8068-01-01			2365			481
8356-01-01			2488			590
2.1285			762			341
2.0122			2541			1403
8445-01-01			2616			668
7647-01-01			2443			490
7158-01-01			2850			1166
2.0115			1751			884
2.0126			1066			413
9455-01-01			2578			1530
7530-01-01			5686			9429
7165-01-01			5601			8813
8094-01-01			4892			7141
7322-01-01			5343			8547
8860-01-01			4512			5306
6658-01-01			3482			1821
8595-01-01			3181			1848
8013-01-01			4316			3393
7694-01-01			4141			2714
8585-01-01			3261			1901
8231-01-01			4003			2530
8307-01-01			3451			1230
8189-01-01			3560			1018
8257-01-01			3293			887
7595-01-01			3498			2385
8380-01-01			3209			1174
6993-01-01			3257			1200
7399-01-01			3609			2613
7391-01-01			3543			1634
7725-01-01			2692			573
7639-01-01			3844			2086
7151-01-01			2527			514
7061-01-01			3885			1947
7310-01-01			4688			7136
8467-01-01			5478			7562
7027-01-01			4391			6361
7451-01-01			4348			5062
6916-01-01			3834			3273
6420-01-01			4955			6639
6571-01-01			4782			6828
7131-01-01			3144			1252
5296-01-01			8067			6822
5627-01-01			4223			3251
7457-01-01			6560			6878
6114-01-01			4650			4336
6715-01-01			5180			5169
6383-01-01			6149			6330
6335-01-01			3143			2346
6368-01-01			3504			1745
5858-01-01			4496			3995
6075-01-01			5194			5382
6641-01-01			4899			5193
7264-01-01			5153			5470
6590-01-01			3174			862
7599-01-01			3625			1399
8203-01-01			2873			933
7327-01-01			2216			386
6242-01-01			2390			541
5364-01-01			6657			8513
6437-01-01			4929			8016
5010-01-01			6152			8439
5365-01-01			5603			7619
6061-01-01			6721			8405
5472-01-01			4440			5316
4980-01-01			6149			8881
4630-01-01			5971			9241
4321-01-01			4935			7108
5706-01-01			5789			8348
5046-01-01			6820			6802
6368-01-01			5787			9073
8616-01-01			8424			9320
7035-01-01			5029			7113
6919-01-01			4235			4372
8110-01-01			3282			1935
6851-01-01			3623			2478
7580-01-01			3730			2212
7859-01-01			3686			2275
5903-01-01			6336			9365
6406-01-01			6161			9292
6491-01-01			4905			3894
5345-01-01			5376			7616
5527-01-01			4390			5903
5870-01-01			4896			4835
6184-01-01			4144			4004
6052-01-01			4545			4588
6864-01-01			4062			3514
7337-01-01			3833			2311
5697-01-01			4637			3751
6547-01-01			3237			1942
7514-01-01			4912			4969
5854-01-01			4064			3158
6414-01-01			3390			1501
6888-01-01			3259			1005
6340-01-01			2945			965
6587-01-01			3326			881
9084-01-01			3075			752
7827-01-01			3783			2177
2585-02-01			6125			7335
7820-01-01			7626			8640
5679-01-01			5462			5366
6024-01-01			3577			1623
7873-01-01			5385			6909
7591-01-01			4911			6484
7254-01-01			4983			7486
7040-01-01			4803			6805
7328-01-01			5180			8140
4605-01-01			5756			8890
5031-01-01			5995			9262
4752-01-01			3054			3704
5864-01-01			4432			4266
6134-01-01			5127			7585
7267-01-01			5483			5988
6558-01-01			5139			7562
8058-01-01			5719			7239
6683-01-01			4596			6866
6691-01-01			4099			4591
6331-01-01			4226			6761
6477-01-01			3243			2432
5480-01-01			6080			6736
5751-01-01			4065			2885
5371-01-01			6628			6084
5447-01-01			4879			4196
5633-01-01			4910			3496
5700-01-01			8487			8286
5485-01-01			3840			2420
5524-01-01			4526			3186
5676-01-01			3733			2165
5998-01-01			4352			3308
5743-01-01			3449			1643
6296-01-01			3726			1613
5943-01-01			2332			665
9781-01-01			3757			2904
3935-02-01			5882			6595
9761-01-01			3315			1170
8996-01-01			4802			7682
8548-01-01			3778			2219
7892-01-01			5251			6099
7304-01-01			5474			5877
8229-01-01			4597			5200
7650-01-01			3865			2402

## Sheet: Figure 1D
Left Hippocampus	Right Hippocampus
3674-02-01	3800-02-01
5349-02-01	7030-02-01
5659-02-01	6841-02-01
6959-02-01	7608-02-01
6515-02-01	7458-02-01
8884-02-01	8926-02-01
8151-02-01	8968-02-01
8128-02-01	8140-02-01
6976-02-01	7974-02-01
6681-02-01	7718-02-01
6110-02-01	6518-02-01
5698-02-01	5923-02-01
6714-02-01	7687-02-01
6413-02-01	7357-02-01
6165-02-01	6927-02-01
5777-02-01	6324-02-01
5755-02-01	5911-02-01
5871-02-01	6084-02-01
5158-02-01	5902-02-01
4087-02-01	6271-02-01
3622-02-01	6522-02-01
3640-02-01	3677-02-01
4015-02-01	3669-02-01
4339-02-01	4299-02-01
4839-02-01	4952-02-01
5465-02-01	7314-02-01
5618-02-01	7172-02-01
5830-02-01	7044-02-01
6219-02-01	7058-02-01
9378-02-01	9355-02-01
3.0674	9123-02-01
8449-02-01	8633-02-01
8561-02-01	8273-02-01
8142-02-01	7436-02-01
7603-02-01	7249-02-01
7116-02-01	7215-02-01
6419-02-01	6060-02-01
6134-02-01	6315-02-01
5962-02-01	6589-02-01
5732-02-01	6772-02-01
5654-02-01	6116-02-01
5757-02-01	6388-02-01
5607-02-01	6471-02-01
5464-02-01	6695-02-01
5442-02-01	6965-02-01
5837-02-01	6013-02-01
5691-02-01	6164-02-01
5574-02-01	6427-02-01
5054-02-01	6613-02-01
4528-02-01	6701-02-01
3843-02-01	6512-02-01
3695-02-01	6008-02-01
5910-02-01	5876-02-01
5717-02-01	6463-02-01
3348-02-01	6540-02-01
3368-02-01	6359-02-01
3941-02-01	6930-02-01
4272-02-01	6634-02-01
5903-02-01	6820-02-01
5224-02-01	6789-02-01
5308-02-01	5700-02-01
5898-02-01	6136-02-01
6264-02-01	6473-02-01
6571-02-01	6715-02-01
6926-02-01	6777-02-01
6411-02-01	6383-02-01
5849-02-01	6010-02-01
5714-02-01	6089-02-01
5494-02-01	6507-02-01
5387-02-01	7011-02-01
5363-02-01	6865-02-01
2991-02-01	3823-02-01
3615-02-01	3902-02-01
3957-02-01	3863-02-01
4135-02-01	4399-02-01
2817-02-01	3790-02-01
3239-02-01	3147-02-01
3658-02-01	3266-02-01
5878-02-01	6984-02-01
3105-02-01	2385-02-01
6367-02-01	7175-02-01
4193-03-01	2616-03-01
2192-03-01	9759-02-01
9462-02-01	7606-02-01
8892-02-01	8036-02-01
8119-02-01	7308-02-01
7808-02-01	7226-02-01
7889-02-01	7546-02-01
7811-02-01	7853-02-01
6831-02-01	7228-02-01
6500-02-01	7251-02-01
6288-02-01	7156-02-01
5689-02-01	6820-02-01
5403-02-01	6833-02-01
5291-02-01	6924-02-01
5341-02-01	7033-02-01
5531-02-01	7152-02-01
5445-02-01	7207-02-01
4727-02-01	6923-02-01
4575-02-01	6263-02-01
4342-02-01	5781-02-01
3875-02-01	5584-02-01
3860-02-01	5780-02-01
4233-02-01	5903-02-01
4655-02-01	5976-02-01
5546-02-01	6406-02-01
4350-02-01	6776-02-01
4098-02-01	6218-02-01
3803-02-01	5658-02-01
3368-02-01	5325-02-01
3474-02-01	5425-02-01
4077-02-01	5767-02-01
5168-02-01	5995-02-01
5699-02-01	5761-02-01
6080-02-01	6020-02-01
5629-02-01	7002-02-01
3266-02-01	5368-02-01
5103-02-01	6711-02-01
3242-02-01	3785-02-01
4658-02-01	5135-02-01
5136-02-01	5632-02-01
6547-02-01	6583-02-01
7275-02-01	6827-02-01
5882-02-01	6939-02-01
2997-02-01	3646-02-01
4011-02-01	4167-02-01
4205-02-01	5187-02-01
4371-02-01	5898-02-01
5842-02-01	7006-02-01
2969-02-01	3024-02-01
2755-02-01	2907-02-01
3187-02-01	2765-02-01
3704-02-01	2943-02-01
3814-02-01	3597-02-01
3724-02-01	4863-02-01
5829-02-01	7098-02-01
2288-02-01	2.1656
2268-02-01	1935-02-01
2680-02-01	2302-02-01
3117-02-01	2754-02-01
7018-02-01	7648-02-01
2117-02-01	2030-02-01
2.1648	2.0613
1974-02-01	2.0907
2057-02-01	2357-02-01
2.1648	2.1111
5647-03-01	5252-03-01
3.1150	9572-02-01
3.0145	8645-02-01
3.0794	8796-02-01
8907-02-01	7650-02-01
8673-02-01	8338-02-01
7148-02-01	8202-02-01
6538-02-01	8059-02-01
6428-02-01	7305-02-01
6117-02-01	7205-02-01
5939-02-01	7094-02-01
5650-02-01	7109-02-01
5349-02-01	7099-02-01
5432-02-01	7276-02-01
5241-02-01	7391-02-01
4933-02-01	7402-02-01
4527-02-01	6969-02-01
4459-02-01	5668-02-01
4887-02-01	5830-02-01
5368-02-01	6085-02-01
5597-02-01	6069-02-01
4928-02-01	5967-02-01
5058-02-01	5722-02-01
4522-02-01	6748-02-01
4667-02-01	6198-02-01
4312-02-01	5829-02-01
4030-02-01	5686-02-01
4029-02-01	5731-02-01
4395-02-01	5752-02-01
4741-02-01	5974-02-01
4896-02-01	5911-02-01
5033-02-01	5943-02-01
5516-02-01	5888-02-01
5814-02-01	6055-02-01
5068-02-01	7485-02-01
5824-02-01	6344-02-01
6283-02-01	6530-02-01
7422-02-01	6900-02-01
7595-02-01	6854-02-01
7419-02-01	6690-02-01
7009-02-01	6481-02-01
6715-02-01	6391-02-01
6342-02-01	6648-02-01
5794-02-01	6326-02-01
5396-02-01	6687-02-01
5435-02-01	6516-02-01
5616-02-01	6674-02-01
5374-02-01	6458-02-01
5940-02-01	6710-02-01
6683-02-01	6736-02-01
7219-02-01	7028-02-01
7491-02-01	7047-02-01
7469-02-01	6865-02-01
7197-02-01	6499-02-01
6820-02-01	6528-02-01
6870-02-01	6649-02-01
6360-02-01	6186-02-01
5545-02-01	6169-02-01
5399-02-01	6112-02-01
5873-02-01	6048-02-01
5964-02-01	6706-02-01
4349-02-01	6516-02-01
4526-02-01	7156-02-01
4919-02-01	7422-02-01
5145-02-01	7988-02-01
5686-02-01	8012-02-01
6337-02-01	7678-02-01
6509-02-01	7208-02-01
6571-02-01	6587-02-01
6304-02-01	6320-02-01
6494-02-01	6330-02-01
6302-02-01	6115-02-01
5771-02-01	5893-02-01
5257-02-01	5857-02-01
5647-02-01	5864-02-01
6032-02-01	6695-02-01
6030-02-01	6993-02-01
3082-02-01	2450-02-01
3750-02-01	4123-02-01
3773-02-01	4965-02-01
4080-02-01	5813-02-01
4228-02-01	5974-02-01
6085-02-01	7010-02-01
2447-02-01	2.1383
2699-02-01	2563-02-01
3166-02-01	2874-02-01
6384-02-01	7270-02-01
7171-02-01	7810-02-01
2.1360	2.0907
2129-02-01	2.0770
2.1461	2.0822
2.1574	2.1275
2.1001	2.0541
2.0746	2.0377
2.0581	2.0596
2.0373	2.0282
2.1668	2.0374
2.1019	2.0223
5539-03-01	6405-03-01
4542-03-01	3701-03-01
3326-03-01	2597-03-01
3.1684	3.1153
3.0218	1978-03-01
9161-02-01	8335-02-01
8366-02-01	8831-02-01
7667-02-01	9333-02-01
7502-02-01	8810-02-01
6935-02-01	8629-02-01
6368-02-01	7989-02-01
6546-02-01	7815-02-01
6802-02-01	7517-02-01
5561-02-01	7147-02-01
5414-02-01	7194-02-01
5401-02-01	7270-02-01
5509-02-01	7364-02-01
5206-02-01	7409-02-01
4783-02-01	6389-02-01
5289-02-01	6412-02-01
5738-02-01	6547-02-01
5337-02-01	6461-02-01
5210-02-01	5661-02-01
4741-02-01	7298-02-01
4396-02-01	6843-02-01
4316-02-01	6448-02-01
4197-02-01	6148-02-01
4283-02-01	5889-02-01
4402-02-01	5734-02-01
4882-02-01	6109-02-01
5523-02-01	6013-02-01
4247-02-01	8132-02-01
4505-02-01	8266-02-01
5073-02-01	8090-02-01
5558-02-01	7084-02-01
5604-02-01	6607-02-01
5471-02-01	6095-02-01
5590-02-01	5904-02-01
6155-02-01	6103-02-01
6124-02-01	6214-02-01
5522-02-01	6063-02-01
5031-02-01	5832-02-01
5269-02-01	6011-02-01
4096-02-01	4699-02-01
4585-02-01	5018-02-01
4917-02-01	5481-02-01
4572-02-01	6292-02-01
5035-02-01	6757-02-01
5570-02-01	6577-02-01
6114-02-01	6987-02-01
2674-02-01	2417-02-01
3487-02-01	2770-02-01
3942-02-01	2731-02-01
5896-02-01	6530-02-01
6548-02-01	7244-02-01
7071-02-01	7692-02-01
7691-02-01	8352-02-01
2.0966	2.0603
2.0650	2.0880
2.0303	1997-02-01
2.0204	9801-01-01
2.0264	9703-01-01
2.0278	9587-01-01
2.0162	9344-01-01
2.0728	2.0465
3815-03-01	7062-03-01
5051-03-01	6227-03-01
5092-03-01	5982-03-01
4445-03-01	5090-03-01
2636-03-01	3650-03-01
3.0516	3.1701
9076-02-01	3.0671
8704-02-01	9600-02-01
7745-02-01	9729-02-01
7551-02-01	9392-02-01
7472-02-01	9254-02-01
6964-02-01	8660-02-01
6753-02-01	8339-02-01
6947-02-01	8023-02-01
6582-02-01	7392-02-01
6008-02-01	7493-02-01
5335-02-01	7552-02-01
4899-02-01	6545-02-01
5232-02-01	6564-02-01
5633-02-01	6544-02-01
5761-02-01	6536-02-01
5548-02-01	5859-02-01
5293-02-01	7297-02-01
5444-02-01	7420-02-01
5443-02-01	7368-02-01
5049-02-01	7435-02-01
4111-02-01	6463-02-01
4203-02-01	6138-02-01
4226-02-01	5986-02-01
4295-02-01	6023-02-01
4509-02-01	6306-02-01
4811-02-01	6465-02-01
4807-02-01	5860-02-01
4927-02-01	5863-02-01
5273-02-01	5925-02-01
5389-02-01	6785-02-01
5249-02-01	5983-02-01
4919-02-01	5657-02-01
5245-02-01	4486-02-01
5638-02-01	5202-02-01
5793-02-01	5554-02-01
4368-02-01	6743-02-01
4665-02-01	6681-02-01
5144-02-01	6634-02-01
2403-02-01	2304-02-01
2923-02-01	2284-02-01
5277-02-01	6390-02-01
6286-02-01	6870-02-01
8372-02-01	8916-02-01
3.0588	3.0409
2.0545	2.0355
2.0349	2.0557
5167-02-01	5974-02-01
6905-02-01	7079-02-01
7983-02-01	8055-02-01
1937-02-01	9696-01-01
9967-01-01	9512-01-01
1997-02-01	9460-01-01
1953-02-01	9173-01-01
9916-01-01	9591-01-01
9765-01-01	9530-01-01
9894-01-01	9462-01-01
2.0871	2.0747
5549-03-01	7855-03-01
4902-03-01	6662-03-01
4769-03-01	6876-03-01
4507-03-01	6360-03-01
5594-03-01	7074-03-01
2337-03-01	4538-03-01
4274-03-01	5344-03-01
2227-03-01	4277-03-01
3.0363	2397-03-01
9100-02-01	3.1341
8416-02-01	3.1205
5512-03-01	5874-03-01
7892-02-01	3.0336
7509-02-01	9725-02-01
7433-02-01	9660-02-01
8042-02-01	9444-02-01
7662-02-01	9045-02-01
7751-02-01	8548-02-01
7603-02-01	8290-02-01
7478-02-01	7938-02-01
6176-02-01	6881-02-01
5612-02-01	6211-02-01
7103-02-01	7851-02-01
6891-02-01	7649-02-01
6382-02-01	7663-02-01
5514-02-01	7679-02-01
4624-02-01	6431-02-01
5201-02-01	6596-02-01
5556-02-01	6679-02-01
5897-02-01	6636-02-01
6079-02-01	6694-02-01
5684-02-01	6081-02-01
5570-02-01	7597-02-01
5065-02-01	7617-02-01
4924-02-01	7634-02-01
5127-02-01	7528-02-01
4384-02-01	6135-02-01
4816-02-01	6553-02-01
5290-02-01	7362-02-01
4844-02-01	7430-02-01
4725-02-01	7424-02-01
4734-02-01	7443-02-01
4472-02-01	7218-02-01
4291-02-01	6941-02-01
4128-02-01	6635-02-01
4118-02-01	6367-02-01
4166-02-01	6107-02-01
4912-02-01	5845-02-01
4857-02-01	5845-02-01
5103-02-01	5876-02-01
4553-02-01	5674-02-01
5556-02-01	4302-02-01
5734-02-01	5056-02-01
5463-02-01	5366-02-01
5145-02-01	5597-02-01
4789-02-01	5685-02-01
4650-02-01	7364-02-01
4401-02-01	7214-02-01
4389-02-01	6688-02-01
1951-02-01	2.1861
2195-02-01	2.1800
2352-02-01	2.1752
4229-02-01	5885-02-01
3.1048	3.0517
3.1488	3.1055
2.0117	2.0248
2.0145	2.0496
3977-02-01	4910-02-01
4438-02-01	5370-02-01
8183-02-01	8270-02-01
9388-02-01	9334-02-01
3.0339	9894-02-01
9829-01-01	9336-01-01
9698-01-01	9337-01-01
3937-02-01	4837-02-01
9934-01-01	9224-01-01
9903-01-01	9602-01-01
9892-01-01	9444-01-01
9581-01-01	9401-01-01
2.0580	2.0773
2.0461	1983-02-01
2.0898	2.0138
2.1073	2.0243
2.0930	2.0712
2.1275	2.1680
2393-02-01	2844-02-01
2973-02-01	4988-02-01
5051-02-01	3.0581
7101-02-01	9908-02-01
8680-02-01	3.0303
3.0354	2573-03-01
3334-03-01	4651-03-01
8689-03-01	5836-03-01
6125-03-01	7067-03-01
4909-03-01	7513-03-01
3658-03-01	6638-03-01
2456-03-01	5679-03-01
3.0534	4333-03-01
9309-02-01	3786-03-01
8875-02-01	2623-03-01
4885-03-01	5975-03-01
8709-02-01	3.1402
8946-02-01	3.1221
5833-02-01	6264-02-01
5181-03-01	6072-03-01
8135-02-01	3.0685
8083-02-01	9667-02-01
5967-02-01	6486-02-01
8039-02-01	8944-02-01
8668-02-01	8896-02-01
5984-02-01	6772-02-01
8733-02-01	8915-02-01
8333-02-01	8625-02-01
7830-02-01	8351-02-01
6016-02-01	6957-02-01
7631-02-01	8314-02-01
7507-02-01	7981-02-01
7119-02-01	7737-02-01
6470-02-01	7604-02-01
4401-02-01	6182-02-01
5017-02-01	6428-02-01
5679-02-01	6599-02-01
6027-02-01	6681-02-01
5617-02-01	6212-02-01
5744-02-01	7698-02-01
5161-02-01	7643-02-01
4927-02-01	7653-02-01
4956-02-01	7622-02-01
3967-02-01	5867-02-01
4278-02-01	6116-02-01
4989-02-01	7637-02-01
5106-02-01	7446-02-01
4778-02-01	7350-02-01
4275-02-01	6982-02-01
4059-02-01	6830-02-01
4001-02-01	6546-02-01
4027-02-01	6226-02-01
4233-02-01	6055-02-01
5671-02-01	6225-02-01
5435-02-01	6003-02-01
4958-02-01	4623-02-01
4542-02-01	5292-02-01
4006-02-01	5492-02-01
4017-02-01	5766-02-01
4496-02-01	6662-02-01
4419-02-01	7163-02-01
2.0994	2.1548
2.1109	2.1493
2.1110	2.1429
4024-02-01	6032-02-01
3.1320	3.0628
9797-01-01	9975-01-01
9805-01-01	1966-02-01
2935-02-01	5025-02-01
3295-02-01	4830-02-01
3666-02-01	4479-02-01
7885-02-01	8129-02-01
9489-02-01	9213-02-01
3.0538	2006-03-01
9634-01-01	9068-01-01
2352-02-01	3831-02-01
2921-02-01	3737-02-01
3620-02-01	4467-02-01
5298-02-01	6156-02-01
9788-01-01	9012-01-01
9960-01-01	9184-01-01
9685-01-01	9370-01-01
9511-01-01	9330-01-01
3455-02-01	6769-02-01
4020-02-01	8746-02-01
4332-02-01	3.0677
4766-03-01	8014-03-01
6286-03-01	4.0641
9591-03-01	2543-04-01
5541-04-01	3576-04-01
6780-03-01	4.0325
5594-03-01	8049-03-01
6369-03-01	6479-03-01
7853-03-01	5755-03-01
3362-03-01	5711-03-01
4142-03-01	6799-03-01
3059-03-01	6036-03-01
3.1124	5045-03-01
9263-02-01	4378-03-01
2920-03-01	6550-03-01
2660-03-01	6300-03-01
3.0942	6199-03-01
9304-02-01	5470-03-01
8450-02-01	4456-03-01
8628-02-01	3137-03-01
8884-02-01	3.1895
8971-02-01	3.1238
5795-02-01	5752-02-01
5812-02-01	6048-02-01
5429-03-01	6772-03-01
8539-02-01	3.1009
5435-02-01	5879-02-01
8136-02-01	9387-02-01
8367-02-01	8848-02-01
5556-02-01	6032-02-01
8495-02-01	8800-02-01
9003-02-01	8752-02-01
8884-02-01	8480-02-01
3863-02-01	4878-02-01
5734-02-01	6301-02-01
8209-02-01	8480-02-01
7613-02-01	8202-02-01
7044-02-01	7932-02-01
6443-02-01	7714-02-01
3638-02-01	4927-02-01
4240-02-01	5393-02-01
4807-02-01	6062-02-01
5288-02-01	6402-02-01
5727-02-01	6503-02-01
5694-02-01	6174-02-01
6289-02-01	7601-02-01
5663-02-01	7548-02-01
5114-02-01	7512-02-01
4839-02-01	7562-02-01
3661-02-01	5319-02-01
3995-02-01	5531-02-01
6074-02-01	6681-02-01
4888-02-01	7560-02-01
4781-02-01	7420-02-01
3897-02-01	6292-02-01
3805-02-01	6029-02-01
3815-02-01	5808-02-01
5901-02-01	6584-02-01
4721-02-01	7331-02-01
4331-02-01	7328-02-01
4193-02-01	7406-02-01
4275-02-01	7512-02-01
4384-02-01	7432-02-01
4448-02-01	7176-02-01
4363-02-01	6995-02-01
4164-02-01	6868-02-01
3988-02-01	6690-02-01
4264-02-01	5648-02-01
4585-02-01	6818-02-01
3290-02-01	5320-02-01
3399-02-01	5470-02-01
4209-02-01	4902-02-01
4680-02-01	4823-02-01
5145-02-01	5247-02-01
4784-02-01	5204-02-01
4325-02-01	5275-02-01
4531-02-01	5615-02-01
4507-02-01	6034-02-01
2.0682	2.1297
2.0660	2.1100
2.0715	2.0998
2.0826	2.0944
3558-02-01	5417-02-01
3415-02-01	5595-02-01
9629-01-01	9858-01-01
9679-01-01	9890-01-01
2594-02-01	4731-02-01
2834-02-01	4620-02-01
8033-02-01	8429-02-01
9652-02-01	9455-02-01
3.0723	3.0172
9509-01-01	8975-01-01
9381-01-01	8916-01-01
2453-02-01	3895-02-01
2203-02-01	3743-02-01
2421-02-01	3573-02-01
5618-02-01	6596-02-01
9652-01-01	8965-01-01
2.1272	2657-02-01
2.1662	2753-02-01
2186-02-01	2850-02-01
2877-02-01	3244-02-01
3930-02-01	4690-02-01
9860-01-01	9122-01-01
2.1390	1925-02-01
2095-02-01	2560-02-01
9898-01-01	9485-01-01
9457-01-01	9307-01-01
9916-01-01	9474-01-01
9916-01-01	9241-01-01
8143-04-01	8012-04-01
4.0411	4.0259
7589-03-01	4.0110
8148-03-01	2770-04-01
6604-03-01	3745-04-01
3279-03-01	6192-03-01
2359-03-01	4582-03-01
5279-03-01	7271-03-01
4585-03-01	6677-03-01
3312-03-01	5544-03-01
5168-03-01	6333-03-01
4091-03-01	5934-03-01
2361-03-01	5217-03-01
3.0545	4256-03-01
9535-02-01	3016-03-01
4916-03-01	6769-03-01
9841-02-01	3673-03-01
8931-02-01	2703-03-01
8903-02-01	1997-03-01
8473-02-01	3589-03-01
8990-02-01	2712-03-01
5758-02-01	5399-02-01
3121-03-01	7401-03-01
8853-02-01	3.0998
5860-02-01	6036-02-01
8464-02-01	3.0373
7803-02-01	9486-02-01
4254-02-01	4884-02-01
5255-02-01	5395-02-01
8151-02-01	9555-02-01
8142-02-01	9016-02-01
2884-02-01	4252-02-01
3504-02-01	4581-02-01
4256-02-01	5050-02-01
4952-02-01	5609-02-01
8843-02-01	8576-02-01
8641-02-01	8469-02-01
7680-02-01	8203-02-01
2897-02-01	4341-02-01
3262-02-01	4459-02-01
3785-02-01	4814-02-01
4464-02-01	5290-02-01
5134-02-01	5816-02-01
6453-02-01	7905-02-01
6164-02-01	7748-02-01
5957-02-01	7771-02-01
2983-02-01	4614-02-01
3179-02-01	4620-02-01
5943-02-01	6931-02-01
5882-02-01	6434-02-01
6113-02-01	7608-02-01
5639-02-01	7633-02-01
5255-02-01	7686-02-01
3253-02-01	5117-02-01
3262-02-01	4923-02-01
6131-02-01	6739-02-01
4805-02-01	7601-02-01
4707-02-01	7630-02-01
4516-02-01	7581-02-01
3932-02-01	6532-02-01
3752-02-01	6142-02-01
3667-02-01	5750-02-01
3570-02-01	5453-02-01
4371-02-01	7331-02-01
4037-02-01	7324-02-01
4021-02-01	7413-02-01
4113-02-01	7541-02-01
4255-02-01	7486-02-01
4325-02-01	7209-02-01
4220-02-01	6903-02-01
4085-02-01	6567-02-01
2264-02-01	4006-02-01
2486-02-01	4565-02-01
3075-02-01	4579-02-01
3658-02-01	4386-02-01
4117-02-01	4802-02-01
4390-02-01	4982-02-01
4316-02-01	4944-02-01
4046-02-01	5186-02-01
4075-02-01	5127-02-01
4120-02-01	5314-02-01
3.1505	3.0895
3.1867	3.1468
2.0240	2.0543
2.0186	2.0707
2.0184	2.0515
2.0162	2.0422
3010-02-01	3443-02-01
2928-02-01	3965-02-01
2841-02-01	5015-02-01
3.1527	3.0797
9269-01-01	9406-01-01
9279-01-01	9256-01-01
2275-02-01	3835-02-01
9389-02-01	9763-02-01
9450-01-01	8891-01-01
9296-01-01	8793-01-01
9203-01-01	8718-01-01
2.1499	2755-02-01
2.1579	3001-02-01
6844-02-01	8587-02-01
9714-01-01	8984-01-01
2.0816	2.1272
2.0894	2.1846
3783-02-01	4726-02-01
2.0414	2.0424
2.0445	2.0711
2.0645	2.1060
2.1140	2.1548
2114-02-01	2550-02-01
3254-02-01	3658-02-01
2.0362	2.0476
2.0415	2.0705
2.0812	2.1543
9432-01-01	9263-01-01
2.0373	2.0521
2.0412	2.0688
9939-01-01	9899-01-01
9961-01-01	9608-01-01
9802-01-01	2.0511
1998-02-01	2.0588
9620-01-01	2.0993
9918-01-01	2.1770
9393-01-01	2.0309
9623-01-01	2.0900
9825-01-01	2.1106
9132-01-01	9588-01-01
9427-01-01	2004-02-01
9622-01-01	2.1047
9126-01-01	8768-01-01
9352-01-01	9297-01-01
9568-01-01	9899-01-01
9734-01-01	2.0373
8809-01-01	8280-01-01
9007-01-01	8626-01-01
9173-01-01	8941-01-01
9386-01-01	9367-01-01
9652-01-01	9871-01-01
9047-01-01	8594-01-01
9132-01-01	8891-01-01
9228-01-01	9209-01-01
9411-01-01	9592-01-01
9371-01-01	8865-01-01
9434-01-01	9197-01-01
9562-01-01	9558-01-01
9800-01-01	9269-01-01
9862-01-01	9711-01-01
9968-01-01	9943-01-01
2.0350	9653-01-01
2.0349	2018-02-01
2.0389	2.0384
2.0835	9610-01-01
2.0797	9646-01-01
2389-02-01	2.1205
8776-04-01	8970-04-01
3.1234	3.0989
8317-04-01	2587-05-01
3.1669	3.1497
9620-04-01	3796-05-01
1983-03-01	3.1679
3.1813	3.1834
9451-04-01	3792-05-01
2285-03-01	1998-03-01
2201-03-01	2281-03-01
7337-04-01	2573-05-01
2423-03-01	2418-03-01
2352-03-01	2623-03-01
6340-04-01	1988-05-01
4946-04-01	5208-04-01
2421-04-01	3798-04-01
2528-04-01	2508-04-01
4.0837	4.0489
3.1737	4818-03-01
1936-03-01	5264-03-01
2282-03-01	6220-03-01
2142-03-01	5345-03-01
3.1683	4425-03-01
3.1210	3957-03-01
3490-03-01	6733-03-01
3853-03-01	7285-03-01
3.1691	4207-03-01
3.1193	3320-03-01
4540-03-01	7056-03-01
3.0461	3914-03-01
1992-03-01	2729-03-01
4977-03-01	6482-03-01
9437-02-01	2053-03-01
9677-02-01	3.1144
5681-02-01	5260-02-01
5098-03-01	6736-03-01
9229-02-01	3.1611
9720-02-01	3.1223
5640-02-01	5224-02-01
3753-03-01	7297-03-01
9154-02-01	3.1327
3156-02-01	3765-02-01
4145-02-01	4296-02-01
5089-02-01	4895-02-01
5947-02-01	5755-02-01
8337-02-01	2015-03-01
8324-02-01	9330-02-01
2378-02-01	3736-02-01
3179-02-01	4156-02-01
4204-02-01	4687-02-01
7680-02-01	9218-02-01
7798-02-01	9036-02-01
2176-02-01	3795-02-01
2567-02-01	4112-02-01
3278-02-01	4525-02-01
8184-02-01	8868-02-01
7818-02-01	8770-02-01
2216-02-01	3981-02-01
2495-02-01	4098-02-01
8250-02-01	8430-02-01
7298-02-01	8214-02-01
6767-02-01	8028-02-01
6370-02-01	7989-02-01
2423-02-01	4322-02-01
2622-02-01	4263-02-01
5831-02-01	6722-02-01
6066-02-01	7789-02-01
5947-02-01	7832-02-01
5765-02-01	7948-02-01
2802-02-01	4875-02-01
2855-02-01	4582-02-01
5918-02-01	6474-02-01
4980-02-01	7900-02-01
4818-02-01	7993-02-01
4720-02-01	8107-02-01
3620-02-01	6493-02-01
3456-02-01	5943-02-01
3299-02-01	5536-02-01
3198-02-01	5189-02-01
4526-02-01	7695-02-01
4252-02-01	7612-02-01
4056-02-01	7476-02-01
4023-02-01	7074-02-01
3912-02-01	6657-02-01
3765-02-01	6244-02-01
3995-02-01	7381-02-01
4080-02-01	7475-02-01
4185-02-01	7519-02-01
2585-02-01	3766-02-01
3447-02-01	4166-02-01
3629-02-01	4565-02-01
1964-02-01	2004-02-01
2.0372	9893-01-01
2.0638	9988-01-01
2.0911	1999-02-01
2.1303	2.0274
2034-02-01	2122-02-01
2247-02-01	2323-02-01
3.1627	3.0914
9091-01-01	9126-01-01
9086-01-01	8993-01-01
2.1620	2.1765
2.1610	2800-02-01
9512-02-01	1991-03-01
9013-01-01	8553-01-01
8866-01-01	8452-01-01
2.0963	2.1851
7162-02-01	9409-02-01
9550-01-01	8959-01-01
2.0376	1965-02-01
2.0491	2.0492
4101-02-01	5514-02-01
9866-01-01	9811-01-01
2.0150	2.0150
2.0372	2.0327
3367-02-01	4784-02-01
2025-02-01	9979-01-01
2.0253	2.0143
2.1200	2003-02-01
2410-02-01	3433-02-01
9438-01-01	9224-01-01
9727-01-01	9974-01-01
1970-02-01	2.0245
2.0332	2.0505
2.1137	2241-02-01
9979-01-01	9851-01-01
9648-01-01	9220-01-01
9141-01-01	1944-02-01
9404-01-01	2.0386
9726-01-01	2.0453
2018-02-01	2.0480
9972-01-01	9561-01-01
1943-02-01	9056-01-01
2.0254	2.0999
2.0140	8966-01-01
9327-01-01	2.0425
2.0122	2.1392
9147-01-01	2026-02-01
9368-01-01	2.0353
9906-01-01	9111-01-01
9094-01-01	2020-02-01
2.0135	2.1468
1937-02-01	9288-01-01
8997-01-01	8946-01-01
9819-01-01	2.0838
2.0400	9360-01-01
9818-01-01	1951-02-01
9565-01-01	9882-01-01
9088-01-01	8460-01-01
9764-01-01	2.0332
2.0773	2.0578
2.0856	1990-02-01
9412-01-01	8613-01-01
9933-01-01	2.0160
2.1149	2.0628
2.1261	2.0192
9929-01-01	8971-01-01
9935-01-01	9241-01-01
2.0111	2.0239
2.0246	2.0177
2.1558	2.0436
2.1555	1991-02-01
2.0447	9510-01-01
2.0477	2.0339
2.0459	2.0435
2.1896	2.0427
2.1709	2.0266
2.1679	2.0467
2.0969	9698-01-01
2.0905	9658-01-01
2.0906	9742-01-01
2.0862	9995-01-01
2339-02-01	2.0666
2.1791	2.0842
2.1679	2.0740
2.1462	1964-02-01
2.1457	9955-01-01
2.1419	9885-01-01
2.1383	9856-01-01
3387-02-01	2.1640
2549-02-01	2.1167
1908-02-01	2.1105
2.1772	2.0846
1948-02-01	2.0522
2.1870	2.0377
2.1826	2.0252
3239-02-01	2158-02-01
2644-02-01	2.1536
2306-02-01	2.1222
2224-02-01	2.1023
2663-02-01	2.1209
2603-02-01	2.1024
3632-02-01	2691-02-01
3127-02-01	2163-02-01
3187-02-01	2.1617
2970-02-01	2.1187
4329-02-01	3498-02-01
4061-02-01	2.1709
3469-02-01	2.1149
5185-02-01	4142-02-01
4614-02-01	2722-02-01
4419-02-01	2.1702
3680-02-01	2.1363
5996-02-01	4700-02-01
5070-02-01	3160-02-01
4696-02-01	2270-02-01
3821-02-01	2257-02-01
6524-02-01	7089-02-01
4902-02-01	4855-02-01
4162-02-01	3531-02-01
4677-02-01	6850-02-01
3168-02-01	4769-02-01
9576-02-01	8335-02-01
9396-02-01	8407-02-01
3.0191	9137-02-01
1955-03-01	9337-02-01
3.0843	9675-02-01
3.0936	3.0155
3.0797	3.0514
3.1346	3.0828
3.1438	3.0677
3.1718	3.1216
3.1397	3.1510
3.1835	3.1886
2165-03-01	3.1691
2170-03-01	2321-03-01
2281-03-01	2073-03-01
2314-03-01	2622-03-01
2323-03-01	2416-03-01
2510-03-01	2856-03-01
2410-03-01	2956-03-01
5137-04-01	7659-04-01
2706-03-01	3178-03-01
2627-03-01	3149-03-01
6593-04-01	6051-04-01
5575-04-01	5393-04-01
4741-03-01	7845-03-01
4023-03-01	7299-03-01
2872-03-01	6851-03-01
2441-03-01	6825-03-01
2919-03-01	6433-03-01
2867-03-01	6730-03-01
2266-03-01	4975-03-01
2365-03-01	5921-03-01
3.1426	5921-03-01
3.0741	4010-03-01
3.0306	3420-03-01
5846-02-01	5351-02-01
3396-03-01	6249-03-01
3.1197	2622-03-01
3.1237	2308-03-01
5630-02-01	4894-02-01
4244-03-01	6948-03-01
3.0302	2125-03-01
3.0142	3.1764
5445-02-01	4839-02-01
5121-03-01	6525-03-01
9767-02-01	3.0984
5266-02-01	4922-02-01
5820-02-01	5434-02-01
5001-03-01	6327-03-01
9752-02-01	3.0980
2832-02-01	3257-02-01
3612-02-01	3714-02-01
4440-02-01	4276-02-01
5159-02-01	4849-02-01
5947-02-01	5581-02-01
4804-03-01	7132-03-01
9821-02-01	3.1318
9655-02-01	3.0616
2625-02-01	3387-02-01
4400-02-01	4349-02-01
5960-02-01	5645-02-01
8917-02-01	3.0112
8745-02-01	9635-02-01
2006-02-01	3381-02-01
2640-02-01	3643-02-01
7872-02-01	9119-02-01
7866-02-01	9206-02-01
2.1534	3541-02-01
2.1828	3516-02-01
7962-02-01	8962-02-01
7638-02-01	8929-02-01
7124-02-01	8769-02-01
2.1898	3759-02-01
7214-02-01	8509-02-01
6816-02-01	8306-02-01
6701-02-01	8198-02-01
2073-02-01	4224-02-01
2196-02-01	4039-02-01
6154-02-01	8012-02-01
6072-02-01	8149-02-01
5899-02-01	8291-02-01
2772-02-01	5870-02-01
2598-02-01	5287-02-01
2472-02-01	4817-02-01
5303-02-01	8147-02-01
5066-02-01	8253-02-01
3353-02-01	6486-02-01
3130-02-01	5890-02-01
3006-02-01	5354-02-01
4560-02-01	8083-02-01
4352-02-01	7943-02-01
4200-02-01	7746-02-01
4041-02-01	7570-02-01
3978-02-01	7369-02-01
3897-02-01	7296-02-01
3806-02-01	7032-02-01
4012-02-01	7412-02-01
4069-02-01	7427-02-01
4122-02-01	7460-02-01
4106-02-01	7368-02-01
6097-02-01	6596-02-01
2188-03-01	3.1531
9424-01-01	9488-01-01
9539-01-01	9483-01-01
9826-01-01	9641-01-01
2.0133	9588-01-01
2.0341	9723-01-01
2.1727	2.0905
2.1783	2.1235
2041-02-01	2.1667
3.0871	3.0574
8806-01-01	8581-01-01
8779-01-01	8506-01-01
8753-01-01	8453-01-01
2.1150	2.0310
2.1212	2.0868
9288-02-01	3.0537
8920-01-01	8564-01-01
8802-01-01	8451-01-01
8682-01-01	8319-01-01
2.0511	9610-01-01
2.0555	2.0187
7138-02-01	9326-02-01
1930-02-01	9239-01-01
2.0122	9601-01-01
5585-02-01	7494-02-01
9318-01-01	9171-01-01
9495-01-01	9504-01-01
9478-01-01	9202-01-01
9232-01-01	9540-01-01
9642-01-01	9798-01-01
3099-02-01	5771-02-01
9080-01-01	9682-01-01
2.1447	3177-02-01
9630-01-01	9136-01-01
8834-01-01	9326-01-01
8988-01-01	9709-01-01
9385-01-01	2.0363
2.0642	2.1180
2.1091	2.1443
9926-01-01	9040-01-01
9177-01-01	2.0104
2.0851	2.0920
9958-01-01	9055-01-01
2.0164	8885-01-01
1977-02-01	8925-01-01
2.0346	2.1286
1949-02-01	8937-01-01
2009-02-01	8938-01-01
1965-02-01	9016-01-01
1951-02-01	2.1578
1971-02-01	9116-01-01
9954-01-01	9110-01-01
2.0125	9150-01-01
2.0206	9202-01-01
2.0152	9234-01-01
2.0348	9230-01-01
8846-01-01	8560-01-01
2.0404	9365-01-01
2.0524	9349-01-01
2.0756	9384-01-01
2.0629	9852-01-01
2.0642	9764-01-01
2.0769	9602-01-01
2.1018	9595-01-01
8708-01-01	8117-01-01
2.0969	2.0346
2.0716	2.0575
2.0796	9945-01-01
2.1016	9680-01-01
8929-01-01	8087-01-01
9814-01-01	2.0454
2.0932	2.0788
2.1014	9794-01-01
9340-01-01	8431-01-01
9944-01-01	2.0293
2.0850	2.1445
2.1266	2001-02-01
9857-01-01	8763-01-01
2.0238	2.0135
2.1166	2.1867
2.1580	1974-02-01
2.0429	2.0476
2.1816	2.1406
2.1827	2.0523
2.0876	9679-01-01
2.0760	2.0109
2774-02-01	2.1346
2.1814	2.0757
2.1404	2.0171
2.1398	1937-02-01
2.1263	1942-02-01
2.1777	2.0755
2.1820	2.0590
2.1700	2.0188
2026-02-01	2.0832
2469-02-01	2.1353
2483-02-01	2.1233
2462-02-01	2.1110
2147-02-01	2.0612
2456-02-01	2.0985
3041-02-01	2.1877
3122-02-01	2.1741
3083-02-01	2.1533
2754-02-01	2.1214
2928-02-01	2.0960
3354-02-01	2289-02-01
3336-02-01	2189-02-01
3221-02-01	2110-02-01
3024-02-01	2000-02-01
2977-02-01	2.1127
3518-02-01	2865-02-01
3472-02-01	2785-02-01
3252-02-01	2.1761
4009-02-01	3494-02-01
4029-02-01	3436-02-01
3239-02-01	2673-02-01
4981-02-01	4160-02-01
3177-02-01	4031-02-01
3040-02-01	3672-02-01
5899-02-01	5000-02-01
7702-02-01	3.0823
2422-02-01	4022-02-01
2733-02-01	3011-02-01
6641-02-01	6064-02-01
8292-02-01	2444-03-01
5812-02-01	9046-02-01
3798-02-01	6217-02-01
3057-02-01	4432-02-01
7486-02-01	3.0617
5641-02-01	8055-02-01
4531-02-01	6715-02-01
7504-02-01	7131-02-01
7918-02-01	7613-02-01
8182-02-01	7918-02-01
8162-02-01	7840-02-01
8511-02-01	7466-02-01
8938-02-01	7847-02-01
9122-02-01	8113-02-01
8966-02-01	8071-02-01
8758-02-01	7623-02-01
9316-02-01	8072-02-01
9638-02-01	8398-02-01
9124-02-01	8679-02-01
9658-02-01	8239-02-01
1988-03-01	8714-02-01
9863-02-01	9659-02-01
3.0489	8827-02-01
3.0782	9445-02-01
3.0532	3.0531
3.0125	8611-02-01
3.0583	9228-02-01
3.0900	9932-02-01
3.0133	8872-02-01
3.0711	9575-02-01
3.1199	3.0247
3.0925	9910-02-01
3.1444	3.0492
1935-03-01	3.1262
2015-03-01	3.1651
2499-03-01	2925-03-01
3.0680	3.1064
2115-03-01	2612-03-01
2623-03-01	3146-03-01
2701-03-01	3252-03-01
9944-02-01	9981-02-01
3.0780	3.0906
3.1541	3.1716
2112-03-01	2482-03-01
2487-03-01	3127-03-01
2694-03-01	3469-03-01
9968-02-01	9733-02-01
3.0679	3.0688
3.1340	3.1616
3.1840	2531-03-01
2237-03-01	3333-03-01
2490-03-01	3818-03-01
2278-03-01	3584-03-01
9105-02-01	9514-02-01
1932-03-01	3.0540
3.0818	3.1532
3.1483	2478-03-01
2012-03-01	3283-03-01
2259-03-01	3731-03-01
8790-02-01	9106-02-01
9677-02-01	1988-03-01
3.0468	3.1002
3.1188	3.1840
1982-03-01	2974-03-01
8354-02-01	8762-02-01
9224-02-01	9707-02-01
2026-03-01	3.0590
3.0739	3.1430
3.1326	2067-03-01
3.1632	2466-03-01
7751-02-01	8345-02-01
8653-02-01	9227-02-01
9494-02-01	3.0119
3.0267	3.0952
3.0938	3.1616
7385-02-01	7894-02-01
8286-02-01	8872-02-01
9149-02-01	9802-02-01
9930-02-01	3.0620
3.0582	3.1231
7001-02-01	7378-02-01
7815-02-01	8306-02-01
8649-02-01	9198-02-01
9478-02-01	1944-03-01
3.0191	3.0771
9042-02-01	9476-02-01
9669-02-01	3.0193
1930-03-01	3.0739
9105-02-01	9647-02-01
9536-02-01	3.0165
8805-02-01	8998-02-01
9322-02-01	9559-02-01
8492-02-01	8382-02-01
7889-02-01	7757-02-01
7359-02-01	7114-02-01
5262-03-01	5012-03-01
5372-03-01	4642-03-01
6122-03-01	5067-03-01
6255-02-01	5813-02-01
6907-02-01	6481-02-01
5897-03-01	8096-03-01
5229-03-01	7481-03-01
4550-03-01	6948-03-01
4199-03-01	6953-03-01
3810-03-01	7674-03-01
5853-02-01	5351-02-01
6500-02-01	5953-02-01
3164-03-01	7066-03-01
3222-03-01	6619-03-01
5465-02-01	4936-02-01
6160-02-01	5597-02-01
2432-03-01	6236-03-01
3.1225	4589-03-01
5055-02-01	4633-02-01
5824-02-01	5339-02-01
6447-02-01	6019-02-01
3795-03-01	5916-03-01
3.0524	4848-03-01
9794-02-01	3843-03-01
9425-02-01	2910-03-01
5507-02-01	5250-02-01
6112-02-01	5913-02-01
3839-03-01	5882-03-01
3.0311	3035-03-01
4516-02-01	4317-02-01
5268-02-01	4880-02-01
3.0286	2292-03-01
4268-02-01	3965-02-01
5070-02-01	4452-02-01
6090-02-01	5587-02-01
9818-02-01	3.1657
3358-02-01	3459-02-01
4199-02-01	3819-02-01
4934-02-01	4327-02-01
5982-02-01	5595-02-01
9146-02-01	3.0700
8860-02-01	9932-02-01
3347-02-01	3404-02-01
4122-02-01	3774-02-01
4742-02-01	4403-02-01
6016-02-01	5763-02-01
9738-02-01	3.0784
2.1734	2893-02-01
2342-02-01	3037-02-01
9546-02-01	3.0142
9398-02-01	9486-02-01
2.1613	2990-02-01
8521-02-01	9332-02-01
8019-02-01	9457-02-01
2.1374	3225-02-01
7819-02-01	9253-02-01
7467-02-01	9295-02-01
7026-02-01	9031-02-01
2.1391	3608-02-01
2.1605	3487-02-01
6794-02-01	8643-02-01
6677-02-01	8748-02-01
2.1616	4119-02-01
6379-02-01	8370-02-01
6213-02-01	8432-02-01
6259-02-01	8501-02-01
2128-02-01	5319-02-01
2043-02-01	4778-02-01
5936-02-01	8364-02-01
5575-02-01	8513-02-01
5291-02-01	8694-02-01
2805-02-01	6097-02-01
2591-02-01	5524-02-01
4994-02-01	8491-02-01
4953-02-01	8685-02-01
4877-02-01	8734-02-01
3701-02-01	7338-02-01
3553-02-01	7073-02-01
3373-02-01	6697-02-01
5867-02-01	6871-02-01
4461-02-01	8101-02-01
4300-02-01	7923-02-01
4110-02-01	7714-02-01
4004-02-01	7517-02-01
3954-02-01	7392-02-01
3880-02-01	7313-02-01
6059-02-01	6852-02-01
6110-02-01	6615-02-01
9288-01-01	8919-01-01
9587-01-01	9134-01-01
9957-01-01	9289-01-01
2.0157	9442-01-01
2.0298	9631-01-01
2.0547	9645-01-01
2.0860	9527-01-01
2.1066	9662-01-01
2.1316	9791-01-01
2.1379	1954-02-01
8598-01-01	8338-01-01
8512-01-01	8260-01-01
8488-01-01	8198-01-01
2.0536	9140-01-01
2.0677	9303-01-01
2.0782	9686-01-01
8867-01-01	8625-01-01
8767-01-01	8505-01-01
8640-01-01	8375-01-01
1942-02-01	8891-01-01
2.0236	9119-01-01
9420-01-01	8997-01-01
9626-01-01	8970-01-01
9770-01-01	9277-01-01
9044-01-01	9006-01-01
3881-02-01	7679-02-01
9469-01-01	9120-01-01
8768-01-01	9099-01-01
8714-01-01	9027-01-01
8884-01-01	9441-01-01
9676-01-01	9133-01-01
8683-01-01	9037-01-01
9895-01-01	9753-01-01
9797-01-01	9106-01-01
8651-01-01	9189-01-01
8831-01-01	9444-01-01
9356-01-01	2.0420
1944-02-01	9080-01-01
8715-01-01	9251-01-01
9200-01-01	2.0169
2.0310	2.1350
2.0158	9135-01-01
2.0265	9258-01-01
2.0545	9385-01-01
8479-01-01	8067-01-01
2.0905	9611-01-01
1983-02-01	2.0590
2.1112	9766-01-01
8647-01-01	7953-01-01
1939-02-01	2.0476
2.1182	9727-01-01
8862-01-01	7950-01-01
2.1236	9769-01-01
2.1689	1961-02-01
9209-01-01	8063-01-01
2.1531	2006-02-01
1968-02-01	2.0220
9715-01-01	8465-01-01
9771-01-01	8604-01-01
2.1710	2.0171
2045-02-01	2.0348
2.0302	9035-01-01
2008-02-01	2.0615
2.0857	9726-01-01
2025-02-01	2.0848
2223-02-01	2.0892
2.1306	2.0261
2.1296	2.0152
1919-02-01	2.0750
2.1703	2.0773
2.1684	2.0641
2033-02-01	2.0750
2183-02-01	2.1415
2182-02-01	2.1310
2245-02-01	2.0915
2641-02-01	2074-02-01
2728-02-01	1968-02-01
2825-02-01	2.1873
5122-02-01	5047-02-01
2489-02-01	2.0923
2957-02-01	2554-02-01
3023-02-01	2477-02-01
3060-02-01	2390-02-01
3127-02-01	2283-02-01
3239-02-01	2155-02-01
6155-02-01	5582-02-01
2458-02-01	2.1014
3118-02-01	2869-02-01
3206-02-01	2851-02-01
3273-02-01	2800-02-01
3370-02-01	2727-02-01
3449-02-01	2654-02-01
3192-02-01	2410-02-01
7290-02-01	6843-02-01
2347-02-01	2.1196
3583-02-01	3302-02-01
3681-02-01	3294-02-01
3744-02-01	3260-02-01
3777-02-01	3219-02-01
3737-02-01	3029-02-01
9204-02-01	8072-02-01
2400-02-01	2.1620
2305-02-01	2.1357
4070-02-01	3761-02-01
4172-02-01	3813-02-01
4288-02-01	3846-02-01
4538-02-01	3746-02-01
2976-02-01	2801-02-01
3069-02-01	2184-02-01
2881-02-01	2.1835
4511-02-01	4107-02-01
4697-02-01	4221-02-01
4883-02-01	4319-02-01
5127-02-01	4402-02-01
5483-02-01	4663-02-01
3102-02-01	2997-02-01
3459-02-01	2552-02-01
5135-02-01	4553-02-01
5381-02-01	4721-02-01
5643-02-01	4884-02-01
5913-02-01	5072-02-01
6273-02-01	5644-02-01
3479-02-01	2913-02-01
3711-02-01	2833-02-01
5786-02-01	5038-02-01
6046-02-01	5326-02-01
6294-02-01	5617-02-01
6531-02-01	5993-02-01
6753-02-01	6453-02-01
6922-02-01	6739-02-01
6971-02-01	6614-02-01
8993-02-01	3180-03-01
3496-02-01	4276-02-01
3698-02-01	4149-02-01
6504-02-01	5959-02-01
6784-02-01	6397-02-01
7099-02-01	6861-02-01
7623-02-01	7479-02-01
3.0809	4034-03-01
8326-02-01	3.1502
4938-02-01	7541-02-01
4048-02-01	6659-02-01
6665-02-01	5936-02-01
7070-02-01	6369-02-01
7512-02-01	6863-02-01
8090-02-01	7385-02-01
9811-02-01	2858-03-01
7574-02-01	3.0716
5680-02-01	8919-02-01
7210-02-01	6244-02-01
7810-02-01	6812-02-01
8734-02-01	8065-02-01
9039-02-01	2854-03-01
6760-02-01	9407-02-01
7870-02-01	6792-02-01
8549-02-01	7439-02-01
8772-02-01	7372-02-01
9664-02-01	7857-02-01
9626-02-01	8207-02-01
8740-02-01	7771-02-01
9657-02-01	8463-02-01
8843-02-01	8039-02-01
9689-02-01	8789-02-01
3.0501	9473-02-01
8832-02-01	8080-02-01
9676-02-01	8858-02-01
3.0463	9595-02-01
3.1108	3.0266
9668-02-01	9081-02-01
3.0494	9885-02-01
3.1176	3.0561
3.1695	3.1204
9582-02-01	9427-02-01
3.0325	3.0192
3.1058	3.0793
3.1668	3.1491
2132-03-01	2092-03-01
9474-02-01	9453-02-01
3.0219	3.0337
3.1033	3.1115
3.1705	1906-03-01
2202-03-01	2515-03-01
9188-02-01	9402-02-01
9246-02-01	9358-02-01
9345-02-01	9140-02-01
8629-02-01	8930-02-01
2076-03-01	3443-03-01
8208-02-01	8545-02-01
3.1877	3009-03-01
7910-02-01	8174-02-01
3.1617	2586-03-01
7391-02-01	7858-02-01
6852-02-01	7444-02-01
3.1154	1905-03-01
6543-02-01	6995-02-01
3.0858	3.1496
3.0324	3.1012
6578-02-01	6923-02-01
7412-02-01	7793-02-01
8188-02-01	8621-02-01
8904-02-01	9407-02-01
6071-02-01	6400-02-01
6887-02-01	7201-02-01
7659-02-01	8014-02-01
8404-02-01	8780-02-01
7816-03-01	6246-03-01
6391-03-01	5949-03-01
5133-03-01	5981-03-01
5734-02-01	5867-02-01
6557-02-01	6628-02-01
8135-02-01	8160-02-01
9328-02-01	9304-02-01
7748-03-01	6160-03-01
5467-03-01	5792-03-01
4413-03-01	5488-03-01
5337-02-01	5560-02-01
6194-02-01	6238-02-01
6990-02-01	6944-02-01
7712-02-01	7612-02-01
8891-02-01	8646-02-01
7570-03-01	6467-03-01
6305-03-01	5957-03-01
5124-03-01	5907-03-01
5476-03-01	6005-03-01
5018-02-01	5175-02-01
5814-02-01	5743-02-01
6535-02-01	6376-02-01
7195-02-01	7028-02-01
8200-02-01	8069-02-01
6333-03-01	5700-03-01
5132-03-01	4786-03-01
5505-03-01	4550-03-01
6796-03-01	4893-03-01
6942-03-01	6041-03-01
4700-02-01	4526-02-01
5434-02-01	5114-02-01
6109-02-01	5745-02-01
6714-02-01	6369-02-01
7696-02-01	7494-02-01
6448-03-01	6672-03-01
4947-03-01	6603-03-01
3875-03-01	7441-03-01
2439-03-01	6877-03-01
4185-02-01	3894-02-01
4908-02-01	4539-02-01
5605-02-01	5151-02-01
7384-02-01	6946-02-01
3440-03-01	7449-03-01
2596-03-01	6375-03-01
3.1277	4653-03-01
3806-02-01	3538-02-01
4512-02-01	4140-02-01
5218-02-01	4739-02-01
7015-02-01	6508-02-01
3732-03-01	7894-03-01
3197-03-01	5656-03-01
1965-03-01	4397-03-01
3335-02-01	3141-02-01
4042-02-01	3762-02-01
4768-02-01	4365-02-01
6758-02-01	6218-02-01
1971-03-01	2419-03-01
2914-02-01	2745-02-01
3661-02-01	3415-02-01
4410-02-01	4075-02-01
5152-02-01	4776-02-01
9478-02-01	3229-03-01
9617-02-01	2675-03-01
3301-02-01	3247-02-01
4099-02-01	3977-02-01
4880-02-01	4691-02-01
6476-02-01	6219-02-01
3.0124	2977-03-01
2271-02-01	2601-02-01
3038-02-01	3280-02-01
3852-02-01	3843-02-01
6288-02-01	5765-02-01
9817-02-01	2086-03-01
8910-02-01	3.1494
2075-02-01	2813-02-01
2818-02-01	3265-02-01
3615-02-01	3646-02-01
8663-02-01	3.0482
1953-02-01	3068-02-01
5999-02-01	6032-02-01
8843-02-01	9598-02-01
2.1267	2983-02-01
1933-02-01	3163-02-01
9396-02-01	9418-02-01
8734-02-01	8819-02-01
2.1410	2844-02-01
9121-02-01	9342-02-01
8378-02-01	9280-02-01
2.1019	2919-02-01
2.1334	2912-02-01
7859-02-01	9400-02-01
7629-02-01	9326-02-01
7031-02-01	9279-02-01
2.1091	3400-02-01
6971-02-01	9026-02-01
6606-02-01	9038-02-01
6277-02-01	9148-02-01
2.1327	4078-02-01
6551-02-01	8839-02-01
6070-02-01	8925-02-01
5887-02-01	8813-02-01
2.1676	4826-02-01
2.1552	4319-02-01
5973-02-01	8779-02-01
5523-02-01	9032-02-01
5258-02-01	9115-02-01
2504-02-01	6086-02-01
2192-02-01	5535-02-01
5219-02-01	8922-02-01
5192-02-01	9057-02-01
5096-02-01	9145-02-01
3132-02-01	6845-02-01
5815-02-01	6288-02-01
4941-02-01	8842-02-01
4835-02-01	8817-02-01
4652-02-01	8636-02-01
4400-02-01	8379-02-01
4166-02-01	8051-02-01
3874-02-01	7749-02-01
3699-02-01	7455-02-01
3570-02-01	7171-02-01
5842-02-01	6833-02-01
1992-02-01	9132-01-01
2.0321	9193-01-01
2.0548	9207-01-01
2.0756	9304-01-01
8369-01-01	8095-01-01
9937-01-01	8685-01-01
2.0133	8829-01-01
9026-01-01	8768-01-01
8883-01-01	8663-01-01
8765-01-01	8562-01-01
8631-01-01	8425-01-01
8516-01-01	8282-01-01
9317-01-01	8356-01-01
9514-01-01	8502-01-01
9661-01-01	8697-01-01
9429-01-01	9065-01-01
9075-01-01	8635-01-01
9263-01-01	8794-01-01
4802-02-01	8516-02-01
8807-01-01	8863-01-01
3949-02-01	7570-02-01
9477-01-01	9116-01-01
8564-01-01	8944-01-01
2377-02-01	5562-02-01
8388-01-01	8472-01-01
8364-01-01	8525-01-01
9929-01-01	9627-01-01
9783-01-01	9165-01-01
8531-01-01	9049-01-01
9094-01-01	9920-01-01
2.0835	2.1159
2.0219	9156-01-01
1951-02-01	9241-01-01
8517-01-01	8853-01-01
8792-01-01	9388-01-01
9089-01-01	2006-02-01
2.0533	9178-01-01
2.0230	9325-01-01
8508-01-01	8681-01-01
2.0535	9404-01-01
2.0498	9445-01-01
8357-01-01	8158-01-01
2.0465	2.1693
2.0580	9459-01-01
2.0703	9634-01-01
8399-01-01	7843-01-01
2.0318	2.1104
2.0498	9641-01-01
2.1015	9924-01-01
2.0609	9774-01-01
8564-01-01	7813-01-01
2.1049	2.0361
8790-01-01	7844-01-01
9637-01-01	8370-01-01
2316-02-01	2.0463
2.0185	8858-01-01
2207-02-01	2.0679
2.0764	9651-01-01
2.1237	2.0231
3455-02-01	4779-02-01
2083-02-01	2.0847
2.1606	2.0685
2.1430	2.0430
3985-02-01	5074-02-01
2114-02-01	2.0895
2060-02-01	2.1280
2.1759	2.0454
3959-02-01	5257-02-01
2214-02-01	2.0976
2398-02-01	1977-02-01
2481-02-01	1925-02-01
2120-02-01	2.0719
2288-02-01	2.0955
2844-02-01	2448-02-01
2581-02-01	2.1198
2297-02-01	2.0976
2987-02-01	2745-02-01
3019-02-01	2728-02-01
2894-02-01	2.1846
2272-02-01	2.1136
3048-02-01	2933-02-01
3165-02-01	3007-02-01
3276-02-01	3082-02-01
3353-02-01	2487-02-01
2229-02-01	2.1381
3260-02-01	3210-02-01
3423-02-01	3349-02-01
3594-02-01	3456-02-01
4023-02-01	3235-02-01
2553-02-01	2.1659
3881-02-01	3716-02-01
4090-02-01	3846-02-01
4281-02-01	3931-02-01
4856-02-01	4197-02-01
3.0704	3.1752
3131-02-01	2180-02-01
2944-02-01	2158-02-01
4412-02-01	4069-02-01
4652-02-01	4198-02-01
5672-02-01	5226-02-01
3.1002	3993-03-01
3191-02-01	2785-02-01
4932-02-01	4406-02-01
5224-02-01	4634-02-01
6425-02-01	5922-02-01
3723-02-01	3114-02-01
3059-02-01	3032-02-01
5417-02-01	4800-02-01
5787-02-01	5064-02-01
7050-02-01	6580-02-01
3564-02-01	4521-02-01
2742-02-01	3467-02-01
5795-02-01	5120-02-01
6162-02-01	5474-02-01
7637-02-01	7097-02-01
2004-03-01	4122-03-01
3575-02-01	6869-02-01
6093-02-01	5328-02-01
6550-02-01	5755-02-01
5591-03-01	5528-03-01
4748-02-01	7703-02-01
3591-02-01	6151-02-01
6433-02-01	5481-02-01
7000-02-01	6000-02-01
4212-03-01	7871-03-01
7640-02-01	3.0400
5970-02-01	7300-02-01
4837-02-01	4989-02-01
6897-02-01	5885-02-01
8874-03-01	4.1374
4527-03-01	6224-03-01
3.0972	3.1231
7494-02-01	6400-02-01
8058-02-01	6805-02-01
8104-02-01	7123-02-01
8184-02-01	7386-02-01
8371-02-01	7583-02-01
8315-02-01	7613-02-01
8102-02-01	7570-02-01
8036-02-01	7893-02-01
8090-02-01	7931-02-01
7630-02-01	7668-02-01
7382-02-01	7679-02-01
7350-02-01	7536-02-01
6898-02-01	7311-02-01
6593-02-01	7003-02-01
6376-02-01	6636-02-01
6102-02-01	6329-02-01
3.1402	2297-03-01
5544-02-01	6069-02-01
3.1128	2019-03-01
5047-02-01	5695-02-01
6025-02-01	6585-02-01
3.0988	3.1763
8698-03-01	7565-03-01
5835-02-01	6149-02-01
3.0603	3.1408
4.1059	7711-03-01
4.0571	6385-03-01
5412-02-01	5684-02-01
9945-02-01	3.0918
9822-03-01	9228-03-01
9679-03-01	7214-03-01
8708-03-01	6882-03-01
7836-03-01	6315-03-01
4835-02-01	5296-02-01
5726-02-01	6137-02-01
9678-02-01	3.0349
8163-03-01	7141-03-01
7193-03-01	6672-03-01
6218-03-01	6587-03-01
5710-03-01	6705-03-01
5306-03-01	6456-03-01
5310-02-01	5616-02-01
9152-03-01	6005-03-01
5363-03-01	5961-03-01
4982-02-01	5195-02-01
7406-02-01	7362-02-01
8580-03-01	6762-03-01
4991-03-01	5128-03-01
4596-02-01	5086-02-01
7301-03-01	6111-03-01
5124-03-01	6095-03-01
2959-03-01	5431-03-01
4351-02-01	4624-02-01
6095-03-01	5609-03-01
2761-03-01	6926-03-01
3.1781	5974-03-01
3986-02-01	3883-02-01
3.1488	5473-03-01
3526-02-01	3282-02-01
4845-03-01	8645-03-01
3.0882	3713-03-01
2459-02-01	2353-02-01
3209-02-01	3014-02-01
3.0581	3.1594
2102-02-01	2041-02-01
2777-02-01	2634-02-01
7013-02-01	6652-02-01
9830-02-01	3.1860
9927-02-01	3.1079
2.1784	2.1684
2382-02-01	2241-02-01
6713-02-01	6505-02-01
9564-02-01	2449-03-01
2.1379	2.1545
2003-02-01	2091-02-01
2700-02-01	2761-02-01
2.1176	2.1748
2.1789	2228-02-01
8384-02-01	3.0865
7725-02-01	1946-03-01
2.0636	2.1797
2.1060	2128-02-01
8127-02-01	9409-02-01
7998-02-01	9042-02-01
2.0589	2296-02-01
2.0978	2681-02-01
8647-02-01	8786-02-01
8026-02-01	8630-02-01
2.0614	2704-02-01
2.0967	2877-02-01
8590-02-01	8767-02-01
7966-02-01	8971-02-01
7405-02-01	9044-02-01
2.0778	2720-02-01
5915-02-01	5628-02-01
7660-02-01	9228-02-01
7128-02-01	9178-02-01
2.0736	3087-02-01
6844-02-01	9279-02-01
6349-02-01	9327-02-01
6038-02-01	9439-02-01
2.0947	3800-02-01
2.1011	3508-02-01
5826-02-01	9141-02-01
5583-02-01	8994-02-01
2.1482	4722-02-01
2.1328	4251-02-01
5684-02-01	8919-02-01
5566-02-01	9081-02-01
5291-02-01	9246-02-01
2039-02-01	5501-02-01
2.1745	5013-02-01
5478-02-01	9086-02-01
5242-02-01	9166-02-01
[truncated: 5,263 more rows]

## Sheet: Figure 1 C sorted MPC
0	1.9705	2.0453	1.64338	1.27487	2.39568	1.01296	2.75616	2.53725	2.07202	1.58398	1.22796	1.0898	2.38133	1.4673	0.855265	1.00526	1.37313	3.39716	1.62229	2.95706	1.79544	2.02539	0.691019	0.859873	2.91799	3.0651	2.929	1.81339	2.88298	1.82395	2.48088	1.5229	3.20855	3.30219	1.31975	0.590406	3.53915	0.895746	0.556119	2.61962	1.01131	1.84297	0.858753	1.63992	1.52927	2.18539	0.919676	1.13498	1.82747
1.9705	0	3.91092	2.82287	1.98877	2.98044	1.52974	2.47786	1.60881	3.53911	2.49257	1.82403	1.63731	2.71519	2.19534	1.29275	1.51951	2.18361	2.19134	2.82373	2.30954	1.19268	4.17612	1.07931	1.3055	1.65971	2.34398	2.09952	3.34153	1.64486	3.43817	1.57321	2.42358	1.75818	2.11831	2.08394	0.949611	2.16931	1.35517	0.907107	2.45253	0.718979	3.35952	1.28718	2.0135	2.4315	1.37731	1.3811	1.70885	1.31147
2.0453	3.91092	0	2.55787	1.88725	3.13261	1.46349	2.53668	1.64465	3.27982	2.2949	1.78715	1.59801	2.93254	2.18492	1.23354	1.45486	2.05331	2.26224	2.6264	2.35803	1.22068	3.7475	1.03651	1.256	1.70468	2.43889	2.13472	2.97242	1.691	3.04796	1.6109	2.38348	1.82223	2.1786	1.99605	0.918357	2.26586	1.30271	0.86916	2.56334	0.732879	2.9674	1.25406	2.09613	2.34617	1.42734	1.34242	1.65876	1.31774
1.64338	2.82287	2.55787	0	2.42982	2.2424	1.79508	2.02269	1.40395	2.65979	2.94759	1.95414	1.81554	2.0899	2.18659	1.53793	1.77792	2.84676	1.81917	3.41669	1.91839	1.04454	2.70625	1.25649	1.50674	1.42397	1.89838	1.79993	3.01915	1.40998	2.9995	1.35049	2.50336	1.48806	1.77527	2.49614	1.09229	1.77561	1.59139	1.06757	1.95801	0.646844	3.00606	1.43544	1.78374	2.50547	1.17712	1.55334	1.90809	1.19515
1.27487	1.98877	1.88725	2.42982	0	1.68838	2.54398	1.51987	1.07924	1.89777	2.43597	2.42432	2.42396	1.63513	2.22635	1.9684	2.4874	3.25567	1.38805	2.48439	1.46287	0.793269	1.94364	1.63608	2.02735	1.1049	1.46222	1.36434	2.18121	1.09454	2.15948	1.07339	2.25528	1.15368	1.35697	3.27445	1.41685	1.37408	2.08161	1.36846	1.53692	0.454882	2.1103	1.88669	1.64658	2.45173	0.910415	2.07448	2.61383	0.922936
2.39568	2.98044	3.13261	2.2424	1.68838	0	1.33011	3.08225	1.84335	3.21053	2.13237	1.60952	1.42888	3.5223	1.93825	1.11897	1.3196	1.81836	2.69307	2.23312	2.91536	1.35974	3.17302	0.933419	1.13851	1.95006	3.07738	2.45971	2.62961	1.93152	2.64785	1.85679	2.0087	2.06652	2.55582	1.75322	0.817756	2.71914	1.17398	0.775329	3.26746	0.804529	2.63757	1.13376	2.00134	2.07632	1.58821	1.2111	1.4922	1.46894
1.01296	1.52974	1.46349	1.79508	2.54398	1.33011	0	1.20442	0.851378	1.47425	1.86709	2.16503	2.44716	1.29642	1.79526	2.46167	3.83113	2.19108	1.10141	1.81768	1.16412	0.604551	1.50273	2.13248	2.88607	0.875131	1.1628	1.08437	1.6651	0.866204	1.65128	0.861628	1.75084	0.912197	1.07878	2.27137	1.76929	1.09284	2.53157	1.71335	1.22747	0.301991	1.62216	2.29723	1.37132	1.89314	0.704561	2.53144	2.56234	0.730563
2.75616	2.47786	2.53668	2.02269	1.51987	3.08225	1.20442	0	2.1525	2.62021	1.93044	1.40811	1.26495	2.71249	1.66567	1.03479	1.19924	1.65584	3.42474	1.95537	3.36648	1.53513	2.53432	0.842592	1.02665	2.23356	3.29954	3.15353	2.22659	2.20878	2.25252	2.02279	1.81472	2.38704	3.30162	1.5698	0.723649	3.13154	1.06643	0.69649	2.85906	0.901577	2.31612	1.00289	1.72509	1.80389	1.7672	1.07525	1.32001	1.66402
2.53725	1.60881	1.64465	1.40395	1.07924	1.84335	0.851378	2.1525	0	1.68214	1.34514	0.995901	0.891171	1.78618	1.18462	0.738645	0.846947	1.18076	2.40706	1.35806	2.19534	2.31683	1.63488	0.563875	0.709672	3.14558	2.13101	2.55196	1.48698	3.13658	1.49791	2.28768	1.28558	2.96156	2.50409	1.11495	0.45834	2.29161	0.757561	0.444726	1.90408	1.23199	1.53341	0.687343	1.29282	1.25174	2.53821	0.746108	0.929886	2.33361
2.07202	3.53911	3.27982	2.65979	1.89777	3.21053	1.47425	2.62021	1.68214	0	2.41796	1.73954	1.55604	2.81883	2.08165	1.24895	1.45625	2.0684	2.32043	2.61871	2.52396	1.24752	4.00887	1.03633	1.25403	1.7467	2.5103	2.22738	3.11549	1.72787	3.08601	1.65932	2.1527	1.82439	2.22301	1.96477	0.908114	2.27447	1.31047	0.87163	2.61306	0.764743	3.01127	1.23608	1.97592	2.24908	1.42665	1.32573	1.63063	1.39439
1.58398	2.49257	2.2949	2.94759	2.43597	2.13237	1.86709	1.93044	1.34514	2.41796	0	1.98186	1.81316	1.99762	2.09094	1.54844	1.86194	2.60891	1.73475	2.66196	1.84306	1.00756	2.44626	1.28692	1.56489	1.38438	1.83026	1.71094	2.92853	1.37158	2.9021	1.36189	2.26449	1.43187	1.70868	2.35201	1.10304	1.71494	1.55698	1.07802	1.92267	0.58436	2.93031	1.46264	1.72263	2.65962	1.13194	1.57128	1.94501	1.15742
1.22796	1.82403	1.78715	1.95414	2.42432	1.60952	2.16503	1.40811	0.995901	1.73954	1.98186	0	2.99389	1.62937	2.70393	1.63361	2.11169	2.15362	1.30617	2.13528	1.37699	0.732477	1.80603	1.54504	1.92606	1.04965	1.40818	1.24888	1.97585	1.0413	1.95652	1.04904	2.06557	1.10289	1.26868	2.45576	1.43641	1.32524	1.84608	1.28865	1.51777	0.380489	1.86059	2.12746	1.94403	2.44598	0.881375	2.2789	3.22446	0.81904
1.0898	1.63731	1.59801	1.81554	2.42396	1.42888	2.44716	1.26495	0.891171	1.55604	1.81316	2.99389	0	1.43175	2.2321	1.85037	2.38451	2.11811	1.16852	1.94705	1.22721	0.639436	1.61012	1.78373	2.2405	0.929011	1.24827	1.1266	1.75372	0.921202	1.74149	0.915644	1.94833	0.981204	1.13664	2.422	1.66134	1.17688	2.14705	1.48263	1.33258	0.319723	1.67829	2.52046	1.66907	2.10555	0.773655	2.81334	3.66419	0.730081
2.38133	2.71519	2.93254	2.0899	1.63513	3.5223	1.29642	2.71249	1.78618	2.81883	1.99762	1.62937	1.43175	0	1.99494	1.07512	1.28347	1.73555	2.54853	2.1442	2.71121	1.33915	2.86953	0.910906	1.1161	1.924	2.99156	2.28041	2.46549	1.90816	2.47405	1.86382	1.95804	2.0463	2.40808	1.70723	0.808867	2.68013	1.14591	0.75355	3.49879	0.7876	2.40768	1.13667	2.19655	2.05338	1.59773	1.20899	1.48986	1.41239
1.4673	2.19534	2.18492	2.18659	2.22635	1.93825	1.79526	1.66567	1.18462	2.08165	2.09094	2.70393	2.2321	1.99494	0	1.42561	1.75597	2.16348	1.5558	2.50388	1.6377	0.890038	2.18792	1.29155	1.57421	1.24869	1.68619	1.47326	2.31802	1.23899	2.28751	1.23061	2.29351	1.31589	1.501	2.37189	1.1997	1.58155	1.60364	1.08917	1.82203	0.51206	2.13547	1.69758	2.44165	2.66907	1.065	1.8086	2.30696	0.969877
0.855265	1.29275	1.23354	1.53793	1.9684	1.11897	2.46167	1.03479	0.738645	1.24895	1.54844	1.63361	1.85037	1.07512	1.42561	0	2.46342	1.84967	0.943146	1.52203	0.991844	0.508966	1.26416	2.4075	2.45481	0.740271	0.979304	0.945232	1.37868	0.731622	1.37094	0.706739	1.48835	0.773493	0.926002	1.83059	1.87491	0.921352	2.66856	2.04487	1.01747	0.264122	1.36572	1.89508	1.09787	1.49536	0.582779	2.01016	1.85687	0.647743
1.00526	1.51951	1.45486	1.77792	2.4874	1.3196	3.83113	1.19924	0.846947	1.45625	1.86194	2.11169	2.38451	1.28347	1.75597	2.46342	0	2.17084	1.0939	1.78954	1.15128	0.600193	1.48777	2.14022	2.90545	0.868451	1.1523	1.07791	1.65011	0.860179	1.64174	0.854936	1.77249	0.908631	1.07468	2.24358	1.75887	1.08672	2.39895	1.70847	1.21555	0.288744	1.62022	2.23171	1.34532	1.8926	0.700511	2.42818	2.47657	0.720787
1.37313	2.18361	2.05331	2.84676	3.25567	1.81836	2.19108	1.65584	1.18076	2.0684	2.60891	2.15362	2.11811	1.73555	2.16348	1.84967	2.17084	0	1.50611	2.78286	1.57892	0.873625	2.11322	1.49576	1.8016	1.1947	1.56945	1.49231	2.35122	1.18353	2.33968	1.14034	2.44775	1.25021	1.47452	3.1485	1.29344	1.47835	1.91335	1.26893	1.62859	0.528135	2.31826	1.67127	1.64412	2.4327	0.989518	1.82529	2.22601	1.01197
3.39716	2.19134	2.26224	1.81917	1.38805	2.69307	1.10141	3.42474	2.40706	2.32043	1.73475	1.30617	1.16852	2.54853	1.5558	0.943146	1.0939	1.50611	0	1.77823	3.50375	1.67944	2.24981	0.762663	0.936378	2.55695	3.4284	3.51866	1.99084	2.52283	2.00509	2.21331	1.65354	2.76162	3.99253	1.43565	0.653273	3.63563	0.980101	0.624632	2.7615	0.977096	2.0404	0.923623	1.67304	1.64344	1.9658	0.990736	1.21729	1.78748
1.62229	2.82373	2.6264	3.41669	2.48439	2.23312	1.81768	1.95537	1.35806	2.61871	2.66196	2.13528	1.94705	2.1442	2.50388	1.52203	1.78954	2.78286	1.77823	0	1.87673	1.01151	2.72979	1.27196	1.53421	1.39148	1.88144	1.73166	3.00439	1.37842	2.95505	1.32598	2.62547	1.46109	1.72302	2.65563	1.12729	1.75519	1.62675	1.07979	1.96917	0.623493	2.78784	1.5112	1.96223	2.68161	1.16111	1.6347	2.03665	1.1405
2.95706	2.30954	2.35803	1.91839	1.46287	2.91536	1.16412	3.36648	2.19534	2.52396	1.84306	1.37699	1.22721	2.71121	1.6377	0.991844	1.15128	1.57892	3.50375	1.87673	0	1.58099	2.40782	0.808523	0.989721	2.36013	3.71301	3.08964	2.12837	2.3225	2.13048	2.16291	1.68376	2.4302	3.16103	1.50504	0.695939	3.21199	1.03433	0.666507	3.01362	0.939508	2.15034	0.978011	1.74624	1.72688	1.81984	1.04728	1.2838	1.73658
1.79544	1.19268	1.22068	1.04454	0.793269	1.35974	0.604551	1.53513	2.31683	1.24752	1.00756	0.732477	0.639436	1.33915	0.890038	0.508966	0.600193	0.873625	1.67944	1.01151	1.58099	0	1.21385	0.34896	0.480493	2.17453	1.55225	1.73359	1.10995	2.19574	1.1165	1.94327	0.957844	2.02148	1.72296	0.821631	0.25071	1.64873	0.523895	0.240144	1.42716	1.50015	1.14024	0.462954	1.0093	0.935891	2.54061	0.513867	0.672693	2.35066
2.02539	4.17612	3.7475	2.70625	1.94364	3.17302	1.50273	2.53432	1.63488	4.00887	2.44626	1.80603	1.61012	2.86953	2.18792	1.26416	1.48777	2.11322	2.24981	2.72979	2.40782	1.21385	0	1.05753	1.28176	1.69961	2.4426	2.14043	3.3151	1.6833	3.31182	1.6204	2.28394	1.79034	2.16162	2.0266	0.931411	2.23167	1.33173	0.887847	2.58227	0.733761	3.17157	1.27083	2.0551	2.37694	1.40233	1.36215	1.68433	1.33869
0.691019	1.07931	1.03651	1.25649	1.63608	0.933419	2.13248	0.842592	0.563875	1.03633	1.28692	1.54504	1.78373	0.910906	1.29155	2.4075	2.14022	1.49576	0.762663	1.27196	0.808523	0.34896	1.05753	0	2.64256	0.57789	0.807312	0.752286	1.16084	0.570454	1.15375	0.563471	1.27323	0.611404	0.745284	1.54495	2.63747	0.754239	2.288	2.71558	0.855599	0.0971867	1.13814	2.14495	1.00526	1.31507	0.435235	2.1324	1.75222	0.467223
0.859873	1.3055	1.256	1.50674	2.02735	1.13851	2.88607	1.02665	0.709672	1.25403	1.56489	1.92606	2.2405	1.1161	1.57421	2.45481	2.90545	1.8016	0.936378	1.53421	0.989721	0.480493	1.28176	2.64256	0	0.7329	0.992739	0.918622	1.4127	0.725281	1.40361	0.725426	1.52619	0.769645	0.916894	1.89333	2.12323	0.932909	2.47821	1.99424	1.05358	0.191001	1.37872	2.57024	1.22388	1.62529	0.579066	2.6761	2.23702	0.59465
2.91799	1.65971	1.70468	1.42397	1.1049	1.95006	0.875131	2.23356	3.14558	1.7467	1.38438	1.04965	0.929011	1.924	1.24869	0.740271	0.868451	1.1947	2.55695	1.39148	2.36013	2.17453	1.69961	0.57789	0.7329	0	2.32973	2.55081	1.54671	5.04593	1.5549	2.77752	1.30554	3.33409	2.63246	1.13944	0.476746	2.52925	0.768307	0.452092	2.09297	1.14711	1.57855	0.723313	1.39844	1.30995	2.60957	0.779472	0.97153	2.1447
3.0651	2.34398	2.43889	1.89838	1.46222	3.07738	1.1628	3.29954	2.13101	2.5103	1.83026	1.40818	1.24827	2.99156	1.68619	0.979304	1.1523	1.56945	3.4284	1.88144	3.71301	1.55225	2.4426	0.807312	0.992739	2.32973	0	2.83799	2.14629	2.30194	2.1551	2.17923	1.72359	2.46511	3.10638	1.5124	0.700502	3.64287	1.02768	0.66196	3.46052	0.90428	2.16306	0.992115	1.84278	1.76968	1.83554	1.05947	1.30279	1.64816
2.929	2.09952	2.13472	1.79993	1.36434	2.45971	1.08437	3.15353	2.55196	2.22738	1.71094	1.24888	1.1266	2.28041	1.47326	0.945232	1.07791	1.49231	3.51866	1.73166	3.08964	1.73359	2.14043	0.752286	0.918622	2.55081	2.83799	0	1.91751	2.51161	1.93252	2.13733	1.60408	2.67059	3.61938	1.40625	0.636266	2.93213	0.969874	0.61923	2.42673	1.02478	1.98433	0.890614	1.54403	1.57464	1.949	0.958942	1.17492	1.91276
1.81339	3.34153	2.97242	3.01915	2.18121	2.62961	1.6651	2.22659	1.48698	3.11549	2.92853	1.97585	1.75372	2.46549	2.31802	1.37868	1.65011	2.35122	1.99084	3.00439	2.12837	1.10995	3.3151	1.16084	1.4127	1.54671	2.14629	1.91751	0	1.53235	4.46805	1.50589	2.39808	1.61651	1.93486	2.23632	1.01744	1.98325	1.43967	0.9727	2.29328	0.655546	3.64712	1.3841	2.00721	2.74882	1.27425	1.48433	1.85542	1.23986
2.88298	1.64486	1.691	1.40998	1.09454	1.93152	0.866204	2.20878	3.13658	1.72787	1.37158	1.0413	0.921202	1.90816	1.23899	0.731622	0.860179	1.18353	2.52283	1.37842	2.3225	2.19574	1.6833	0.570454	0.725281	5.04593	2.30194	2.51161	1.53235	0	1.54083	2.78429	1.29825	3.37381	2.60071	1.12941	0.469864	2.5072	0.759193	0.444647	2.07353	1.14702	1.56469	0.716051	1.39047	1.30051	2.6663	0.771756	0.963034	2.12927
1.82395	3.43817	3.04796	2.9995	2.15948	2.64785	1.65128	2.25252	1.49791	3.08601	2.9021	1.95652	1.74149	2.47405	2.28751	1.37094	1.64174	2.33968	2.00509	2.95505	2.13048	1.1165	3.31182	1.15375	1.40361	1.5549	2.1551	1.93252	4.46805	1.54083	0	1.50991	2.45921	1.63127	1.95488	2.2287	1.01054	2.00074	1.42544	0.965863	2.2966	0.656047	3.91595	1.37228	1.9933	2.75798	1.28386	1.47072	1.83825	1.24096
2.48088	1.57321	1.6109	1.35049	1.07339	1.85679	0.861628	2.02279	2.28768	1.65932	1.36189	1.04904	0.915644	1.86382	1.23061	0.706739	0.854936	1.14034	2.21331	1.32598	2.16291	1.94327	1.6204	0.563471	0.725426	2.77752	2.17923	2.13733	1.50589	2.78429	1.50991	0	1.23717	2.49117	2.26088	1.09759	0.46384	2.30204	0.733283	0.430817	2.06757	1.02681	1.5221	0.722316	1.40738	1.30237	2.25983	0.771785	0.964467	1.89692
1.5229	2.42358	2.38348	2.50336	2.25528	2.0087	1.75084	1.81472	1.28558	2.1527	2.26449	2.06557	1.94833	1.95804	2.29351	1.48835	1.77249	2.44775	1.65354	2.62547	1.68376	0.957844	2.28394	1.27323	1.52619	1.30554	1.72359	1.60408	2.39808	1.29825	2.45921	1.23717	0	1.40389	1.62333	2.46043	1.13776	1.65321	1.55683	1.07592	1.79557	0.554271	2.44664	1.50003	1.85486	2.5854	1.12136	1.61079	1.98262	1.0344
3.20855	1.75818	1.82223	1.48806	1.15368	2.06652	0.912197	2.38704	2.96156	1.82439	1.43187	1.10289	0.981204	2.0463	1.31589	0.773493	0.908631	1.25021	2.76162	1.46109	2.4302	2.02148	1.79034	0.611404	0.769645	3.33409	2.46511	2.67059	1.61651	3.37381	1.63127	2.49117	1.40389	0	2.86944	1.19864	0.512651	2.77722	0.804571	0.482839	2.19549	1.0895	1.65836	0.763371	1.47293	1.3793	2.55005	0.820995	1.02009	1.93462
3.30219	2.11831	2.1786	1.77527	1.35697	2.55582	1.07878	3.30162	2.50409	2.22301	1.70868	1.26868	1.13664	2.40808	1.501	0.926002	1.07468	1.47452	3.99253	1.72302	3.16103	1.72296	2.16162	0.745284	0.916894	2.63246	3.10638	3.61938	1.93486	2.60071	1.95488	2.26088	1.62333	2.86944	0	1.40318	0.633194	3.46649	0.95361	0.607533	2.60932	0.983249	2.00096	0.897148	1.6063	1.60878	2.00562	0.962744	1.18525	1.82235
1.31975	2.08394	1.99605	2.49614	3.27445	1.75322	2.27137	1.5698	1.11495	1.96477	2.35201	2.45576	2.422	1.70723	2.37189	1.83059	2.24358	3.1485	1.43565	2.65563	1.50504	0.821631	2.0266	1.54495	1.89333	1.13944	1.5124	1.40625	2.23632	1.12941	2.2287	1.09759	2.46043	1.19864	1.40318	0	1.36835	1.42725	1.97724	1.30391	1.58684	0.482019	2.15894	1.83165	1.7437	2.54285	0.950475	2.00381	2.52839	0.938208
0.590406	0.949611	0.918357	1.09229	1.41685	0.817756	1.76929	0.723649	0.45834	0.908114	1.10304	1.43641	1.66134	0.808867	1.1997	1.87491	1.75887	1.29344	0.653273	1.12729	0.695939	0.25071	0.931411	2.63747	2.12323	0.476746	0.700502	0.636266	1.01744	0.469864	1.01054	0.46384	1.13776	0.512651	0.633194	1.36835	0	0.650401	1.98003	2.6483	0.750424	0.0138236	0.988204	2.11826	0.950952	1.1706	0.347589	2.01591	1.59689	0.355325
3.53915	2.16931	2.26586	1.77561	1.37408	2.71914	1.09284	3.13154	2.29161	2.27447	1.71494	1.32524	1.17688	2.68013	1.58155	0.921352	1.08672	1.47835	3.63563	1.75519	3.21199	1.64873	2.23167	0.754239	0.932909	2.52925	3.64287	2.93213	1.98325	2.5072	2.00074	2.30204	1.65321	2.77722	3.46649	1.42725	0.650401	0	0.962831	0.612617	2.97927	0.938079	2.0199	0.9308	1.74898	1.66748	1.98328	0.994415	1.22538	1.69882
0.895746	1.35517	1.30271	1.59139	2.08161	1.17398	2.53157	1.06643	0.757561	1.31047	1.55698	1.84608	2.14705	1.14591	1.60364	2.66856	2.39895	1.91335	0.980101	1.62675	1.03433	0.523895	1.33173	2.288	2.47821	0.768307	1.02768	0.969874	1.43967	0.759193	1.42544	0.733283	1.55683	0.804571	0.95361	1.97724	1.98003	0.962831	0	1.9663	1.07412	0.287676	1.40044	2.20684	1.23733	1.57665	0.614774	2.40176	2.10675	0.653631
0.556119	0.907107	0.86916	1.06757	1.36846	0.775329	1.71335	0.69649	0.444726	0.87163	1.07802	1.28865	1.48263	0.75355	1.08917	2.04487	1.70847	1.26893	0.624632	1.07979	0.666507	0.240144	0.887847	2.71558	1.99424	0.452092	0.66196	0.61923	0.9727	0.444647	0.965863	0.430817	1.07592	0.482839	0.607533	1.30391	2.6483	0.612617	1.9663	0	0.701813	0.0297927	0.953209	1.77618	0.842071	1.09218	0.316945	1.75134	1.44679	0.363558
2.61962	2.45253	2.56334	1.95801	1.53692	3.26746	1.22747	2.85906	1.90408	2.61306	1.92267	1.51777	1.33258	3.49879	1.82203	1.01747	1.21555	1.62859	2.7615	1.96917	3.01362	1.42716	2.58227	0.855599	1.05358	2.09297	3.46052	2.42673	2.29328	2.07353	2.2966	2.06757	1.79557	2.19549	2.60932	1.58684	0.750424	2.97927	1.07412	0.701813	0	0.824242	2.26815	1.06405	2.01814	1.91048	1.69532	1.13121	1.39352	1.50831
1.01131	0.718979	0.732879	0.646844	0.454882	0.804529	0.301991	0.901577	1.23199	0.764743	0.58436	0.380489	0.319723	0.7876	0.51206	0.264122	0.288744	0.528135	0.977096	0.623493	0.939508	1.50015	0.733761	0.0971867	0.191001	1.14711	0.90428	1.02478	0.655546	1.14702	0.656047	1.02681	0.554271	1.0895	0.983249	0.482019	0.0138236	0.938079	0.287676	0.0297927	0.824242	0	0.669261	0.174606	0.590773	0.512842	1.25869	0.225125	0.340814	1.46422
1.84297	3.35952	2.9674	3.00606	2.1103	2.63757	1.62216	2.31612	1.53341	3.01127	2.93031	1.86059	1.67829	2.40768	2.13547	1.36572	1.62022	2.31826	2.0404	2.78784	2.15034	1.14024	3.17157	1.13814	1.37872	1.57855	2.16306	1.98433	3.64712	1.56469	3.91595	1.5221	2.44664	1.65836	2.00096	2.15894	0.988204	2.0199	1.40044	0.953209	2.26815	0.669261	0	1.32799	1.8766	2.5939	1.30095	1.42489	1.76933	1.27034
0.858753	1.28718	1.25406	1.43544	1.88669	1.13376	2.29723	1.00289	0.687343	1.23608	1.46264	2.12746	2.52046	1.13667	1.69758	1.89508	2.23171	1.67127	0.923623	1.5112	0.978011	0.462954	1.27083	2.14495	2.57024	0.723313	0.992115	0.890614	1.3841	0.716051	1.37228	0.722316	1.50003	0.763371	0.897148	1.83165	2.11826	0.9308	2.20684	1.77618	1.06405	0.174606	1.32799	0	1.35252	1.62234	0.581707	3.5897	2.39403	0.557206
1.63992	2.0135	2.09613	1.78374	1.64658	2.00134	1.37132	1.72509	1.29282	1.97592	1.72263	1.94403	1.66907	2.19655	2.44165	1.09787	1.34532	1.64412	1.67304	1.96223	1.74624	1.0093	2.0551	1.00526	1.22388	1.39844	1.84278	1.54403	2.00721	1.39047	1.9933	1.40738	1.85486	1.47293	1.6063	1.7437	0.950952	1.74898	1.23733	0.842071	2.01814	0.590773	1.8766	1.35252	0	2.05341	1.23427	1.41164	1.70342	1.0408
1.52927	2.4315	2.34617	2.50547	2.45173	2.07632	1.89314	1.80389	1.25174	2.24908	2.65962	2.44598	2.10555	2.05338	2.66907	1.49536	1.8926	2.4327	1.64344	2.68161	1.72688	0.935891	2.37694	1.31507	1.62529	1.30995	1.76968	1.57464	2.74882	1.30051	2.75798	1.30237	2.5854	1.3793	1.60878	2.54285	1.1706	1.66748	1.57665	1.09218	1.91048	0.512842	2.5939	1.62234	2.05341	0	1.0982	1.73222	2.24624	1.02898
2.18539	1.37731	1.42734	1.17712	0.910415	1.58821	0.704561	1.7672	2.53821	1.42665	1.13194	0.881375	0.773655	1.59773	1.065	0.582779	0.700511	0.989518	1.9658	1.16111	1.81984	2.54061	1.40233	0.435235	0.579066	2.60957	1.83554	1.949	1.27425	2.6663	1.28386	2.25983	1.12136	2.55005	2.00562	0.950475	0.347589	1.98328	0.614774	0.316945	1.69532	1.25869	1.30095	0.581707	1.23427	1.0982	0	0.631769	0.805005	1.96711
0.919676	1.3811	1.34242	1.55334	2.07448	1.2111	2.53144	1.07525	0.746108	1.32573	1.57128	2.2789	2.81334	1.20899	1.8086	2.01016	2.42818	1.82529	0.990736	1.6347	1.04728	0.513867	1.36215	2.1324	2.6761	0.779472	1.05947	0.958942	1.48433	0.771756	1.47072	0.771785	1.61079	0.820995	0.962744	2.00381	2.01591	0.994415	2.40176	1.75134	1.13121	0.225125	1.42489	3.5897	1.41164	1.73222	0.631769	0	2.6539	0.613684
1.13498	1.70885	1.65876	1.90809	2.61383	1.4922	2.56234	1.32001	0.929886	1.63063	1.94501	3.22446	3.66419	1.48986	2.30696	1.85687	2.47657	2.22601	1.21729	2.03665	1.2838	0.672693	1.68433	1.75222	2.23702	0.97153	1.30279	1.17492	1.85542	0.963034	1.83825	0.964467	1.98262	1.02009	1.18525	2.52839	1.59689	1.22538	2.10675	1.44679	1.39352	0.340814	1.76933	2.39403	1.70342	2.24624	0.805005	2.6539	0	0.771391
1.82747	1.31147	1.31774	1.19515	0.922936	1.46894	0.730563	1.66402	2.33361	1.39439	1.15742	0.81904	0.730081	1.41239	0.969877	0.647743	0.720787	1.01197	1.78748	1.1405	1.73658	2.35066	1.33869	0.467223	0.59465	2.1447	1.64816	1.91276	1.23986	2.12927	1.24096	1.89692	1.0344	1.93462	1.82235	0.938208	0.355325	1.69882	0.653631	0.363558	1.50831	1.46422	1.27034	0.557206	1.0408	1.02898	1.96711	0.613684	0.771391	0
1.98998	1.27337	1.31324	1.09538	0.841925	1.46844	0.646546	1.63581	2.3848	1.32718	1.06143	0.807565	0.703112	1.47001	0.977711	0.530627	0.641892	0.917003	1.80858	1.0744	1.69549	2.93748	1.29895	0.382578	0.52301	2.4209	1.69368	1.81484	1.18549	2.46344	1.19265	2.2089	1.0263	2.26369	1.84787	0.874959	0.291935	1.81337	0.556876	0.266506	1.56968	1.33111	1.21023	0.520596	1.13378	1.0149	3.3416	0.569332	0.736183	2.07115
2.21463	2.67172	2.66146	2.18019	1.70798	3.14934	1.36685	2.6681	1.73439	2.84408	2.25427	1.63937	1.44102	2.92364	1.91401	1.13204	1.35813	1.80413	2.39751	2.14466	2.62205	1.30426	2.80993	0.955736	1.17216	1.8647	2.71272	2.23648	2.66026	1.84788	2.66427	1.879	1.92467	1.93041	2.3379	1.73852	0.831015	2.46496	1.1721	0.7881	3.06102	0.743643	2.647	1.15777	1.95161	2.14793	1.50715	1.23094	1.52123	1.42184
1.1538	1.7698	1.69079	2.12862	3.22687	1.51401	2.80156	1.37074	0.98084	1.69631	2.07395	2.29987	2.51863	1.47174	2.04617	2.20892	2.66622	2.7488	1.25722	2.18512	1.32288	0.712313	1.73226	1.80655	2.21561	0.998732	1.31925	1.23939	1.90192	0.988714	1.88352	0.96121	2.03978	1.04434	1.22677	2.85392	1.56454	1.24001	2.45365	1.51837	1.38031	0.411976	1.84627	2.03417	1.5252	2.10238	0.820646	2.26881	2.61546	0.841871
1.4586	2.34682	2.23717	2.66493	2.8737	1.97481	2.06632	1.7235	1.20482	2.21498	2.64834	2.62094	2.28513	1.94157	2.79721	1.62455	2.03021	2.78132	1.57663	2.97867	1.66863	0.896358	2.30651	1.4063	1.73553	1.2523	1.68826	1.52335	2.64733	1.24149	2.60159	1.22932	2.48973	1.31098	1.53383	2.97147	1.25179	1.57966	1.75144	1.17768	1.80343	0.514672	2.44647	1.7312	1.98439	3.20733	1.04287	1.87224	2.45995	1.01013
0.110731	0	0	0	0	0	0	0	0.217615	0	0	0	0	0	0	0	0	0	0.0555744	0	0.0244049	0.422384	0	0	0	0.209677	0.0217249	0.0642636	0	0.215431	0	0.22028	0	0.173792	0.0689616	0	0	0.059674	0	0	0	0.620547	0	0	0	0	0.330728	0	0	0.302273
0.864762	1.31726	1.26515	1.53531	2.05586	1.1427	2.87184	1.03821	0.72342	1.26277	1.57634	1.85409	2.15954	1.11321	1.54549	2.77849	2.96163	1.85312	0.9458	1.55135	0.995467	0.492079	1.28918	2.67523	3.54355	0.739201	0.995497	0.933447	1.41669	0.731648	1.40942	0.721794	1.55537	0.777842	0.927294	1.91912	2.07777	0.937245	2.61819	2.0376	1.04961	0.2115	1.39166	2.32847	1.19355	1.60949	0.58558	2.46194	2.14636	0.609845
2.37766	1.50018	1.5309	1.31082	1.01509	1.73748	0.801806	1.9724	3.02273	1.58721	1.27755	0.950129	0.839304	1.70368	1.12913	0.681348	0.794147	1.10104	2.19444	1.27286	2.08513	2.44702	1.53682	0.516854	0.663932	3.17398	2.02532	2.26269	1.40808	3.15399	1.41339	2.58196	1.17934	2.61691	2.25713	1.0456	0.414278	2.14995	0.703332	0.397744	1.84268	1.25877	1.43627	0.648041	1.25988	1.18842	2.56837	0.702495	0.881295	2.47222
0.128234	0.404168	0.3763	0.520512	0.712045	0.307402	0.901456	0.240194	0.0312181	0.385842	0.52499	0.693658	0.804514	0.294595	0.56076	1.04758	0.888435	0.648723	0.185044	0.534197	0.226608	0	0.394483	1.25561	1.03318	0.0390256	0.219149	0.181589	0.454195	0.0311648	0.445938	0.0237326	0.512507	0.0591695	0.166959	0.676664	1.40235	0.173489	1.04674	1.50992	0.253163	0	0.432273	1.00724	0.397752	0.535062	0	0.968584	0.779634	0
1.10714	1.69545	1.62978	1.98942	2.95661	1.45595	3.00074	1.31105	0.930486	1.61578	1.97424	2.4413	2.84804	1.42635	2.05146	2.2034	2.88196	2.49635	1.20218	2.06398	1.26293	0.669269	1.65823	1.89751	2.40021	0.953078	1.26759	1.1784	1.82254	0.943966	1.81085	0.924268	2.01127	1.00122	1.17399	2.73936	1.65687	1.19382	2.47728	1.57013	1.3349	0.362801	1.76878	2.23446	1.52687	2.09466	0.783872	2.51746	2.91801	0.785391
0.783375	1.18864	1.15711	1.3287	1.74086	1.04348	2.16762	0.92487	0.621818	1.13506	1.36801	1.90273	2.218	1.0427	1.5357	1.8871	2.16443	1.5535	0.84616	1.38599	0.894365	0.402743	1.16954	2.31232	2.62168	0.654338	0.908875	0.816278	1.27875	0.647839	1.27105	0.655701	1.41124	0.695324	0.824516	1.68594	2.31476	0.853912	2.07227	1.88957	0.976396	0.108298	1.23704	3.19274	1.23102	1.50861	0.518158	2.80767	2.12612	0.49244
0.407413	0.720617	0.683573	0.863855	1.1131	0.607209	1.39669	0.538711	0.306534	0.693873	0.892697	1.04431	1.18725	0.584232	0.869092	1.63814	1.39721	1.02957	0.471365	0.865503	0.513106	0.113315	0.705239	2.01679	1.60428	0.314317	0.505829	0.469498	0.785807	0.307165	0.77866	0.30349	0.855793	0.337755	0.457393	1.04679	2.00845	0.4593	1.52179	2.46914	0.543593	0	0.77016	1.43305	0.656712	0.887124	0.177827	1.39842	1.17073	0.245425
1.02619	1.55567	1.49577	1.81308	2.58216	1.34924	3.39999	1.21279	0.856977	1.49672	1.83013	2.32398	2.75794	1.3249	1.90692	2.32053	3.03512	2.21356	1.11341	1.87428	1.17632	0.608456	1.52966	2.0726	2.7114	0.882215	1.17842	1.09117	1.68065	0.873142	1.66495	0.862795	1.7951	0.922748	1.08604	2.38561	1.79705	1.10644	2.71197	1.69396	1.24495	0.31628	1.62371	2.46622	1.44387	1.91884	0.716427	2.82275	2.81513	0.728655
1.36381	2.1518	2.04733	2.52681	3.36666	1.82543	2.28549	1.61521	1.13565	2.04152	2.59212	2.67022	2.42711	1.78545	2.53832	1.75725	2.24281	2.9408	1.47628	2.68914	1.56045	0.840197	2.11021	1.51445	1.883	1.17584	1.57213	1.43512	2.40875	1.16533	2.37706	1.1551	2.37964	1.22883	1.44032	3.15545	1.33409	1.47406	1.88058	1.26319	1.67148	0.473818	2.28033	1.83586	1.82968	2.89822	0.974171	1.99823	2.66127	0.958942
1.49047	2.30676	2.28737	2.33529	2.32093	1.98866	1.81845	1.71353	1.21361	2.16475	2.16713	2.60084	2.22293	2.02347	3.81004	1.46155	1.78336	2.30374	1.59224	2.72908	1.67154	0.908926	2.28059	1.30042	1.58227	1.26851	1.71498	1.51626	2.41459	1.25858	2.39051	1.23548	2.46591	1.34059	1.538	2.54726	1.19929	1.61053	1.63491	1.09953	1.83837	0.534104	2.23104	1.67569	2.32659	2.7394	1.08055	1.79563	2.28793	0.994305
0.685922	1.07193	1.02905	1.24915	1.62552	0.927554	2.11879	0.837277	0.559718	1.03065	1.28123	1.53124	1.76427	0.904416	1.27953	2.40133	2.12619	1.48634	0.757587	1.26356	0.803777	0.345858	1.05069	4.26947	2.6247	0.573726	0.801985	0.747929	1.15386	0.566414	1.14636	0.560152	1.26121	0.606504	0.740475	1.53654	2.60599	0.749226	2.26309	2.72384	0.850009	0.0955628	1.13058	2.12236	0.996501	1.30569	0.43056	2.10838	1.73493	0.465116
1.73994	1.15739	1.18124	1.01542	0.771662	1.32395	0.588648	1.49089	2.19313	1.21544	0.990548	0.711811	0.616978	1.30322	0.863048	0.491004	0.583864	0.847581	1.626	0.980508	1.54408	3.59932	1.18053	0.333227	0.465147	2.11207	1.51306	1.67647	1.08475	2.12954	1.08993	1.96724	0.920753	1.93337	1.66903	0.794577	0.232339	1.60021	0.502598	0.223217	1.39797	1.47345	1.11312	0.445374	0.980693	0.913488	2.36798	0.495034	0.652954	2.37181
3.02042	1.8162	1.89571	1.51619	1.20504	2.18337	0.961525	2.27899	2.20061	1.91038	1.47084	1.21073	1.06218	2.28908	1.45461	0.791639	0.94929	1.27912	2.57034	1.52717	2.50279	1.73093	1.87994	0.649141	0.818219	2.6015	2.6494	2.3096	1.69807	2.58748	1.69985	2.53593	1.42178	2.65515	2.481	1.25063	0.563156	2.77835	0.848949	0.515554	2.49821	0.991599	1.69041	0.84174	1.71799	1.46654	2.17008	0.896279	1.10472	1.69944
0.486542	0.822698	0.789414	0.96618	1.24864	0.699079	1.56029	0.618487	0.371288	0.787902	0.978665	1.21589	1.3971	0.68342	1.01903	1.77901	1.55567	1.15026	0.550243	0.984931	0.591251	0.169949	0.805392	2.38216	1.83117	0.382608	0.58998	0.541102	0.88576	0.375515	0.879108	0.366704	0.987048	0.413754	0.532827	1.19549	2.76764	0.542165	1.7636	3.18567	0.63226	0	0.864001	1.71787	0.791611	1.00959	0.252246	1.66251	1.35638	0.28708
0.883423	0.573502	0.58475	0.495381	0.309191	0.666751	0.164282	0.774852	1.10876	0.610008	0.473231	0.231676	0.162692	0.645188	0.348352	0.11676	0.162504	0.377917	0.839577	0.458665	0.793965	1.45447	0.584407	0	0.0549438	1.03988	0.768936	0.883882	0.522283	1.04585	0.526846	0.985032	0.421332	0.980276	0.865217	0.324243	0	0.815718	0.10477	0	0.698634	1.67636	0.549704	0.0132716	0.426415	0.39418	1.16943	0.0619813	0.19247	1.31389
0.996428	1.49389	1.46694	1.64804	2.1127	1.30001	2.20965	1.15921	0.816875	1.40813	1.60766	2.36822	3.00508	1.30302	1.96642	1.84674	2.20168	1.92399	1.07096	1.75763	1.11437	0.574753	1.46047	1.83898	2.18256	0.844079	1.13624	1.034	1.56747	0.837426	1.56403	0.818122	1.85389	0.902194	1.04243	2.16179	1.7724	1.07696	2.15636	1.55663	1.2055	0.275842	1.51856	2.48172	1.52486	1.84887	0.707642	2.67772	2.60559	0.653252
1.75479	2.11899	2.17243	1.85678	1.67788	2.18432	1.39563	1.86713	1.37115	2.12698	1.90296	1.89836	1.60756	2.37928	2.25974	1.1043	1.37421	1.67289	1.79156	1.98114	1.90381	1.07076	2.19117	0.998839	1.23136	1.50317	2.00888	1.6534	2.19333	1.49354	2.17307	1.5707	1.81894	1.55889	1.73296	1.73533	0.916564	1.88959	1.20507	0.824799	2.26913	0.599481	2.04456	1.313	2.74838	2.18832	1.28746	1.37105	1.6813	1.12374
1.94341	1.29887	1.32167	1.14839	0.87956	1.47713	0.684009	1.68363	2.63204	1.36262	1.11436	0.802725	0.70795	1.43976	0.961641	0.587698	0.679584	0.965369	1.83712	1.10507	1.73294	3.24382	1.32173	0.420246	0.554024	2.39612	1.68473	1.92314	1.21473	2.41087	1.22129	2.083	1.03937	2.17765	1.8934	0.90378	0.314885	1.78339	0.597019	0.309272	1.54101	1.41526	1.25068	0.527608	1.06536	1.02178	2.46638	0.581054	0.745312	2.71079
3.44063	1.85491	1.93526	1.54209	1.21576	2.23838	0.968823	2.43925	2.35666	1.93056	1.50653	1.20193	1.05858	2.29526	1.43446	0.803146	0.962672	1.29824	2.77663	1.53573	2.57112	1.78364	1.90527	0.654833	0.82468	2.80353	2.74956	2.47816	1.72454	2.80575	1.7358	2.6512	1.46355	3.05298	2.76601	1.26055	0.561066	3.0958	0.846072	0.518213	2.52797	0.978366	1.74419	0.834154	1.65369	1.48844	2.25425	0.88971	1.102	1.72992
3.781	1.82033	1.88706	1.53054	1.19405	2.18384	0.948303	2.45903	2.63635	1.91185	1.48304	1.15811	1.02385	2.19323	1.38343	0.795288	0.94053	1.28345	2.89668	1.51304	2.63919	1.9062	1.87042	0.637862	0.802131	3.26935	2.70291	2.66124	1.68754	3.2391	1.69624	2.69589	1.42292	3.44188	2.89776	1.23629	0.540962	3.01728	0.834995	0.506075	2.4041	1.05056	1.71095	0.804168	1.57025	1.43566	2.37442	0.861503	1.06705	1.88502
0.964817	1.4631	1.4001	1.74039	2.33909	1.26202	2.94076	1.15594	0.826086	1.40735	1.73034	1.9094	2.19212	1.22142	1.65949	2.99879	2.86337	2.14387	1.05713	1.74897	1.11101	0.581975	1.43099	2.21035	2.59419	0.834307	1.10331	1.05071	1.56127	0.825231	1.55171	0.799467	1.70068	0.873576	1.03533	2.17693	1.81774	1.03882	3.04732	1.83682	1.15022	0.316559	1.53508	2.0949	1.2692	1.71734	0.671884	2.2929	2.19908	0.713563
2.7089	1.61464	1.65314	1.39773	1.08092	1.88122	0.854547	2.16004	3.42964	1.70308	1.35245	1.01591	0.901156	1.84488	1.20948	0.728549	0.847152	1.17287	2.45474	1.36122	2.28017	2.28266	1.65247	0.561923	0.712651	4.01551	2.22182	2.51221	1.50421	3.92112	1.51069	2.60332	1.27038	3.05855	2.5189	1.11369	0.459635	2.38269	0.754616	0.439819	1.99486	1.20304	1.53628	0.69928	1.3448	1.26759	2.61272	0.756095	0.942763	2.29789
1.77914	2.46632	2.30531	2.59943	1.91467	2.26954	1.52375	2.22928	1.58864	2.52556	2.53409	1.58306	1.47465	2.03575	1.74302	1.3522	1.52204	2.13434	1.98932	2.29222	2.08954	1.19223	2.43819	1.08595	1.29453	1.589	2.01511	2.03928	2.48318	1.57361	2.49455	1.50458	2.00203	1.63575	1.98236	1.94356	0.922501	1.91499	1.34303	0.922916	2.00485	0.744994	2.63833	1.19923	1.55883	2.03143	1.29464	1.29064	1.55175	1.38655
0.79347	1.18931	1.1307	1.42002	1.74281	1.03336	2.07853	0.967055	0.697763	1.15689	1.43404	1.43123	1.59522	0.983929	1.26625	3.08815	2.08176	1.67338	0.88023	1.38567	0.926701	0.478571	1.16396	2.18754	2.08087	0.691954	0.90751	0.891606	1.26594	0.683083	1.25891	0.656048	1.3412	0.718548	0.866642	1.62532	1.73439	0.85332	2.2392	2.01255	0.936352	0.258012	1.26157	1.64729	0.976876	1.34344	0.535256	1.72698	1.60953	0.629513
1.88539	1.23879	1.26771	1.08189	0.826363	1.41732	0.63525	1.60172	2.42866	1.29476	1.05189	0.767909	0.670758	1.39651	0.926781	0.532894	0.631708	0.906024	1.75337	1.04755	1.64893	3.81338	1.26114	0.374804	0.510013	2.3162	1.62311	1.80328	1.15651	2.34331	1.16387	2.08731	0.994875	2.1336	1.80532	0.853595	0.27498	1.7289	0.546504	0.262063	1.4947	1.40495	1.18873	0.492123	1.04987	0.979822	2.67896	0.54272	0.706034	2.34127
1.10784	1.20335	1.2464	1.09137	1.0947	1.22359	0.994791	1.09721	0.880667	1.1788	1.10324	1.388	1.24616	1.32465	1.46628	0.768638	0.984331	1.0527	1.08634	1.18202	1.11266	0.721972	1.21875	0.783203	0.947592	0.979324	1.18243	0.996635	1.21636	0.979226	1.2143	1.04824	1.20111	1.02818	1.05834	1.14759	0.795503	1.15943	0.886243	0.648059	1.27813	0.345639	1.16066	1.12005	1.76954	1.32593	0.923319	1.11641	1.24528	0.682034
1.48294	2.39662	2.25013	2.95485	2.88399	2.00202	2.03581	1.76506	1.24209	2.31163	2.72675	2.33633	2.12583	1.93948	2.52697	1.65205	1.98104	3.00107	1.61467	3.26512	1.71846	0.925446	2.36499	1.38886	1.69041	1.28074	1.71593	1.57611	2.68944	1.26791	2.61824	1.24165	2.36025	1.33164	1.56688	2.89412	1.22575	1.59767	1.77703	1.17512	1.81027	0.560799	2.48058	1.65576	1.88596	2.7029	1.05916	1.79764	2.2698	1.06338
0.339838	0.641703	0.617392	0.750426	0.995151	0.537784	1.24017	0.452058	0.211659	0.61036	0.771924	1.04654	1.18383	0.535894	0.86272	1.30631	1.23361	0.899198	0.391758	0.780518	0.432925	0.0167771	0.629708	1.71407	1.45571	0.235836	0.438825	0.373085	0.702237	0.229498	0.695292	0.237604	0.786891	0.266162	0.373284	0.95779	2.09648	0.393431	1.34602	1.90649	0.488129	0	0.674679	1.50023	0.685226	0.831625	0.114338	1.40811	1.14428	0.119856
1.03956	1.5469	1.49321	1.73693	2.33365	1.36102	2.73213	1.22242	0.857176	1.47454	1.87221	2.35339	2.53645	1.34234	1.87484	1.96111	2.85555	2.03073	1.1183	1.77837	1.17615	0.61196	1.51858	1.90414	2.52478	0.894137	1.1911	1.08655	1.69178	0.887093	1.68464	0.900955	1.80938	0.938317	1.09898	2.16179	1.65407	1.12628	1.99643	1.5289	1.27317	0.26287	1.65043	2.29395	1.45927	2.03918	0.729895	2.42304	2.69353	0.71074
0.58071	0.604804	0.641719	0.52883	0.532562	0.608929	0.475698	0.547632	0.456805	0.574011	0.493855	0.711156	0.674173	0.672751	0.760102	0.349311	0.471605	0.515294	0.555789	0.595664	0.547521	0.378896	0.605013	0.395158	0.47096	0.506783	0.596329	0.49561	0.582497	0.508895	0.586062	0.512832	0.658167	0.558177	0.536482	0.58282	0.46621	0.597504	0.462583	0.326352	0.632571	0.160309	0.558464	0.620615	0.892831	0.646347	0.543147	0.608188	0.643254	0.282155
0.637557	1.01048	0.971568	1.18193	1.51338	0.867751	1.88374	0.78292	0.520227	0.970713	1.17834	1.42343	1.65012	0.84656	1.21265	2.25338	1.86809	1.40494	0.708836	1.20139	0.751324	0.309456	0.98919	2.90598	2.17537	0.527561	0.747734	0.701632	1.07597	0.519834	1.06899	0.500366	1.19694	0.56151	0.689337	1.44883	2.71598	0.696023	2.27049	3.17001	0.788602	0.096874	1.05351	1.94886	0.942771	1.20262	0.391905	1.94769	1.60064	0.430258
0.308315	0.604715	0.579628	0.712728	0.951822	0.503866	1.19449	0.420173	0.181764	0.57551	0.740522	0.996736	1.1245	0.500757	0.815508	1.26133	1.18976	0.857493	0.359807	0.739113	0.401651	0	0.593389	1.64877	1.40255	0.206748	0.406697	0.342299	0.666879	0.200407	0.66002	0.212642	0.742803	0.2349	0.342465	0.911964	1.95669	0.361707	1.28096	1.8323	0.456001	0	0.640368	1.42609	0.643011	0.793188	0.0828708	1.33864	1.09155	0.0948723
1.37485	2.05696	1.9481	2.51723	2.52302	1.78447	1.98076	1.62253	1.18853	2.05824	2.2585	1.99497	1.93363	1.7145	2.07665	1.72662	1.90056	2.65426	1.50175	2.55603	1.59951	0.89094	2.04919	1.40516	1.65674	1.20711	1.56968	1.4933	2.18634	1.19323	2.13731	1.14966	1.98496	1.24145	1.45598	2.51415	1.23897	1.46417	1.87846	1.22148	1.61868	0.591861	2.07909	1.59416	1.64716	2.08162	0.994408	1.73461	2.02244	1.05949
1.48755	2.34378	2.25723	2.51928	2.58404	2.01002	1.95862	1.73382	1.21623	2.24307	2.47257	2.65804	2.23615	2.00593	3.11711	1.54193	1.9099	2.50229	1.59805	2.88015	1.69965	0.909286	2.33474	1.35354	1.66422	1.27406	1.72534	1.53295	2.62429	1.26264	2.55964	1.25687	2.34371	1.33019	1.54717	2.67574	1.22045	1.6076	1.69262	1.13689	1.85617	0.527912	2.37365	1.70787	2.13787	3.01541	1.06394	1.838	2.39502	1.01996
0.689966	0.75648	0.790348	0.686761	0.718313	0.758635	0.673476	0.670375	0.529683	0.732851	0.670964	0.945697	0.890513	0.83019	0.975137	0.513612	0.663204	0.680257	0.669842	0.764264	0.681375	0.423394	0.763724	0.573831	0.671897	0.59917	0.73167	0.60253	0.755459	0.599971	0.753652	0.634023	0.795802	0.642294	0.645908	0.767593	0.647357	0.719614	0.640174	0.489901	0.788136	0.15995	0.714652	0.852426	1.1305	0.841959	0.593709	0.830294	0.863456	0.362102
0.837331	1.26386	1.22201	1.43319	1.90895	1.11	2.52282	0.989217	0.676182	1.21644	1.48726	1.99082	2.31124	1.10123	1.60001	2.09304	2.46099	1.68541	0.905851	1.48254	0.961525	0.45198	1.24652	2.4403	3.12538	0.70825	0.969745	0.879778	1.37005	0.700613	1.35812	0.709442	1.4631	0.743708	0.88299	1.8024	2.19934	0.908342	2.30097	1.92104	1.03759	0.161	1.32362	3.15202	1.26213	1.59312	0.559435	3.04792	2.2839	0.558181
1.61862	2.55851	2.44229	2.57919	2.33823	2.22761	1.81	1.89902	1.31499	2.47548	2.72311	2.31684	1.97327	2.2066	2.69074	1.43754	1.77985	2.34146	1.73907	2.79083	1.86307	0.989182	2.58015	1.2526	1.54198	1.38699	1.89424	1.66219	3.04251	1.37475	2.93078	1.38618	2.28018	1.44179	1.68863	2.37558	1.11514	1.75823	1.5346	1.04565	2.0617	0.566559	2.66019	1.55244	2.15337	3.17742	1.15027	1.65781	2.11614	1.10364
0	0	0	0	0.117383	0	0.266187	0	0	0	0	0.131014	0.216436	0	0.0150531	0.36061	0.261912	0.0624076	0	0	0	0	0	0.511157	0.370925	0	0	0	0	0	0	0	0	0	0	0.0926796	0.618017	0	0.357849	0.64517	0	0	0	0.375061	0	0	0	0.336075	0.19152	0
0.841604	1.2828	1.24049	1.47202	1.96413	1.11674	2.58	1.00035	0.689258	1.23161	1.48869	1.94898	2.33565	1.10236	1.59872	2.30892	2.51497	1.75537	0.915702	1.5218	0.967971	0.461711	1.26078	2.56972	3.15851	0.71221	0.972883	0.894982	1.3762	0.704512	1.36613	0.698086	1.50815	0.751321	0.892624	1.88766	2.28614	0.913088	2.68297	2.03482	1.03244	0.192345	1.33398	2.90184	1.24759	1.58147	0.565641	3.03773	2.25162	0.570833
0.987258	1.47994	1.44644	1.64399	2.17199	1.29478	2.40853	1.14871	0.803829	1.40893	1.64148	2.51907	3.3864	1.2975	1.97469	1.89825	2.3572	1.92356	1.06032	1.74896	1.11351	0.564142	1.4549	1.9263	2.39187	0.837739	1.1321	1.0234	1.57761	0.830465	1.56834	0.824846	1.76856	0.88757	1.03163	2.17182	1.83678	1.06806	2.23515	1.60293	1.20768	0.262389	1.51593	2.91654	1.52737	1.87087	0.692499	3.2766	2.91246	0.652517
1.65275	1.088	1.11601	0.942916	0.712537	1.25234	0.534302	1.39646	1.99285	1.14116	0.921004	0.671022	0.573745	1.24617	0.821412	0.430295	0.52935	0.78196	1.5272	0.916711	1.45105	3.01724	1.11146	0.281749	0.415131	1.97908	1.43551	1.55264	1.01866	1.99935	1.02365	1.90877	0.864254	1.8317	1.56229	0.737291	0.18707	1.52096	0.447699	0.170224	1.3364	1.45443	1.04168	0.405202	0.956936	0.861891	2.34932	0.451886	0.607824	2.06368
0.60682	0.969827	0.93268	1.12373	1.45922	0.836765	1.86925	0.74938	0.481121	0.927665	1.16247	1.42007	1.62725	0.818606	1.17742	2.03142	1.89406	1.33312	0.673002	1.13993	0.715618	0.272767	0.949426	3.08944	2.30095	0.497446	0.717728	0.660924	1.04662	0.490781	1.04153	0.490444	1.15803	0.531223	0.658121	1.38949	2.76723	0.669277	1.93605	2.69662	0.766909	0.0132619	1.02645	2.00332	0.922349	1.20321	0.360892	1.93627	1.59349	0.383068
1.24149	1.86083	1.82235	2.02258	2.48325	1.62741	2.13837	1.42582	1.01506	1.77866	1.96096	3.33484	2.93028	1.64312	2.79947	1.66261	2.06147	2.24321	1.32589	2.24448	1.39826	0.747236	1.84283	1.53625	1.88279	1.06137	1.42269	1.27239	1.98932	1.05211	1.96376	1.04294	2.09389	1.11534	1.28328	2.60004	1.43555	1.33591	1.93518	1.29904	1.52053	0.418795	1.86594	2.07741	1.95117	2.34077	0.893236	2.25667	2.99115	0.841315
1.71718	1.11939	1.15502	0.957196	0.731604	1.29594	0.551911	1.4259	1.95138	1.16811	0.940664	0.712772	0.608079	1.30657	0.867937	0.432586	0.547709	0.795315	1.56249	0.940078	1.48301	2.52767	1.14446	0.295803	0.435513	2.02362	1.48857	1.5568	1.04977	2.05178	1.05565	2.03578	0.897246	1.89929	1.59542	0.759912	0.207928	1.58414	0.457266	0.178405	1.40086	1.29768	1.06905	0.43745	1.03029	0.90345	2.51134	0.481218	0.641386	1.84123
1.28185	1.94169	1.8925	2.10873	2.63542	1.69399	2.20156	1.48231	1.0461	1.84489	2.13365	3.8388	2.85864	1.70208	2.81752	1.66246	2.15273	2.33535	1.36976	2.31181	1.44415	0.771903	1.91785	1.52825	1.91045	1.09707	1.47295	1.31396	2.11741	1.08839	2.09434	1.09048	2.20452	1.1525	1.33169	2.69075	1.39868	1.38523	1.85639	1.27351	1.58341	0.413266	1.99072	2.02874	1.95665	2.66163	0.919525	2.19093	3.13775	0.864783
1.31229	0.873338	0.895362	0.755079	0.545587	1.00435	0.381653	1.13063	1.59623	0.91559	0.734858	0.495475	0.409515	0.99304	0.630135	0.295914	0.379178	0.61354	1.22752	0.725679	1.16319	2.26587	0.890032	0.144303	0.26844	1.54233	1.14674	1.26095	0.811741	1.55589	0.817393	1.48787	0.687455	1.45405	1.26026	0.567607	0.045532	1.21588	0.302703	0.0385078	1.06417	1.57856	0.837717	0.249484	0.7445	0.673153	1.79799	0.295318	0.44082	1.75152
0	0	0	0	0	0	0	0	0	0	0	0	0	0	0	0	0	0	0	0	0	0	0	0	0	0	0	0	0	0	0	0	0	0	0	0	0	0	0	0	0	0	0	0	0	0	0	0	0	0
1.14505	1.70031	1.66827	1.84637	2.34534	1.49572	2.21426	1.31435	0.931206	1.62292	1.82725	3.40204	3.49966	1.51227	2.46357	1.70138	2.14327	2.08411	1.22102	2.01487	1.28523	0.676964	1.68068	1.63382	2.01661	0.976551	1.31082	1.17084	1.81764	0.968416	1.80028	0.965998	1.96357	1.02907	1.18416	2.40632	1.54641	1.23433	1.98853	1.3743	1.40416	0.353535	1.71964	2.32504	1.82226	2.17573	0.819642	2.52288	3.305	0.763809
0.72078	1.06633	1.03457	1.18519	1.51097	0.955592	1.82175	0.838227	0.55895	1.04402	1.23761	1.68092	1.80392	0.962298	1.39605	1.59995	1.75179	1.34704	0.772993	1.23915	0.834542	0.356386	1.06429	1.89888	2.00295	0.603762	0.8422	0.742103	1.16287	0.595683	1.14625	0.624461	1.17243	0.625844	0.746959	1.43976	1.96584	0.780653	1.78401	1.69231	0.911999	0.0879451	1.10525	2.32517	1.16454	1.32954	0.462139	2.1581	1.80126	0.463378
0	0.221886	0.188601	0.340703	0.499284	0.129694	0.666804	0.0868796	0	0.202963	0.36616	0.429679	0.52408	0.100277	0.306658	0.830394	0.673797	0.455619	0.0257961	0.327903	0.0605397	0	0.207955	0.949415	0.769677	0	0.0464066	0.0376839	0.27142	0	0.267735	0	0.325086	0	0.0200614	0.457062	0.962606	0.00853139	0.738502	1.11437	0.071094	0	0.268392	0.669191	0.137926	0.338028	0	0.647304	0.51529	0
3.04266	1.71369	1.75672	1.46989	1.14078	2.02065	0.906327	2.33625	3.06534	1.80497	1.43542	1.0794	0.956729	1.98062	1.27912	0.768537	0.900395	1.23275	2.67936	1.43215	2.46219	2.09123	1.75498	0.603621	0.761348	4.23268	2.42334	2.67506	1.59965	4.1158	1.60803	2.80226	1.34373	3.34161	2.78154	1.17326	0.499114	2.63837	0.793725	0.475432	2.16715	1.11133	1.63596	0.747902	1.42001	1.35197	2.46185	0.805164	1.0014	2.1118
0.689539	0.953769	0.955861	0.974753	1.16986	0.881056	1.25839	0.759771	0.506535	0.915497	1.00125	1.49241	1.50809	0.924939	1.31994	1.05353	1.24434	1.06191	0.713824	1.05539	0.753714	0.325743	0.951555	1.23304	1.33977	0.56757	0.789368	0.65909	1.01049	0.563733	1.00382	0.601779	1.08193	0.607717	0.688256	1.17828	1.3642	0.746794	1.20143	1.10898	0.867903	0.0134534	0.958532	1.66209	1.24913	1.19453	0.474682	1.55909	1.45945	0.356852
0.839892	0.553529	0.56116	0.486192	0.3032	0.638588	0.163065	0.747222	1.06506	0.589629	0.462873	0.212678	0.149409	0.611605	0.32481	0.128723	0.161544	0.373622	0.805682	0.445294	0.762799	1.36894	0.562908	0	0.0545397	0.98803	0.733512	0.855865	0.504048	0.992525	0.508439	0.925487	0.406153	0.930721	0.831069	0.31533	0	0.776233	0.109538	0	0.662573	1.66204	0.533258	0.00307328	0.38856	0.374583	1.09261	0.0532565	0.179352	1.28479
0.335613	0.639879	0.606701	0.772987	1.0086	0.53106	1.26532	0.460689	0.232812	0.614297	0.794116	0.968231	1.10509	0.513036	0.800921	1.45955	1.26062	0.928098	0.396612	0.781421	0.438378	0.0404937	0.626279	1.80881	1.45747	0.242326	0.432819	0.392483	0.700808	0.234885	0.693837	0.232036	0.770409	0.265878	0.381697	0.956782	1.94138	0.386787	1.40503	2.2222	0.47094	0	0.68238	1.35658	0.603473	0.801977	0.109409	1.31145	1.08275	0.171216
0.623555	0.338117	0.351647	0.259792	0.083996	0.426624	0	0.518577	0.799449	0.370194	0.24037	0.0200664	0	0.413941	0.136596	0	0	0.148507	0.578066	0.229264	0.537402	1.07782	0.348727	0	0	0.754145	0.520699	0.609219	0.290175	0.760199	0.294577	0.723958	0.199714	0.707459	0.599198	0.100579	0	0.563834	0	0	0.462117	1.34839	0.314021	0	0.22777	0.174564	0.88351	0	0	0.943755
2.11886	1.33837	1.37758	1.15462	0.890486	1.5472	0.689881	1.72813	2.57158	1.40074	1.11925	0.851013	0.743866	1.54456	1.02601	0.571698	0.683832	0.967766	1.92001	1.13148	1.80417	2.86182	1.36768	0.420223	0.562521	2.65104	1.79353	1.9306	1.24831	2.69622	1.25435	2.35222	1.0705	2.40638	1.95942	0.92281	0.327512	1.91692	0.599025	0.303502	1.65487	1.31882	1.27225	0.558652	1.18089	1.06477	3.32006	0.60891	0.779098	2.18807
0.327387	0.63035	0.602072	0.747864	0.991876	0.524901	1.24852	0.445306	0.207642	0.60033	0.775475	1.00755	1.14355	0.51636	0.82611	1.35706	1.24658	0.899666	0.382593	0.767978	0.423723	0.0130187	0.617343	1.77056	1.46524	0.227291	0.425865	0.369061	0.693056	0.220771	0.686214	0.227669	0.772148	0.255144	0.366167	0.944291	2.04859	0.380481	1.34825	2.02874	0.472103	0	0.670136	1.43728	0.639986	0.814634	0.100151	1.36196	1.11325	0.126031
0.180592	0.470385	0.446547	0.579401	0.789327	0.36738	0.992504	0.294142	0.0697438	0.439403	0.585988	0.800245	0.92633	0.360084	0.651247	1.11925	0.991052	0.717948	0.235528	0.600413	0.270987	0	0.456144	1.40647	1.15868	0.081479	0.272911	0.224348	0.519085	0.0749496	0.513947	0.0680825	0.614152	0.113495	0.218544	0.758666	1.64312	0.230723	1.12431	1.66311	0.312709	0	0.499831	1.15454	0.48389	0.625669	0	1.09932	0.888888	0
0.501565	0.808987	0.763961	0.966568	1.19561	0.697277	1.46602	0.644648	0.420072	0.785779	1.02218	1.04751	1.16493	0.658651	0.885887	1.75391	1.48916	1.12799	0.570934	0.939792	0.611772	0.23193	0.791604	1.85531	1.60559	0.420311	0.597622	0.580539	0.880128	0.413127	0.875658	0.411872	0.926065	0.43807	0.565174	1.11495	1.59888	0.554526	1.47847	1.92957	0.62859	0.0118847	0.878589	1.3176	0.667869	0.964028	0.275114	1.31723	1.17557	0.374854
0.605996	0.922367	0.912581	0.995584	1.25055	0.816355	1.42635	0.704389	0.444309	0.877776	0.997636	1.48182	1.62742	0.839309	1.26813	1.30074	1.40968	1.13543	0.648471	1.0675	0.687331	0.248126	0.91112	1.58777	1.59306	0.48363	0.710388	0.608996	0.977322	0.478344	0.970856	0.487239	1.09913	0.526463	0.62304	1.25002	1.89121	0.664286	1.48531	1.49872	0.774356	0	0.933473	1.9773	1.09753	1.15408	0.380039	1.82382	1.5375	0.307691
1.12055	1.35875	1.38703	1.2851	1.35996	1.32791	1.2725	1.16842	0.880415	1.32265	1.31405	1.77478	1.58991	1.41808	1.78298	0.997309	1.25702	1.28249	1.129	1.39475	1.17427	0.683842	1.37096	1.02384	1.22298	0.970645	1.23699	1.04446	1.40827	0.967442	1.40166	1.02801	1.40211	1.0192	1.09708	1.40945	1.03027	1.1912	1.13475	0.86396	1.35054	0.31007	1.33421	1.44346	1.96841	1.59688	0.869174	1.43624	1.5914	0.690033
1.8509	1.8418	1.79763	1.80944	1.40487	1.89637	1.14418	2.06667	1.88878	1.96527	1.67946	1.18873	1.11081	1.74521	1.35301	1.06698	1.12844	1.55325	2.02813	1.692	2.07098	1.46395	1.86259	0.826073	0.969101	1.78709	1.91095	2.2215	1.75167	1.76476	1.74431	1.576	1.4821	1.76818	2.00991	1.42182	0.692499	1.85916	1.07322	0.713006	1.7767	1.05324	1.79493	0.902765	1.29962	1.43988	1.47675	0.979365	1.15885	1.83323
0.524451	0.269926	0.278444	0.208271	0.0372949	0.346887	0	0.439665	0.702514	0.302105	0.185218	0	0	0.32638	0.0615737	0	0	0.105038	0.491544	0.171817	0.454463	0.941677	0.278541	0	0	0.646167	0.431497	0.530828	0.223772	0.650504	0.227719	0.603678	0.138081	0.601557	0.511976	0.0503088	0	0.469453	0	0	0.370914	1.30702	0.249764	0	0.131905	0.104494	0.747736	0	0	0.86441
0	0.0148085	0	0.124991	0.285325	0	0.444521	0	0	0	0.151049	0.247013	0.337626	0	0.121787	0.574158	0.4527	0.238245	0	0.119763	0	0	0.00022548	0.708159	0.550406	0	0	0	0.0638344	0	0.0605014	0	0.131705	0	0	0.248109	0.756751	0	0.508089	0.84785	0	0	0.0588376	0.486025	0	0.142545	0	0.455832	0.322981	0
0.995639	1.444	1.41452	1.56989	1.97906	1.29056	2.10565	1.13387	0.79956	1.40012	1.57541	2.49953	2.67135	1.31041	2.01667	1.6695	1.99991	1.76182	1.05808	1.68914	1.12417	0.568488	1.43814	1.71921	2.04645	0.847438	1.14204	1.01302	1.54938	0.838846	1.52847	0.848822	1.60071	0.885819	1.02213	1.95019	1.69305	1.06904	2.00675	1.46911	1.22689	0.276536	1.46191	2.63718	1.61639	1.78987	0.699533	2.72178	2.60111	0.661878
0.942508	1.29261	1.29893	1.32391	1.53209	1.18643	1.52904	1.03785	0.744658	1.2462	1.29585	1.9679	1.97576	1.23463	1.80553	1.2715	1.4946	1.42109	0.983309	1.44819	1.03016	0.535604	1.28928	1.34113	1.53083	0.797991	1.06547	0.926564	1.34305	0.792557	1.33282	0.801178	1.44484	0.847674	0.949207	1.60863	1.4162	1.01236	1.50633	1.1874	1.14627	0.251169	1.26885	1.92055	1.65578	1.54712	0.688745	1.89304	1.87546	0.581753
1.71421	1.11703	1.15619	0.952136	0.726476	1.2918	0.54467	1.41503	1.93433	1.1645	0.925423	0.713591	0.609553	1.30914	0.874692	0.425638	0.539023	0.79067	1.55653	0.940555	1.47537	2.47736	1.14237	0.290066	0.428698	2.00001	1.48411	1.54458	1.04238	2.02563	1.04788	1.96465	0.897329	1.89476	1.58133	0.758858	0.207612	1.57814	0.457788	0.174774	1.39522	1.33593	1.05846	0.437606	1.04649	0.896987	2.57801	0.481481	0.640203	1.80062
0.0841156	0.361143	0.337635	0.463124	0.663851	0.26725	0.858027	0.191998	0	0.336325	0.481234	0.688979	0.794727	0.262813	0.542853	0.950297	0.853266	0.590312	0.135344	0.483994	0.175408	0	0.350658	1.20851	1.00945	0	0.177184	0.122321	0.414457	0	0.408127	0	0.484898	0.0133904	0.118302	0.631789	1.398	0.133837	0.954676	1.39912	0.220623	0	0.391677	1.01733	0.393736	0.51852	0	0.958317	0.766329	0
0.784583	0.47168	0.50335	0.357476	0.186235	0.568968	0.0302206	0.640462	0.906519	0.490699	0.319995	0.188711	0.110467	0.585583	0.320904	0	0.0279022	0.242899	0.714297	0.354952	0.659915	1.16802	0.482273	0	0	0.890238	0.669108	0.712594	0.409419	0.9006	0.415393	0.855586	0.354783	0.875664	0.725697	0.221056	0	0.721363	0	0	0.620131	1.20126	0.424392	0	0.461957	0.316529	1.10888	0	0.124678	0.904704
1.12602	1.69278	1.6485	1.88377	2.51755	1.47607	2.43376	1.30494	0.922543	1.61446	1.86915	3.116	3.90575	1.47887	2.33862	1.83788	2.33797	2.19014	1.20731	2.03069	1.27134	0.666498	1.66847	1.73736	2.16432	0.961721	1.29035	1.16425	1.8178	0.95308	1.79993	0.946277	1.97358	1.01199	1.17202	2.48824	1.6106	1.21293	2.15446	1.45125	1.37664	0.348536	1.73049	2.40154	1.71834	2.15715	0.80069	2.68248	3.75455	0.763311
0.897334	1.34246	1.3124	1.48459	1.9431	1.18043	2.27815	1.0452	0.720646	1.27948	1.50508	2.25037	2.74447	1.18576	1.78354	1.85317	2.24756	1.72643	0.963081	1.56937	1.01365	0.491686	1.32152	2.03715	2.46702	0.756278	1.03258	0.926685	1.43603	0.749472	1.42727	0.752144	1.59701	0.802512	0.936942	1.90987	2.00037	0.972767	2.14041	1.68712	1.10668	0.190843	1.38252	3.53196	1.41419	1.7044	0.617551	3.39801	2.53066	0.576692
0.759831	1.13323	1.11942	1.22325	1.53767	1.00097	1.73571	0.881291	0.5913	1.07037	1.22997	1.80635	2.04372	1.0175	1.51297	1.53442	1.74232	1.39963	0.812368	1.30027	0.848787	0.379269	1.11253	1.79671	1.9259	0.626505	0.874919	0.772729	1.19589	0.621681	1.19266	0.62338	1.38234	0.677994	0.788646	1.53774	1.96302	0.827664	1.72023	1.58245	0.943238	0.0808843	1.15616	2.39187	1.26362	1.42296	0.513246	2.22977	1.9016	0.438105
0.946396	0.61779	0.656626	0.483383	0.330114	0.731415	0.182823	0.774298	0.983187	0.639207	0.462708	0.383996	0.289553	0.772733	0.514094	0.050179	0.177043	0.367832	0.853149	0.497668	0.810677	1.18188	0.635572	0	0.0942456	1.02986	0.837702	0.82111	0.565925	1.0412	0.569835	1.06252	0.489392	1.01485	0.857231	0.365945	0	0.887325	0.108256	0	0.811498	0.952853	0.566544	0.14923	0.703015	0.492745	1.24612	0.175951	0.305498	0.916499
0	0	0	0	0	0	0	0	0	0	0	0	0	0	0	0	0	0	0	0	0	0	0	0	0	0	0	0	0	0	0	0	0	0	0	0	0	0	0	0.0305074	0	0	0	0	0	0	0	0	0	0
1.02052	0.997162	1.04338	0.873629	0.84013	1.04669	0.740541	0.9617	0.83178	0.980119	0.876531	1.05906	0.94715	1.13949	1.1492	0.547699	0.733968	0.818487	0.974712	0.944472	0.980618	0.726886	1.01196	0.556442	0.696697	0.928447	1.04805	0.889829	0.988159	0.931435	0.989013	1.00118	0.972798	0.972821	0.953978	0.887965	0.571142	1.0472	0.649987	0.437024	1.11582	0.36275	0.950929	0.837932	1.42339	1.04875	0.929928	0.836119	0.946087	0.638146
0.247035	0.541485	0.510797	0.663997	0.885223	0.437309	1.12123	0.36962	0.144253	0.513556	0.69136	0.85864	0.98414	0.420724	0.69589	1.28191	1.12645	0.809708	0.305796	0.671163	0.34434	0	0.526872	1.5957	1.30369	0.154581	0.341427	0.300761	0.600137	0.147857	0.595128	0.14912	0.676726	0.180264	0.293184	0.838261	1.72087	0.298787	1.2165	1.88295	0.380522	0	0.585348	1.21697	0.511717	0.705001	0.0242527	1.16721	0.961834	0.0774664
1.05355	1.59702	1.53704	1.85259	2.66474	1.38614	3.27839	1.24242	0.877374	1.53457	1.87936	2.4507	2.90537	1.36392	1.98054	2.20952	2.99145	2.25471	1.14088	1.92368	1.20533	0.625968	1.57107	1.99666	2.61865	0.905768	1.21012	1.11541	1.72987	0.896718	1.71413	0.889284	1.84334	0.947572	1.11314	2.46811	1.74712	1.13676	2.53996	1.63377	1.28124	0.324128	1.66801	2.46194	1.49336	1.99771	0.738291	2.81315	3.02517	0.74326
0.96383	1.42248	1.39823	1.54865	1.98468	1.25866	2.15953	1.10965	0.774435	1.3586	1.55522	2.48198	2.96384	1.27326	1.9486	1.72429	2.11463	1.77099	1.02846	1.65923	1.08183	0.54227	1.40391	1.81203	2.19426	0.815451	1.10507	0.985917	1.5155	0.808712	1.50561	0.81205	1.67307	0.864123	0.99907	2.00322	1.79343	1.04302	2.01671	1.52821	1.18572	0.237574	1.44796	2.92473	1.55358	1.80434	0.676496	2.96937	2.66656	0.621427
3.05189	2.1585	2.25452	1.76371	1.39105	2.73052	1.11288	2.74404	2.07488	2.28641	1.72486	1.37939	1.21229	2.87139	1.65309	0.92277	1.10154	1.47639	2.94122	1.76921	3.04661	1.55916	2.24953	0.768246	0.952764	2.34986	3.54916	2.52051	2.01514	2.32753	2.01938	2.31101	1.63318	2.46128	2.77173	1.43815	0.66998	3.35429	0.976917	0.623315	3.41755	0.893514	2.00763	0.966295	1.88587	1.70887	1.88256	1.02776	1.26514	1.61105
0.667225	0.372837	0.38695	0.291772	0.115111	0.4649	0	0.556523	0.844232	0.406927	0.27305	0.0555865	0	0.453623	0.172974	0	0	0.178327	0.618705	0.262589	0.578821	1.13713	0.384829	0	0	0.802144	0.562107	0.64877	0.32528	0.808336	0.329127	0.77529	0.228838	0.751478	0.639329	0.13189	0	0.605441	0	0	0.503479	1.40273	0.347422	0	0.26828	0.208549	0.935499	0	0.0103921	0.995248
0	0.272105	0.245229	0.377929	0.567067	0.178207	0.756208	0.114034	0	0.245366	0.407938	0.560192	0.660071	0.164905	0.417562	0.869736	0.763121	0.502448	0.0527532	0.384743	0.089327	0	0.258749	1.08874	0.896726	0	0.0883998	0.0466548	0.326225	0	0.3221	0	0.398473	0	0.0417207	0.52841	1.19019	0.0484631	0.820689	1.25604	0.128235	0	0.313696	0.850176	0.261703	0.425207	0	0.803648	0.640455	0
1.16079	1.69221	1.66345	1.79766	2.22364	1.51041	2.11683	1.32162	0.935	1.62028	1.8375	3.69787	2.96665	1.53674	2.476	1.60037	2.0629	1.97631	1.22951	1.95176	1.29729	0.684002	1.68024	1.56579	1.94463	0.991128	1.32917	1.17194	1.82835	0.983384	1.80917	0.999016	1.9038	1.04095	1.19383	2.2319	1.48003	1.25169	1.82199	1.30715	1.43628	0.337672	1.72453	2.24233	1.88355	2.23425	0.831916	2.36434	3.08678	0.764808
1.42178	2.18341	2.1129	2.31426	2.56223	1.90188	2.02861	1.65493	1.15944	2.06631	2.46095	2.8326	2.32268	1.90027	2.81943	1.55683	2.00616	2.38951	1.52015	2.50658	1.60721	0.865077	2.15817	1.39745	1.74048	1.2198	1.64169	1.45569	2.456	1.21029	2.43096	1.22254	2.33422	1.27739	1.48283	2.58303	1.25435	1.54181	1.67157	1.15946	1.77663	0.466688	2.28992	1.77253	2.04567	3.43041	1.01961	1.89343	2.52838	0.961372
1.58117	1.04399	1.07513	0.891248	0.683172	1.21423	0.514252	1.32107	1.73004	1.09475	0.890486	0.674885	0.567141	1.22929	0.819269	0.388486	0.509058	0.737483	1.43981	0.876014	1.38499	2.14138	1.07148	0.260449	0.401456	1.83171	1.39156	1.4267	0.98968	1.85233	0.993088	1.96227	0.826618	1.70638	1.46661	0.705232	0.173262	1.46873	0.412524	0.140917	1.32606	1.21518	1.00286	0.406197	0.984675	0.854982	2.10633	0.446387	0.603002	1.69936
0.456879	0.782395	0.748722	0.916508	1.19163	0.665894	1.50592	0.588297	0.340244	0.746164	0.957764	1.16703	1.32428	0.64922	0.962747	1.65894	1.5243	1.09053	0.517834	0.926897	0.557684	0.141434	0.764811	2.22621	1.78708	0.355872	0.558957	0.507613	0.851964	0.349598	0.847119	0.354141	0.945087	0.386099	0.504878	1.12913	2.29933	0.514173	1.56384	2.4192	0.604931	0	0.835804	1.62567	0.746281	0.986393	0.223749	1.55949	1.29982	0.253266
0.953214	1.44837	1.39288	1.68357	2.33017	1.25522	3.43394	1.13479	0.796279	1.38566	1.72044	2.10996	2.50701	1.22863	1.73639	2.52025	3.41958	2.05017	1.03724	1.71885	1.09168	0.554929	1.41842	2.31806	3.24045	0.817047	1.09472	1.01877	1.56036	0.808884	1.55168	0.79915	1.71154	0.858752	1.01531	2.16304	1.92996	1.03076	2.6791	1.83134	1.15612	0.261259	1.52449	2.47999	1.32877	1.79258	0.658385	2.74471	2.50637	0.670022
0.44198	0.746997	0.723362	0.847461	1.11075	0.646246	1.37485	0.551588	0.299707	0.714426	0.889762	1.21151	1.34129	0.649709	0.996878	1.34558	1.36971	0.995546	0.489865	0.883449	0.534186	0.10603	0.736822	1.77759	1.61516	0.334736	0.545139	0.464237	0.818064	0.328844	0.810567	0.352192	0.890827	0.364374	0.471713	1.06773	2.09518	0.498744	1.39792	1.77573	0.603641	0	0.785427	1.71883	0.819149	0.970838	0.211775	1.58641	1.30746	0.197724
0	0	0	0	0	0	0	0	0	0	0	0	0	0	0	0	0	0	0	0	0	0	0	0	0	0	0	0	0	0	0	0	0	0	0	0	0	0	0	0	0	0	0	0	0	0	0	0	0	0
0.834133	1.26035	1.22051	1.42322	1.89093	1.1063	2.47327	0.986739	0.67277	1.20784	1.48306	1.98609	2.30801	1.09788	1.59014	2.05415	2.47081	1.67357	0.902061	1.47078	0.954538	0.448442	1.24033	2.41346	3.12422	0.704681	0.965401	0.875364	1.36443	0.697539	1.35594	0.707067	1.47845	0.742915	0.881273	1.79715	2.17998	0.906957	2.19546	1.89166	1.03389	0.147718	1.3231	3.05727	1.25753	1.60216	0.558364	2.91556	2.26966	0.548559
0	0	0	0	0	0	0	0	0	0	0	0	0	0	0	0	0	0	0	0	0	0	0	0	0	0	0	0	0	0	0	0	0	0	0	0	0	0	0	0	0	0	0	0	0	0	0	0	0	0
0.484795	0.755518	0.746009	0.816067	1.03484	0.672689	1.19553	0.565374	0.324598	0.72679	0.832436	1.24021	1.32277	0.698999	1.06594	1.08636	1.17079	0.928619	0.518185	0.87985	0.562292	0.143382	0.752493	1.34803	1.33307	0.372919	0.582543	0.477993	0.813389	0.367423	0.803578	0.393949	0.875278	0.404371	0.492372	1.02361	1.59929	0.536259	1.23462	1.31104	0.646896	0	0.765745	1.6126	0.950592	0.961048	0.270893	1.49083	1.2737	0.206966
1.20679	0.802252	0.82175	0.69359	0.489834	0.923615	0.330281	1.04491	1.47563	0.842997	0.672859	0.434537	0.352409	0.910033	0.564751	0.252308	0.327942	0.557766	1.13331	0.662761	1.07398	2.04674	0.81751	0.0978053	0.218118	1.41558	1.05532	1.16987	0.743208	1.4268	0.748592	1.36111	0.62509	1.33588	1.16403	0.510434	0	1.11835	0.255523	0	0.976262	1.63731	0.769375	0.195103	0.671051	0.607755	1.63334	0.241286	0.383176	1.65631
0.45512	0.787299	0.756628	0.926017	1.19339	0.663975	1.47609	0.587089	0.344531	0.749234	0.932487	1.15837	1.33741	0.647738	0.972234	1.69969	1.48355	1.10594	0.518981	0.94367	0.555547	0.143983	0.767867	2.19431	1.72752	0.351958	0.555572	0.511101	0.843812	0.345435	0.839425	0.331729	0.962766	0.38675	0.503419	1.15448	2.52627	0.511496	1.6681	2.78514	0.5952	0	0.826415	1.62069	0.751995	0.967501	0.226802	1.5712	1.29076	0.255111
0.231344	0.524355	0.494105	0.651954	0.856345	0.416494	1.06511	0.354846	0.141965	0.497082	0.654839	0.805294	0.936491	0.396705	0.663964	1.27554	1.06458	0.796426	0.293639	0.658284	0.328873	0	0.508492	1.50742	1.21732	0.140916	0.321865	0.294011	0.572382	0.133804	0.567135	0.115626	0.659949	0.168199	0.279253	0.817744	1.62828	0.279603	1.22473	1.86097	0.35254	0	0.559362	1.13455	0.4769	0.659403	0.0156479	1.10427	0.907543	0.0832208
0.754054	1.15863	1.12252	1.32358	1.73263	1.00853	2.18288	0.898246	0.606883	1.11377	1.32853	1.76901	2.08525	1.00019	1.46866	2.11517	2.12571	1.56433	0.822128	1.37488	0.871764	0.388402	1.14021	2.63072	2.60397	0.629758	0.876822	0.800929	1.23935	0.622224	1.22871	0.615356	1.36098	0.666905	0.797703	1.67137	2.67098	0.819241	2.4789	2.2047	0.933359	0.138533	1.1975	2.77155	1.16072	1.41709	0.491421	2.69173	1.99467	0.495342
1.9668	1.285	1.33779	1.08804	0.846494	1.4761	0.650781	1.61392	2.10899	1.31715	1.05301	0.840525	0.732429	1.50409	1.01726	0.523261	0.649161	0.916311	1.77211	1.08066	1.64661	2.2099	1.30529	0.389988	0.533393	2.20289	1.6865	1.72792	1.19097	2.24355	1.2019	2.07968	1.06732	2.22434	1.80391	0.885553	0.309078	1.81734	0.557047	0.269236	1.58765	1.16549	1.21583	0.544991	1.2026	1.04479	3.03086	0.590604	0.760685	1.69504
0.303945	0.593259	0.570761	0.690465	0.92549	0.497191	1.15771	0.410848	0.170543	0.56214	0.725786	0.996619	1.11346	0.498521	0.813567	1.18217	1.15677	0.828386	0.3513	0.719904	0.392588	0	0.582613	1.55261	1.36033	0.201247	0.401679	0.329159	0.656627	0.195367	0.65037	0.215869	0.731712	0.230567	0.334734	0.888392	1.82691	0.358116	1.2072	1.65173	0.454869	0	0.62962	1.41163	0.653129	0.791997	0.0810289	1.31484	1.08198	0.0741818
1.42906	2.00427	1.9856	1.97733	2.06671	1.85411	1.75894	1.59425	1.14143	1.95638	2.04065	2.62534	2.1056	1.92038	2.90588	1.36253	1.71599	1.94913	1.4972	2.16922	1.59266	0.866328	2.02882	1.26629	1.55791	1.22541	1.64165	1.41121	2.18589	1.21617	2.14144	1.25224	1.9642	1.27382	1.44744	2.09323	1.1744	1.53612	1.51396	1.05877	1.80173	0.47173	2.00476	1.6911	2.38725	2.52032	1.03602	1.77508	2.23222	0.947671
0.687101	1.07082	1.0248	1.25977	1.61967	0.924911	2.07522	0.841004	0.570426	1.03364	1.27867	1.4727	1.68991	0.896451	1.25083	2.60898	2.06288	1.49847	0.761887	1.26582	0.80855	0.3571	1.0497	3.29944	2.40495	0.578492	0.801349	0.757667	1.1487	0.57055	1.14018	0.556876	1.24599	0.608732	0.744305	1.52503	2.38215	0.74749	2.36284	2.83674	0.843247	0.128328	1.1279	1.95679	0.967851	1.27503	0.433204	1.98105	1.66863	0.486696
0.756773	0.451061	0.465409	0.366969	0.187618	0.545823	0.0433448	0.642724	0.946223	0.484469	0.350353	0.127011	0.0527396	0.532884	0.243708	0	0.0422822	0.251478	0.706329	0.336011	0.662783	1.26372	0.462501	0	0	0.900175	0.646213	0.73814	0.402469	0.907217	0.407165	0.871438	0.306006	0.847892	0.729893	0.204055	0	0.69296	0	0	0.585176	1.43937	0.427011	0	0.337165	0.285009	1.04157	0	0.0821677	1.09866
0.570216	0.321274	0.327402	0.264957	0.0950742	0.395665	0	0.491201	0.756235	0.354475	0.242113	5.55532e-05	0	0.37117	0.10799	0	0	0.163351	0.541334	0.225474	0.505266	0.992977	0.329506	0	0	0.693819	0.478763	0.585197	0.276268	0.697493	0.279977	0.645622	0.188235	0.646616	0.562383	0.105508	0	0.515267	0	0	0.416169	1.37194	0.303303	0	0.168589	0.154463	0.78504	0	0	0.93563
0.0887585	0.370141	0.344297	0.477526	0.678278	0.272998	0.879076	0.204263	0	0.341942	0.501934	0.67984	0.789577	0.262196	0.530786	0.994808	0.883837	0.608571	0.143474	0.489741	0.18042	0	0.356686	1.25156	1.03567	0	0.18097	0.134892	0.423943	0	0.419532	0	0.502675	0.0224711	0.130646	0.642896	1.39785	0.140287	0.960717	1.44996	0.221773	0	0.408313	1.00068	0.370582	0.528876	0	0.947772	0.764476	0
2.09226	1.36796	1.40945	1.1733	0.917514	1.57721	0.720205	1.75997	2.31542	1.40904	1.16696	0.884107	0.7736	1.57181	1.04701	0.59122	0.722673	0.990676	1.90752	1.1446	1.77699	2.26592	1.38911	0.448275	0.597285	2.44288	1.80254	1.89364	1.28512	2.49971	1.29824	2.44072	1.1238	2.38616	1.98902	0.949307	0.350376	1.95588	0.604433	0.321758	1.69081	1.10084	1.32412	0.58586	1.19635	1.12353	2.66787	0.633302	0.811064	1.85225
0	0	0	0	0	0	0	0	0	0	0	0	0	0	0	0.137488	0	0	0	0	0	0	0	0.215427	0.0759907	0	0	0	0	0	0	0	0	0	0	0	0.255785	0	0.0826643	0.341793	0	0	0	0.0171951	0	0	0	0	0	0
0	0.0662124	0.0422341	0.162255	0.340553	0	0.509737	0	0	0.0414862	0.195308	0.355445	0.440076	0	0.220455	0.591514	0.514663	0.276873	0	0.173036	0	0	0.0549869	0.780382	0.633115	0	0	0	0.120542	0	0.11642	0	0.186113	0	0	0.308257	0.879654	0	0.560616	0.904562	0	0	0.105337	0.615589	0.0861549	0.220979	0	0.567818	0.421382	0
0	0	0	0	0	0	0	0	0	0	0	0	0	0	0	0	0	0	0	0	0	0	0	0	0	0	0	0	0	0	0	0	0	0	0	0	0.0880989	0	0	0.0732412	0	0	0	0	0	0	0	0	0	0
1.55486	1.02103	1.05864	0.865647	0.653766	1.18344	0.479535	1.28986	1.73393	1.06565	0.842745	0.648491	0.546136	1.20364	0.802195	0.360557	0.473825	0.7132	1.41515	0.8569	1.34663	2.23018	1.04548	0.230012	0.36771	1.79139	1.35669	1.40259	0.953127	1.81238	0.958067	1.79685	0.816308	1.70406	1.43686	0.686339	0.150995	1.43988	0.393963	0.115338	1.28195	1.33625	0.966112	0.380576	0.975711	0.820207	2.23401	0.421923	0.575442	1.66071
0.191648	0.476442	0.452934	0.5779	0.795872	0.380238	1.01209	0.30223	0.069639	0.446433	0.607652	0.831587	0.945219	0.375985	0.666519	1.0864	1.01563	0.712764	0.242189	0.599177	0.280764	0	0.464262	1.40472	1.19372	0.0926845	0.286403	0.226216	0.534499	0.0868357	0.529331	0.100623	0.614065	0.122132	0.227575	0.761415	1.61893	0.24497	1.07953	1.57002	0.333722	0	0.513245	1.19562	0.508446	0.655517	0	1.1229	0.915822	0
0	0.268936	0.240715	0.381413	0.564531	0.172482	0.748166	0.112208	0	0.244787	0.400438	0.538915	0.643148	0.155493	0.403904	0.88948	0.751258	0.506518	0.052017	0.385981	0.0884349	0	0.255452	1.08299	0.879611	0	0.082996	0.0510804	0.31927	0	0.31446	0	0.391084	0	0.0398599	0.5273	1.17807	0.0421074	0.84011	1.28287	0.117437	0	0.307024	0.824407	0.242032	0.406764	0	0.786296	0.622265	0
0.289543	0.592349	0.565305	0.712735	0.942171	0.4835	1.17478	0.409145	0.179771	0.561157	0.721525	0.937548	1.07921	0.472579	0.774264	1.33042	1.17281	0.864276	0.347573	0.731864	0.38498	0	0.577253	1.67907	1.36743	0.19051	0.384931	0.338297	0.645392	0.183836	0.639924	0.176289	0.74057	0.221348	0.331012	0.906266	1.95857	0.341376	1.32533	2.03331	0.424706	0	0.625647	1.335	0.588305	0.755653	0.0679215	1.27797	1.0411	0.100078
0.195443	0.485135	0.45698	0.601101	0.816013	0.383583	1.03725	0.313285	0.0884066	0.457814	0.622944	0.807579	0.929022	0.371041	0.650352	1.17594	1.03812	0.741398	0.252058	0.613679	0.290646	0	0.471679	1.47343	1.21031	0.100933	0.289216	0.244412	0.541192	0.0943043	0.535461	0.0956738	0.618531	0.127467	0.237481	0.774097	1.64356	0.246221	1.14129	1.73775	0.329416	0	0.523489	1.16175	0.476075	0.645447	0	1.10817	0.902675	0.0190338
2.67895	1.65548	1.70343	1.40885	1.11847	1.96704	0.896859	2.14335	2.32373	1.73939	1.41264	1.09753	0.960597	1.98163	1.29108	0.737038	0.891181	1.18911	2.35602	1.38802	2.28138	1.89153	1.70407	0.592894	0.758738	2.84537	2.32952	2.2392	1.57504	2.85556	1.58169	3.73593	1.30458	2.65963	2.414	1.15094	0.494695	2.50007	0.767217	0.458151	2.20013	1.00425	1.59309	0.758541	1.48061	1.3651	2.27275	0.809314	1.00847	1.83515
1.08305	1.62986	1.55968	1.89891	2.68787	1.42175	3.24348	1.28613	0.910548	1.567	2.03132	2.26526	2.43339	1.3843	1.88077	2.17361	3.32956	2.29356	1.17425	1.9157	1.23953	0.656477	1.60057	1.91166	2.52963	0.939221	1.24209	1.15387	1.78789	0.930714	1.77649	0.933631	1.85844	0.978966	1.1546	2.42009	1.61493	1.17179	2.17902	1.55168	1.31458	0.326833	1.74453	2.14527	1.44466	2.07703	0.762135	2.32537	2.61745	0.77728
0.996916	1.47812	1.44006	1.63164	2.1616	1.30613	2.46855	1.15546	0.805692	1.41571	1.68761	2.62785	3.08795	1.31082	1.97586	1.83881	2.40448	1.88342	1.06616	1.72468	1.12635	0.568077	1.45985	1.89958	2.43287	0.848718	1.14564	1.02589	1.60057	0.841181	1.58768	0.853333	1.71185	0.892256	1.03845	2.08658	1.77731	1.07803	2.08205	1.55629	1.23099	0.246079	1.53267	2.94226	1.54226	1.91927	0.696021	3.12431	3.05662	0.659706
0	0	0	0	0	0	0	0	0	0	0	0	0	0	0	0	0	0	0	0	0	0	0	0	0	0	0	0	0	0	0	0	0	0	0	0	0	0	0	0	0	0	0	0	0	0	0	0	0	0
0.446428	0.767409	0.729789	0.920417	1.16735	0.647347	1.43943	0.581319	0.352548	0.740157	0.928377	1.07183	1.2266	0.621574	0.908213	1.76243	1.43374	1.09384	0.514116	0.921848	0.554343	0.157775	0.750338	2.05937	1.62408	0.353164	0.5443	0.515981	0.825767	0.345506	0.819103	0.328357	0.907561	0.37837	0.498915	1.1084	2.03632	0.497474	1.65023	2.71659	0.576571	0	0.811114	1.44726	0.686784	0.916597	0.218842	1.43183	1.20307	0.293312
0	0	0	0	0	0	0	0	0	0	0	0	0	0	0	0	0	0	0	0	0	0	0	0	0	0	0	0	0	0	0	0	0	0	0	0	0	0	0	0	0	0	0	0	0	0	0	0	0	0
0.65486	1.02935	0.995723	1.17721	1.53577	0.892622	1.94556	0.792209	0.514939	0.985387	1.19959	1.57046	1.81859	0.884129	1.30073	1.96699	1.93271	1.39083	0.718554	1.21506	0.764098	0.303401	1.01112	2.83033	2.38966	0.537368	0.770108	0.698676	1.10629	0.530369	1.09835	0.529421	1.22348	0.573304	0.69806	1.4735	3.36405	0.717452	2.09609	2.43414	0.82484	0.0472035	1.07403	2.38544	1.03217	1.27709	0.403687	2.25031	1.75559	0.407061
1.16057	1.75288	1.68297	2.01453	2.93178	1.52907	2.83983	1.36132	0.961754	1.68958	2.11171	2.76727	2.82078	1.50753	2.19249	1.95832	2.68806	2.39239	1.25081	2.10232	1.32638	0.700003	1.73126	1.76583	2.28197	1.00133	1.33464	1.2171	1.93326	0.991919	1.90921	0.99663	1.95718	1.04236	1.22067	2.6225	1.55405	1.25203	2.14342	1.45291	1.42249	0.366768	1.84527	2.21996	1.63669	2.28233	0.82016	2.44708	3.29236	0.81754
0	0.245854	0.219736	0.351591	0.538829	0.15212	0.723419	0.086157	0	0.220873	0.375735	0.535622	0.635451	0.140233	0.396526	0.836691	0.726355	0.475013	0.026315	0.361215	0.0641798	0	0.233463	1.04892	0.860103	0	0.062557	0.020021	0.298497	0	0.293601	0	0.368911	0	0.0135463	0.50379	1.16458	0.0214887	0.801242	1.22439	0.10201	0	0.283333	0.826213	0.244117	0.394736	0	0.779859	0.613762	0
0	0	0	0	0	0	0	0	0	0	0	0	0	0	0	0	0	0	0	0	0	0	0	0.113342	0	0	0	0	0	0	0	0	0	0	0	0	0.207439	0	0	0.220983	0	0	0	0	0	0	0	0	0	0
0.920532	0.574625	0.603265	0.451552	0.292682	0.695631	0.150949	0.753915	0.994493	0.607763	0.453068	0.319399	0.22052	0.720951	0.438285	0.0220714	0.145653	0.330983	0.830312	0.449562	0.796526	1.25499	0.595374	0	0.055448	1.04077	0.809531	0.814072	0.535033	1.05126	0.537655	1.11306	0.420803	0.990891	0.843462	0.315535	0	0.857392	0.0565326	0	0.77893	1.00477	0.539867	0.0837163	0.603767	0.448167	1.22081	0.112723	0.248191	1.00961
0	0	0	0	0	0	0	0	0	0	0	0	0	0	0	0	0	0	0	0	0	0	0	0	0	0	0	0	0	0	0	0	0	0	0	0	0	0	0	0	0	0	0	0	0	0	0	0	0	0
0	0.141574	0.136344	0.189379	0.305638	0.0625852	0.395493	0.0247325	0	0.0863434	0.19755	0.322317	0.39756	0.0583265	0.235165	0.45196	0.428381	0.277928	0	0.197979	0	0	0.115259	0.565833	0.484937	0	0	0	0.155886	0	0.165389	0	0.317844	0	0	0.303295	0.619972	0	0.409754	0.602144	0.0166726	0	0.170064	0.465642	0.132461	0.259405	0	0.439819	0.364545	0
0	0	0	0	0	0	0	0	0	0	0	0	0	0	0	0	0	0	0	0	0	0	0	0	0	0	0	0	0	0	0	0	0	0	0	0	0	0	0	0	0	0	0	0	0	0	0	0	0	0
1.0506	0.949612	0.983478	0.827281	0.775868	1.03436	0.68112	0.968495	0.874771	0.959225	0.872521	0.949944	0.823638	1.113	1.02364	0.482206	0.673667	0.753599	0.989647	0.87377	1.00774	0.805212	0.97493	0.476465	0.625585	0.99499	1.06517	0.91145	0.960615	0.998742	0.957631	1.14436	0.857509	1.00299	0.977374	0.799629	0.459866	1.06596	0.555216	0.348759	1.13435	0.397726	0.925322	0.72675	1.26499	0.988032	0.978025	0.727161	0.847586	0.726297
0.436262	0.75789	0.722263	0.905639	1.15844	0.63889	1.4346	0.568129	0.335829	0.72998	0.913332	1.08683	1.24542	0.617162	0.917132	1.71456	1.42574	1.07826	0.50194	0.91378	0.542934	0.140241	0.741821	2.08076	1.63657	0.340206	0.535343	0.500147	0.817038	0.33269	0.809589	0.318526	0.900166	0.366388	0.485468	1.10356	2.16654	0.487979	1.64954	2.80659	0.570559	0	0.798668	1.49374	0.698707	0.91512	0.207436	1.46638	1.21691	0.271232
0	0.035753	0.0113035	0.136686	0.311341	0	0.475306	0	0	0.0122132	0.156675	0.317359	0.407088	0	0.189602	0.574527	0.475915	0.252411	0	0.148521	0	0	0.0243982	0.749795	0.593042	0	0	0	0.0858845	0	0.0805968	0	0.155186	0	0	0.280562	0.855739	0	0.552617	0.894608	0	0	0.0693949	0.578316	0.0509704	0.178063	0	0.535639	0.385057	0
0.884101	1.33026	1.2704	1.58012	2.04847	1.15596	2.57991	1.05938	0.756548	1.29521	1.57864	1.73398	1.96037	1.11813	1.51119	3.14375	2.45088	1.89456	0.970699	1.58386	1.02773	0.525301	1.3082	2.32912	2.47708	0.764891	1.01433	0.968199	1.42376	0.755294	1.40991	0.734006	1.49525	0.794417	0.94792	1.89962	1.89511	0.949586	3.1688	1.99378	1.05726	0.288938	1.39253	2.02331	1.16771	1.53748	0.603538	2.16741	1.97262	0.669112
0	0.197269	0.162253	0.304404	0.459594	0.125056	0.626762	0.076806	0	0.191975	0.359602	0.415384	0.481136	0.100988	0.289094	0.722488	0.625365	0.402791	0.0210572	0.292007	0.0675977	0	0.192377	0.845292	0.717088	0	0.0527552	0.0268645	0.261825	0	0.253759	0	0.257697	0	0.0145858	0.404172	0.841617	0.0108144	0.645417	0.943226	0.0865084	0	0.249699	0.633552	0.144263	0.324845	0	0.604581	0.4887	0
0.34048	0.547696	0.558119	0.561302	0.697957	0.480482	0.763666	0.394605	0.19708	0.500623	0.546713	0.869731	0.926885	0.51564	0.78706	0.696716	0.768202	0.639959	0.36	0.62323	0.372748	0.0393497	0.53517	0.859384	0.851103	0.23374	0.407809	0.314865	0.564263	0.23277	0.565399	0.233583	0.706459	0.28929	0.339973	0.722699	1.02421	0.385368	0.79638	0.841129	0.4586	0	0.538873	1.01765	0.745427	0.695723	0.190402	0.962941	0.866971	0.027801
0	0	0	0	0	0	0	0	0	0	0	0	0	0	0	0	0	0	0	0	0	0	0	0	0	0	0	0	0	0	0	0	0	0	0	0	0	0	0	0.0372155	0	0	0	0	0	0	0	0	0	0
2.4343	2.42237	2.39083	2.083	1.57576	2.85136	1.25868	2.97396	1.98504	2.7383	2.02173	1.44609	1.29443	2.56171	1.69351	1.08004	1.24159	1.70244	2.76102	2.00384	3.27295	1.46158	2.53598	0.880533	1.06817	2.08792	2.89278	2.71211	2.29536	2.05502	2.28523	1.96986	1.73322	2.10469	2.63207	1.60015	0.75569	2.58872	1.11589	0.733888	2.73943	0.892147	2.30879	1.04145	1.72215	1.81465	1.63165	1.11579	1.36145	1.67339
0.0372739	0.310204	0.279217	0.428016	0.608762	0.213776	0.796179	0.159075	0	0.287638	0.451635	0.562556	0.666419	0.191614	0.427315	0.95548	0.801481	0.553536	0.0976563	0.425511	0.133901	0	0.296262	1.13381	0.924068	0	0.12535	0.101193	0.362041	0	0.357615	0	0.42723	0	0.0878672	0.566756	1.19097	0.0852181	0.880894	1.33675	0.156849	0	0.353124	0.840323	0.258175	0.443855	0	0.807999	0.650723	0
0	0	0	0	0	0	0	0	0	0	0	0	0	0	0	0	0	0	0	0	0	0	0	0	0	0	0	0	0	0	0	0	0	0	0	0	0	0	0	0	0	0	0	0	0	0	0	0	0	0
0	0	0	0	0	0	0	0	0	0	0	0	0	0	0	0	0	0	0	0	0	0	0	0	0	0	0	0	0	0	0	0	0	0	0	0	0	0	0	0	0	0	0	0	0	0	0	0	0	0
1.21329	0.891848	0.889618	0.812847	0.629458	1.00537	0.495566	1.1207	1.39808	0.941274	0.849018	0.548242	0.464315	0.969446	0.644515	0.414184	0.495507	0.684728	1.17044	0.75941	1.15068	1.58823	0.910182	0.267076	0.38488	1.38741	1.11577	1.21582	0.870882	1.38915	0.873167	1.45511	0.697992	1.27885	1.21168	0.6218	0.14302	1.15334	0.384272	0.159219	1.05749	1.08768	0.901874	0.328592	0.704702	0.73739	1.35863	0.371401	0.511792	1.63416
0.0821755	0.348912	0.315791	0.470844	0.638087	0.250694	0.814469	0.208296	0.0173981	0.323786	0.492986	0.557993	0.662732	0.220464	0.431306	1.00653	0.827792	0.595222	0.145705	0.457301	0.175419	0	0.331401	1.13513	0.928111	0.00651327	0.163833	0.156368	0.395897	0.000260068	0.393408	0	0.470869	0.0291955	0.139598	0.591711	1.13363	0.127778	0.891553	1.32189	0.188045	0	0.396348	0.805702	0.252319	0.4672	0	0.787188	0.649958	0
1.18126	0.908528	0.962781	0.761145	0.602209	0.997482	0.440418	1.03081	1.17309	0.902135	0.696322	0.657424	0.579243	1.04931	0.811948	0.327458	0.438627	0.652087	1.10399	0.790453	1.03502	1.21151	0.913939	0.237909	0.356591	1.18984	1.08038	1.05717	0.825966	1.20121	0.835308	1.11834	0.831677	1.25262	1.09764	0.657247	0.209954	1.13618	0.39706	0.138258	1.04784	0.918538	0.832545	0.417662	0.999937	0.762151	1.41177	0.450582	0.578474	0.965471
0	0	0	0	0	0	0	0	0	0	0	0	0	0	0	0	0	0	0	0	0	0	0	0	0	0	0	0	0	0	0	0	0	0	0	0	0	0	0	0	0	0	0	0	0	0	0	0	0	0
0	0	0	0	0	0	0.0341323	0	0	0	0	0	0	0	0	0.162213	0.0363618	0	0	0	0	0	0	0.267128	0.126134	0	0	0	0	0	0	0	0	0	0	0	0.330035	0	0.123863	0.395821	0	0	0	0.0896642	0	0	0	0.0621218	0	0
0.108674	0.378122	0.351999	0.47761	0.680484	0.290279	0.885609	0.217492	0	0.353863	0.521888	0.702243	0.795539	0.282825	0.545955	0.95311	0.889266	0.601245	0.157749	0.490309	0.199339	0	0.368399	1.21665	1.04167	0.0168579	0.201837	0.144337	0.440853	0.0107959	0.434738	0.0374205	0.494201	0.038765	0.145634	0.637945	1.33486	0.160228	0.920444	1.34237	0.249054	0	0.421507	1.01576	0.397465	0.551438	0	0.954122	0.780488	0
0	0	0	0	0	0	0.0736372	0	0	0	0	0	0	0	0	0.205909	0.0786768	0	0	0	0	0	0	0.305564	0.164152	0	0	0	0	0	0	0	0	0	0	0	0.356288	0	0.154782	0.432081	0	0	0	0.114112	0	0	0	0.0885298	0	0
1.47882	1.79017	1.84891	1.63323	1.57575	1.77477	1.35188	1.54492	1.17385	1.76457	1.60203	1.92818	1.66601	1.91943	2.25861	1.07429	1.32532	1.54535	1.50142	1.7918	1.56843	0.923464	1.82392	1.00927	1.22809	1.27476	1.64713	1.39211	1.81212	1.26902	1.79724	1.3036	1.70509	1.33678	1.44822	1.67431	0.972125	1.57448	1.22161	0.848403	1.79421	0.530548	1.6948	1.38593	3.05339	1.9192	1.13275	1.43106	1.68967	0.948738
0	0	0	0	0.167002	0	0.323956	0	0	0	0.0193335	0.16683	0.254322	0	0.0413878	0.425064	0.327757	0.11233	0	0.00596397	0	0	0	0.580224	0.434458	0	0	0	0	0	0	0	0.020237	0	0	0.136833	0.66779	0	0.393874	0.710273	0	0	0	0.412663	0	0.0369836	0	0.373585	0.233261	0
0.902078	0.961347	0.914134	1.03841	0.966072	0.955203	0.921789	0.998558	0.938854	1.00401	1.11284	0.770731	0.744981	0.881823	0.773334	0.936188	0.919955	1.00292	0.95787	0.950337	0.997006	0.827184	0.966924	0.75231	0.822593	0.91579	0.940272	1.01775	1.00278	0.90735	0.996097	0.919245	0.842807	0.870631	0.974038	0.909652	0.586858	0.915077	0.824936	0.677086	0.92049	0.619162	1.02735	0.675214	0.675427	0.904656	0.752373	0.720445	0.800367	1.06554
0.215953	0	0	0	0	0.0425328	0	0.124036	0.358447	0	0	0	0	0.0312305	0	0	0	0	0.17616	0	0.145545	0.568695	0	0	0	0.32613	0.128411	0.203994	0	0.330382	0	0.313792	0	0.282551	0.193434	0	0	0.163525	0	0	0.0779429	0.850388	0	0	0	0	0.424904	0	0	0.491984
0.179529	0	0	0	0	0.00296157	0	0.0843511	0.318532	0	0	0	0	0	0	0	0	0	0.137198	0	0.101412	0.527614	0	0	0	0.286537	0.089089	0.161708	0	0.291971	0	0.27294	0	0.250429	0.155418	0	0	0.128232	0	0	0.0391969	0.779731	0	0	0	0	0.397633	0	0	0.428802
0	0	0	0	0	0	0	0	0	0	0	0	0	0	0	0	0	0	0	0	0	0	0	0	0	0	0	0	0	0	0	0	0	0	0	0	0	0	0	0	0	0	0	0	0	0	0	0	0	0
0	0	0	0	0.119088	0	0.273454	0	0	0	0	0.0994198	0.186093	0	0	0.387384	0.275836	0.0692548	0	0	0	0	0	0.521235	0.374915	0	0	0	0	0	0	0	0	0	0	0.0835952	0.588337	0	0.345405	0.652679	0	0	0	0.33768	0	0	0	0.304289	0.169229	0
0.907531	1.30386	1.23887	1.56193	1.7602	1.14293	1.84611	1.09526	0.83404	1.2803	1.52647	1.37363	1.48665	1.07678	1.28358	2.29538	1.838	1.78363	1.00558	1.49542	1.05065	0.607081	1.27622	1.68205	1.7115	0.812188	1.01895	1.03326	1.36178	0.802021	1.35696	0.753555	1.41293	0.836917	0.993812	1.68182	1.40258	0.965542	1.96849	1.57738	1.03033	0.40938	1.36996	1.42318	1.00826	1.37268	0.649182	1.51575	1.50967	0.777622
0	0	0	0	0.111636	0	0.261086	0	0	0	0	0.0938253	0.185447	0	0	0.380496	0.263756	0.0649354	0	0	0	0	0	0.51255	0.363331	0	0	0	0	0	0	0	0	0	0	0.0833674	0.591085	0	0.347076	0.650735	0	0	0	0.333434	0	0	0	0.301075	0.163202	0
0	0	0	0	0	0	0	0	0	0	0	0	0	0	0	0	0	0	0	0	0	0	0	0	0	0	0	0	0	0	0	0	0	0	0	0	0	0	0	0	0	0	0	0	0	0	0	0	0	0
3.94352	1.94779	2.0109	1.63441	1.27305	2.37949	1.01518	2.69618	2.48165	2.06807	1.59376	1.22705	1.08531	2.36094	1.4591	0.853446	1.0063	1.36574	3.20221	1.61042	3.00149	1.78936	2.01161	0.690545	0.861384	2.93745	3.05756	2.849	1.81391	2.89153	1.82073	2.64009	1.4927	2.98807	3.15463	1.3137	0.588302	3.37832	0.892413	0.55465	2.65044	1.00505	1.8358	0.859046	1.63265	1.52796	2.14282	0.918939	1.1341	1.85108
0.631774	0.333049	0.350923	0.244034	0.0680805	0.427448	0	0.513509	0.792955	0.364576	0.224156	0.0242372	0	0.422988	0.144965	0	0	0.129432	0.577745	0.220583	0.536192	1.07927	0.345194	0	0	0.760399	0.525512	0.600094	0.283708	0.767527	0.288018	0.740169	0.19368	0.715927	0.596637	0.0885496	0	0.570468	0	0	0.470801	1.30133	0.303876	0	0.253793	0.172917	0.909071	0	0	0.911314
0	0.0820975	0.0579449	0.18055	0.358788	0	0.526592	0	0	0.0601838	0.203271	0.374304	0.461669	0	0.244326	0.615534	0.524623	0.295534	0	0.194962	0	0	0.0723419	0.803696	0.646903	0	0	0	0.134464	0	0.128417	0	0.196149	0	0	0.325599	0.919011	0	0.601407	0.946854	0	0	0.115215	0.641265	0.109529	0.22814	0	0.594951	0.440666	0
0	0	0	0	0	0	0.0830517	0	0	0	0	0	0.0283594	0	0	0.181992	0.0795851	0	0	0	0	0	0	0.316961	0.182197	0	0	0	0	0	0	0	0	0	0	0	0.408985	0	0.172248	0.442331	0	0	0	0.180625	0	0	0	0.144207	0.00470526	0
1.02906	0.695752	0.705864	0.6149	0.420275	0.795767	0.271564	0.912891	1.28493	0.737639	0.592092	0.338809	0.267933	0.77041	0.458123	0.220228	0.268247	0.490652	0.983632	0.575658	0.937136	1.68344	0.70862	0.0535532	0.159642	1.20538	0.906257	1.03499	0.643354	1.21077	0.647133	1.13855	0.528431	1.13105	1.01052	0.433689	0	0.953847	0.210539	0	0.829179	1.79249	0.670945	0.11839	0.533904	0.505496	1.32843	0.167577	0.299522	1.55325
0	0	0	0	0	0	0	0	0	0	0	0	0	0	0	0	0	0	0	0	0	0	0	0	0	0	0	0	0	0	0	0	0	0	0	0	0	0	0	0	0	0	0	0	0	0	0	0	0	0
0	0	0	0	0	0	0	0	0	0	0	0	0	0	0	0	0	0	0	0	0	0	0	0	0	0	0	0	0	0	0	0	0	0	0	0	0	0	0	0	0	0.00581978	0	0	0	0	0	0	0	0
0	0	0	0	0	0	0.0472314	0	0	0	0	0	0	0	0	0.122406	0.0500034	0	0	0	0	0	0	0.275167	0.153538	0	0	0	0	0	0	0	0	0	0	0	0.361396	0	0.101595	0.377855	0	0	0	0.151925	0	0	0	0.108572	0	0
0	0	0	0	0	0	0	0	0	0	0	0	0	0	0	0	0	0	0	0	0	0	0	0	0	0	0	0	0	0	0	0	0	0	0	0	0.021868	0	0	0.0399845	0	0	0	0	0	0	0	0	0	0
0.195977	0	0	0	0	0.0147351	0	0.0835063	0.305531	0	0	0	0	0.0214093	0	0	0	0	0.140745	0	0.10511	0.51525	0	0	0	0.295994	0.104595	0.149406	0	0.303023	0	0.307678	0	0.263817	0.156962	0	0	0.145839	0	0	0.0660839	0.65709	0	0	0	0	0.422697	0	0	0.378267
0	0	0	0	0	0	0	0	0	0	0	0	0	0	0	0	0	0	0	0	0	0	0	0	0	0	0	0	0	0	0	0	0	0	0	0	0	0	0	0	0	0.170526	0	0	0	0	0	0	0	0
0	0.120705	0.0884025	0.235193	0.388714	0.0291341	0.547974	0	0	0.0993392	0.262235	0.325237	0.417027	0	0.203729	0.698414	0.557762	0.347158	0	0.222208	0	0	0.105597	0.813204	0.648424	0	0	0	0.168792	0	0.165586	0	0.229852	0	0	0.347437	0.830895	0	0.609496	0.957827	0	0	0.167718	0.555796	0.037553	0.237413	0	0.532862	0.406832	0
0	0	0	0	0	0	0	0	0	0	0	0	0	0	0	0	0	0	0	0	0	0.0951423	0	0	0	0	0	0	0	0	0	0	0	0	0	0	0	0	0	0	0	0.35955	0	0	0	0	0	0	0	0.0123604
0	0	0	0	0	0	0	0	0	0	0	0	0	0	0	0	0	0	0	0	0	0	0	0	0	0	0	0	0	0	0	0	0	0	0	0	0	0	0	0	0	0	0	0	0	0	0	0	0	0
0	0	0	0	0	0	0	0	0	0	0	0	0	0	0	0	0	0	0	0	0	0	0	0	0	0	0	0	0	0	0	0	0	0	0	0	0	0	0	0	0	0	0	0	0	0	0	0	0	0
0.914988	0.574947	0.592174	0.480514	0.29441	0.680033	0.144446	0.780491	1.11925	0.61182	0.460868	0.242725	0.164371	0.670481	0.365689	0.0746933	0.141303	0.3578	0.854324	0.453033	0.807606	1.50476	0.588984	0	0.0351817	1.07575	0.791661	0.883758	0.523036	1.084	0.526958	1.04376	0.417235	1.01444	0.877131	0.312961	0	0.842092	0.0771532	0	0.726634	1.59328	0.54507	0.0127662	0.469655	0.400339	1.24584	0.0581708	0.193514	1.28059
0	0	0	0	0	0	0	0	0	0	0	0	0	0	0	0	0	0	0	0	0	0	0	0	0	0	0	0	0	0	0	0	0	0	0	0	0	0	0	0	0	0	0	0	0	0	0	0	0	0
0.12324	0.402359	0.377019	0.505059	0.712084	0.308021	0.91996	0.236205	0.00814557	0.373253	0.540057	0.728094	0.833832	0.299566	0.570707	1.00942	0.92757	0.635574	0.175071	0.518629	0.21253	0	0.389578	1.28935	1.08605	0.0280661	0.21607	0.162718	0.460402	0.0222736	0.455761	0.0373011	0.53556	0.0558173	0.162714	0.672608	1.43403	0.175715	0.974195	1.4487	0.26111	0	0.44385	1.05589	0.413448	0.57382	0	0.995189	0.811138	0
0	0	0	0.00396787	0.164824	0	0.316595	0	0	0	0.0181944	0.142212	0.234643	0	0.0217056	0.43945	0.321571	0.118357	0	0.00630562	0	0	0	0.573733	0.420956	0	0	0	0	0	0	0	0.0219285	0	0	0.134303	0.646828	0	0.397209	0.713425	0	0	0	0.382403	0	0.0229114	0	0.350436	0.213348	0
0.198552	0.489458	0.461602	0.605949	0.815293	0.386144	1.03155	0.321664	0.0995235	0.457555	0.630837	0.790377	0.913435	0.369211	0.634681	1.18314	1.04569	0.747219	0.257199	0.612258	0.291157	0	0.472805	1.457	1.20496	0.10643	0.29045	0.252755	0.542942	0.100482	0.54025	0.0988812	0.634748	0.136821	0.247522	0.780955	1.57304	0.252344	1.11352	1.6871	0.327822	0	0.532458	1.12292	0.457769	0.650875	0	1.07575	0.887489	0.0235962
0.996423	1.3692	1.34485	1.43977	1.72265	1.26538	1.79847	1.10859	0.789192	1.34713	1.50701	2.18273	2.06313	1.29832	1.86485	1.41532	1.72562	1.5467	1.04262	1.53613	1.11683	0.572839	1.37873	1.48232	1.74877	0.856152	1.1388	0.989143	1.4872	0.847701	1.46318	0.892981	1.42912	0.882235	1.00827	1.67281	1.45421	1.06513	1.61409	1.26765	1.2375	0.253695	1.39586	2.08666	1.62465	1.70177	0.706227	2.0641	2.12498	0.660956
0	0	0	0	0	0	0	0	0	0	0	0	0	0	0	0	0	0	0	0	0	0	0	0	0	0	0	0	0	0	0	0	0	0	0	0	0	0	0	0	0	0.183649	0	0	0	0	0	0	0	0
1.1434	1.44981	1.46303	1.40407	1.52547	1.39266	1.4433	1.21816	0.897989	1.41287	1.45197	2.03108	1.79017	1.47334	1.9728	1.12645	1.41806	1.42086	1.16572	1.5213	1.22474	0.685378	1.46287	1.15125	1.37812	0.985891	1.27959	1.08436	1.52956	0.980651	1.51627	1.04054	1.49629	1.02928	1.1303	1.55144	1.14016	1.21835	1.27531	0.971371	1.40206	0.312171	1.44112	1.62053	2.02203	1.75623	0.859921	1.61871	1.81261	0.718353
0	0	0	0	0	0	0	0	0	0	0	0	0	0	0	0	0	0	0	0	0	0	0	0	0	0	0	0	0	0	0	0	0	0	0	0	0	0	0	0	0	0	0	0	0	0	0	0	0	0
0	0	0	0	0	0	0	0	0	0	0	0	0	0	0	0	0	0	0	0	0	0	0	0	0	0	0	0	0	0	0	0	0	0	0	0	0	0	0	0	0	0.0929822	0	0	0	0	0	0	0	0
0	0	0	0	0	0	0	0	0	0	0	0	0	0	0	0	0	0	0	0	0	0	0	0	0	0	0	0	0	0	0	0	0	0	0	0	0	0	0	0	0	0	0	0	0	0	0	0	0	0
0	0	0	0	0	0	0	0	0	0	0	0	0	0	0	0	0	0	0	0	0	0	0	0	0	0	0	0	0	0	0	0	0	0	0	0	0	0	0	0	0	0	0	0	0	0	0	0	0	0
0	0	0	0	0	0	0	0	0	0	0	0	0	0	0	0	0	0	0	0	0	0	0	0	0	0	0	0	0	0	0	0	0	0	0	0	0.0432356	0	0	0.0822406	0	0	0	0	0	0	0	0	0	0
0	0	0	0	0	0	0	0	0	0	0	0	0	0	0	0	0	0	0	0	0	0	0	0	0	0	0	0	0	0	0	0	0	0	0	0	0	0	0	0	0	0.0614969	0	0	0	0	0	0	0	0
0	0	0	0	0	0	0	0	0	0	0	0	0	0	0	0	0	0	0	0	0	0	0	0	0	0	0	0	0	0	0	0	0	0	0	0	0	0	0	0	0	0	0	0	0	0	0	0	0	0
0	0	0	0	0	0	0	0	0	0	0	0	0	0	0	0	0	0	0	0	0	0	0	0	0	0	0	0	0	0	0	0	0	0	0	0	0	0	0	0	0	0	0	0	0	0	0	0	0	0
0.77751	1.14199	1.12916	1.22672	1.531	1.01912	1.70984	0.890857	0.60252	1.09201	1.23108	1.86149	2.05174	1.0428	1.5659	1.47381	1.68119	1.38594	0.826525	1.31509	0.87257	0.393224	1.13025	1.70234	1.85301	0.644985	0.896889	0.783951	1.21045	0.638799	1.20268	0.648952	1.33441	0.689137	0.799656	1.54479	1.87867	0.844441	1.71501	1.51445	0.969023	0.111529	1.15562	2.47294	1.33347	1.42702	0.527526	2.26931	1.92864	0.459212
0	0	0	0	0	0	0	0	0	0	0	0	0	0	0	0	0	0	0	0	0	0	0	0	0	0	0	0	0	0	0	0	0	0	0	0	0	0	0	0	0	0	0	0	0	0	0	0	0	0
0	0	0	0	0	0	0	0	0	0	0	0	0	0	0	0	0	0	0	0	0	0	0	0	0	0	0	0	0	0	0	0	0	0	0	0	0	0	0	0	0	0	0	0	0	0	0	0	0	0
0	0	0	0	0	0	0	0	0	0	0	0	0	0	0	0	0	0	0	0	0	0	0	0	0	0	0	0	0	0	0	0	0	0	0	0	0	0	0	0	0	0	0	0	0	0	0	0	0	0
0	0	0	0	0	0	0	0	0	0	0	0	0	0	0	0	0	0	0	0	0	0	0	0	0	0	0	0	0	0	0	0	0	0	0	0	0	0	0	0	0	0.144726	0	0	0	0	0	0	0	0
0	0	0	0	0	0	0	0	0	0	0	0	0	0	0	0	0	0	0	0	0	0	0	0	0	0	0	0	0	0	0	0	0	0	0	0	0	0	0	0	0	0	0	0	0	0	0	0	0	0
0.0999099	0	0	0	0	0	0	0	0.19299	0	0	0	0	0	0	0	0	0	0.0421181	0	0.0151447	0.391674	0	0	0	0.19688	0.0149567	0.0463975	0	0.203033	0	0.229768	0	0.157945	0.0567603	0	0	0.0515373	0	0	0	0.50837	0	0	0	0	0.30804	0	0	0.273174
0	0	0	0	0	0	0	0	0	0	0	0	0	0	0	0	0	0	0	0	0	0	0	0	0	0	0	0	0	0	0	0	0	0	0	0	0	0	0	0	0	0	0	0	0	0	0	0	0	0
0	0	0	0	0	0	0	0	0	0	0	0	0	0	0	0	0	0	0	0	0	0	0	0	0	0	0	0	0	0	0	0	0	0	0	0	0	0	0	0	0	0	0	0	0	0	0	0	0	0
0	0	0	0	0	0	0	0	0	0	0	0	0	0	0	0	0	0	0	0	0	0	0	0.0831114	0	0	0	0	0	0	0	0	0	0	0	0	0.151295	0	0	0.185693	0	0	0	0	0	0	0	0	0	0
0	0	0	0	0	0	0	0	0	0	0	0	0	0	0	0	0	0	0	0	0	0	0	0	0	0	0	0	0	0	0	0	0	0	0	0	0	0	0	0	0	0.182986	0	0	0	0	0	0	0	0
0	0	0	0	0	0	0	0	0	0	0	0	0	0	0	0	0	0	0	0	0	0	0	0	0	0	0	0	0	0	0	0	0	0	0	0	0	0	0	0	0	0	0	0	0	0	0	0	0	0
0	0	0	0	0	0	0	0	0	0	0	0	0	0	0	0	0	0	0	0	0	0	0	0	0	0	0	0	0	0	0	0	0	0	0	0	0	0	0	0	0	0.163493	0	0	0	0	0	0	0	0
0	0	0	0	0	0	0	0	0	0	0	0	0	0	0	0	0	0	0	0	0	0	0	0	0	0	0	0	0	0	0	0	0	0	0	0	0	0	0	0	0	0	0	0	0	0	0	0	0	0
0	0	0	0	0	0	0	0	0	0	0	0	0	0	0	0	0	0	0	0	0	0	0	0	0	0	0	0	0	0	0	0	0	0	0	0	0	0	0	0	0	0	0	0	0	0	0	0	0	0
0	0	0	0	0	0	0	0	0	0	0	0	0	0	0	0	0	0	0	0	0	0	0	0	0	0	0	0	0	0	0	0	0	0	0	0	0	0	0	0.00115759	0	0	0	0	0	0	0	0	0	0
0	0	0	0	0	0	0	0	0	0	0	0	0	0	0	0	0	0	0	0	0	0	0	0	0	0	0	0	0	0	0	0	0	0	0	0	0	0	0	0	0	0	0	0	0	0	0	0	0	0
0	0	0	0	0	0	0	0	0	0	0	0	0	0	0	0	0	0	0	0	0	0	0	0	0	0	0	0	0	0	0	0	0	0	0	0	0	0	0	0	0	0	0	0	0	0	0	0	0	0
0	0	0	0	0	0	0	0	0	0	0	0	0	0	0	0	0	0	0	0	0	0	0	0	0	0	0	0	0	0	0	0	0	0	0	0	0	0	0	0	0	0.100757	0	0	0	0	0	0	0	0
0	0	0	0	0	0	0	0	0	0	0	0	0	0	0	0	0	0	0	0	0	0	0	0	0	0	0	0	0	0	0	0	0	0	0	0	0	0	0	0	0	0.117212	0	0	0	0	0	0	0	0
0	0	0	0	0	0	0	0	0	0	0	0	0	0	0	0	0	0	0	0	0	0	0	0.0205017	0	0	0	0	0	0	0	0	0	0	0	0	0.122178	0	0	0.129873	0	0	0	0	0	0	0	0	0	0
0	0	0	0	0	0	0	0	0	0	0	0	0	0	0	0	0	0	0	0	0	0	0	0	0	0	0	0	0	0	0	0	0	0	0	0	0	0	0	0	0	0	0	0	0	0	0	0	0	0
0	0	0	0	0	0	0	0	0	0	0	0	0	0	0	0	0	0	0	0	0	0.0529342	0	0	0	0	0	0	0	0	0	0	0	0	0	0	0	0	0	0	0	0.293448	0	0	0	0	0	0	0	0
0	0	0	0	0	0	0	0	0	0	0	0	0	0	0	0	0	0	0	0	0	0	0	0	0	0	0	0	0	0	0	0	0	0	0	0	0	0	0	0	0	0	0	0	0	0	0	0	0	0
0	0.258504	0.233089	0.360749	0.55154	0.166678	0.738958	0.0981872	0	0.232931	0.390146	0.558638	0.656039	0.156944	0.415644	0.837708	0.742863	0.483801	0.0385429	0.372094	0.0766735	0	0.246619	1.06284	0.880281	0	0.0772464	0.0292786	0.313254	0	0.30807	0	0.382408	0	0.0255727	0.514462	1.18295	0.0363039	0.80455	1.22301	0.119603	0	0.297051	0.852583	0.266448	0.414392	0	0.801945	0.634876	0
0	0	0	0	0	0	0	0	0	0	0	0	0	0	0	0	0	0	0	0	0	0	0	0	0	0	0	0	0	0	0	0	0	0	0	0	0	0	0	0	0	0	0	0	0	0	0	0	0	0
0.161593	0.442354	0.420131	0.539674	0.752773	0.347977	0.959919	0.26898	0.036977	0.412561	0.56704	0.797188	0.906503	0.3462	0.636997	1.02577	0.9612	0.670826	0.210483	0.563299	0.249042	0	0.430755	1.33012	1.13274	0.0617461	0.255617	0.192797	0.49897	0.0558147	0.493622	0.0703699	0.577917	0.0914539	0.194867	0.719773	1.54717	0.213953	1.02951	1.48562	0.303605	0	0.4766	1.15089	0.485814	0.618842	0	1.07828	0.87621	0
0	0	0	0	0	0	0	0	0	0	0	0	0	0	0	0	0	0	0	0	0	0	0	0	0	0	0	0	0	0	0	0	0	0	0	0	0	0	0	0	0	0	0	0	0	0	0	0	0	0
0	0	0	0	0	0	0	0	0	0	0	0	0	0	0	0	0	0	0	0	0	0	0	0	0	0	0	0	0	0	0	0	0	0	0	0	0.0174801	0	0	0.0181848	0	0	0	0	0	0	0	0	0	0
0	0	0	0	0	0	0	0	0	0	0	0	0	0	0	0	0	0	0	0	0	0	0	0	0	0	0	0	0	0	0	0	0	0	0	0	0	0	0	0	0	0	0	0	0	0	0	0	0	0
0.233034	0.505145	0.468894	0.632446	0.814462	0.406473	1.01526	0.362701	0.163139	0.479058	0.673565	0.720277	0.824913	0.373616	0.581366	1.21397	1.03699	0.763842	0.29613	0.612883	0.32828	0	0.48754	1.35626	1.14107	0.158131	0.317512	0.305345	0.560981	0.152066	0.558725	0.148854	0.626186	0.178855	0.292833	0.75855	1.28902	0.281529	1.05318	1.50892	0.344945	0	0.563435	0.971597	0.39444	0.64047	0.0255484	0.954166	0.82116	0.120329
0	0	0	0	0	0	0	0	0	0	0	0	0	0	0	0	0	0	0	0	0	0	0	0.0454483	0	0	0	0	0	0	0	0	0	0	0	0	0.16469	0	0	0.114468	0	0	0	0.0182919	0	0	0	0	0	0
0	0	0	0	0	0	0	0	0	0	0	0	0	0	0	0	0	0	0	0	0	0	0	0	0	0	0	0	0	0	0	0	0	0	0	0	0	0	0	0	0	0	0	0	0	0	0	0	0	0
0	0	0	0	0	0	0	0	0	0	0	0	0	0	0	0	0	0	0	0	0	0	0	0	0	0	0	0	0	0	0	0	0	0	0	0	0	0	0	0	0	0	0	0	0	0	0	0	0	0
0	0	0	0	0	0	0	0	0	0	0	0	0	0	0	0	0	0	0	0	0	0	0	0	0	0	0	0	0	0	0	0	0	0	0	0	0	0	0	0	0	0.0914007	0	0	0	0	0	0	0	0
0	0	0	0	0	0	0	0	0	0	0	0	0	0	0	0	0	0	0	0	0	0	0	0	0	0	0	0	0	0	0	0	0	0	0	0	0	0	0	0	0	0	0	0	0	0	0	0	0	0
0	0	0	0	0	0	0	0	0	0	0	0	0	0	0	0	0	0	0	0	0	0	0	0.0616125	0	0	0	0	0	0	0	0	0	0	0	0	0.15916	0	0	0.168495	0	0	0	0	0	0	0	0	0	0
0.0908089	0.360479	0.329737	0.477613	0.665802	0.267652	0.858784	0.204072	0	0.345239	0.496818	0.638344	0.739306	0.251606	0.50244	0.999635	0.848791	0.601792	0.147558	0.484065	0.191004	0	0.351581	1.19613	0.985881	0.00632961	0.181535	0.14646	0.415923	0	0.407516	0.000647715	0.45892	0.0212088	0.131681	0.620752	1.29142	0.135613	0.967511	1.41706	0.216471	0	0.396155	0.935769	0.339996	0.493804	0	0.898232	0.723867	0
0	0	0	0	0	0	0	0	0	0	0	0	0	0	0	0	0	0	0	0	0	0	0	0	0	0	0	0	0	0	0	0	0	0	0	0	0	0	0	0	0	0	0	0	0	0	0	0	0	0
0	0	0	0	0	0	0	0	0	0	0	0	0	0	0	0	0	0	0	0	0	0	0	0	0	0	0	0	0	0	0	0	0	0	0	0	0	0	0	0	0	0	0	0	0	0	0	0	0	0
0	0	0	0	0	0	0	0	0	0	0	0	0	0	0	0	0	0	0	0	0	0	0	0	0	0	0	0	0	0	0	0	0	0	0	0	0	0	0	0	0	0	0	0	0	0	0	0	0	0
0	0	0	0	0	0	0	0	0	0	0	0	0	0	0	0	0	0	0	0	0	0	0	0	0	0	0	0	0	0	0	0	0	0	0	0	0	0	0	0	0	0	0	0	0	0	0	0	0	0
0	0	0	0	0	0	0	0	0	0	0	0	0	0	0	0	0	0	0	0	0	0	0	0	0	0	0	0	0	0	0	0	0	0	0	0	0	0	0	0	0	0	0	0	0	0	0	0	0	0
0	0	0	0	0	0	0	0	0	0	0	0	0	0	0	0	0	0	0	0	0	0	0	0	0	0	0	0	0	0	0	0	0	0	0	0	0	0	0	0	0	0	0	0	0	0	0	0	0	0
0	0	0	0	0	0	0	0	0	0	0	0	0	0	0	0	0	0	0	0	0	0	0	0	0	0	0	0	0	0	0	0	0	0	0	0	0	0	0	0	0	0.0238511	0	0	0	0	0	0	0	0
0	0	0	0	0	0	0	0	0	0	0	0	0	0	0	0	0	0	0	0	0	0.0517257	0	0	0	0	0	0	0	0	0	0	0	0	0	0	0	0	0	0	0	0.336746	0	0	0	0	0	0	0	0.0253777
0	0	0	0	0	0	0	0	0	0	0	0	0	0	0	0	0	0	0	0	0	0	0	0.0387968	0	0	0	0	0	0	0	0	0	0	0	0	0.112041	0	0	0.149488	0	0	0	0	0	0	0	0	0	0
0	0	0	0	0	0	0	0	0	0	0	0	0	0	0	0	0	0	0	0	0	0	0	0	0	0	0	0	0	0	0	0	0	0	0	0	0	0	0	0	0	0	0	0	0	0	0	0	0	0
0	0	0	0	0	0	0	0	0	0	0	0	0	0	0	0	0	0	0	0	0	0	0	0	0	0	0	0	0	0	0	0	0	0	0	0	0	0	0	0	0	0	0	0	0	0	0	0	0	0
0	0	0	0	0	0	0	0	0	0	0	0	0	0	0	0	0	0	0	0	0	0	0	0.0805759	0	0	0	0	0	0	0	0	0	0	0	0	0.17362	0	0	0.180721	0	0	0	0	0	0	0	0	0	0
0	0	0	0	0	0	0	0	0	0	0	0	0	0	0	0	0	0	0	0	0	0	0	0	0	0	0	0	0	0	0	0	0	0	0	0	0	0	0	0	0	0	0	0	0	0	0	0	0	0
0	0	0	0	0	0	0	0	0	0	0	0	0	0	0	0	0	0	0	0	0	0	0	0	0	0	0	0	0	0	0	0	0	0	0	0	0	0	0	0	0	0	0	0	0	0	0	0	0	0
0	0	0	0	0	0	0	0	0	0	0	0	0	0	0	0	0	0	0	0	0	0	0	0	0	0	0	0	0	0	0	0	0	0	0	0	0	0	0	0	0	0	0	0	0	0	0	0	0	0
0	0	0	0	0	0	0	0	0	0	0	0	0	0	0	0	0	0	0	0	0	0	0	0	0	0	0	0	0	0	0	0	0	0	0	0	0	0	0	0	0	0	0	0	0	0	0	0	0	0
0	0	0	0	0	0	0	0	0	0	0	0	0	0	0	0	0	0	0	0	0	0	0	0	0	0	0	0	0	0	0	0	0	0	0	0	0	0	0	0	0	0	0	0	0	0	0	0	0	0
0	0	0	0	0	0	0	0	0	0	0	0	0	0	0	0	0	0	0	0	0	0	0	0	0	0	0	0	0	0	0	0	0	0	0	0	0	0	0	0	0	0	0	0	0	0	0	0	0	0
0	0	0	0	0	0	0	0	0	0	0	0	0	0	0	0	0	0	0	0	0	0	0	0	0	0	0	0	0	0	0	0	0	0	0	0	0	0	0	0	0	0	0	0	0	0	0	0	0	0
0	0	0	0	0	0	0	0	0	0	0	0	0	0	0	0	0	0	0	0	0	0	0	0	0	0	0	0	0	0	0	0	0	0	0	0	0	0	0	0	0	0	0	0	0	0	0	0	0	0
0	0	0	0	0	0	0.086655	0	0	0	0	0	0.0337812	0	0	0.157731	0.09545	0	0	0	0	0	0	0.313119	0.195612	0	0	0	0	0	0	0	0	0	0	0	0.392764	0	0.125741	0.406754	0	0	0	0.185751	0	0	0	0.141841	0.0145443	0
0	0	0	0	0	0	0	0	0	0	0	0	0	0	0	0	0	0	0	0	0	0	0	0	0	0	0	0	0	0	0	0	0	0	0	0	0	0	0	0	0	0	0	0	0	0	0	0	0	0
0.238718	0.461277	0.459533	0.495213	0.667397	0.39508	0.791477	0.304368	0.0849957	0.42406	0.523002	0.831549	0.886219	0.423003	0.702017	0.719207	0.795424	0.586553	0.26114	0.544627	0.289406	0	0.453438	0.942763	0.911517	0.135004	0.318653	0.218211	0.505452	0.132464	0.5032	0.168312	0.5948	0.175167	0.243941	0.662483	1.11278	0.287856	0.786008	0.928902	0.379442	0	0.476668	1.05574	0.637081	0.647721	0.059522	0.975471	0.848526	0
0	0	0	0	0	0	0	0	0	0	0	0	0	0	0	0	0	0	0	0	0	0	0	0	0	0	0	0	0	0	0	0	0	0	0	0	0	0	0	0	0	0	0	0	0	0	0	0	0	0
0	0	0	0	0	0	0	0	0	0	0	0	0	0	0	0	0	0	0	0	0	0	0	0	0	0	0	0	0	0	0	0	0	0	0	0	0	0	0	0	0	0	0	0	0	0	0	0	0	0
0	0	0	0	0	0	0	0	0	0	0	0	0	0	0	0	0	0	0	0	0	0	0	0	0	0	0	0	0	0	0	0	0	0	0	0	0	0	0	0	0	0	0	0	0	0	0	0	0	0
0	0	0	0	0	0	0	0	0	0	0	0	0	0	0	0	0	0	0	0	0	0	0	0	0	0	0	0	0	0	0	0	0	0	0	0	0	0	0	0	0	0	0	0	0	0	0	0	0	0
0	0	0	0	0	0	0	0	0	0	0	0	0	0	0	0	0	0	0	0	0	0	0	0	0	0	0	0	0	0	0	0	0	0	0	0	0	0	0	0	0	0	0	0	0	0	0	0	0	0
0	0	0	0	0	0	0	0	0	0	0	0	0	0	0	0	0	0	0	0	0	0	0	0	0	0	0	0	0	0	0	0	0	0	0	0	0	0	0	0	0	0	0	0	0	0	0	0	0	0
0	0	0	0	0	0	0	0	0	0	0	0	0	0	0	0	0	0	0	0	0	0	0	0	0	0	0	0	0	0	0	0	0	0	0	0	0	0	0	0	0	0	0	0	0	0	0	0	0	0
0	0	0	0	0	0	0	0	0	0	0	0	0	0	0	0	0	0	0	0	0	0	0	0	0	0	0	0	0	0	0	0	0	0	0	0	0	0	0	0	0	0	0	0	0	0	0	0	0	0
0	0	0	0	0	0	0	0	0	0	0	0	0	0	0	0	0	0	0	0	0	0	0	0	0	0	0	0	0	0	0	0	0	0	0	0	0	0	0	0	0	0	0	0	0	0	0	0	0	0
0	0	0	0	0	0	0	0	0	0	0	0	0	0	0	0	0	0	0	0	0	0	0	0	0	0	0	0	0	0	0	0	0	0	0	0	0	0	0	0	0	0	0	0	0	0	0	0	0	0
0	0.0981715	0.0798775	0.183717	0.364811	0.0128135	0.526842	0	0	0.0727299	0.204464	0.413571	0.497476	0.01593	0.284022	0.585239	0.525107	0.296548	0	0.208566	0	0	0.0890826	0.791048	0.65267	0	0	0	0.148397	0	0.14271	0	0.219439	0	0	0.341153	0.937873	0	0.59528	0.912779	0	0	0.124969	0.682172	0.167116	0.254279	0	0.627202	0.470477	0
0	0	0	0	0	0	0	0	0	0	0	0	0	0	0	0	0	0	0	0	0	0.0547965	0	0	0	0	0	0	0	0	0	0	0	0	0	0	0	0	0	0	0	0.123393	0	0	0	0	0.0610103	0	0	0
0	0	0	0	0	0	0	0	0	0	0	0	0	0	0	0	0	0	0	0	0	0	0	0	0	0	0	0	0	0	0	0	0	0	0	0	0	0	0	0	0	0	0	0	0	0	0	0	0	0
0	0	0	0	0	0	0	0	0	0	0	0	0	0	0	0	0	0	0	0	0	0	0	0	0	0	0	0	0	0	0	0	0	0	0	0	0	0	0	0	0	0	0	0	0	0	0	0	0	0
0	0	0	0	0	0	0	0	0	0	0	0	0	0	0	0	0	0	0	0	0	0	0	0	0	0	0	0	0	0	0	0	0	0	0	0	0	0	0	0	0	0	0	0	0	0	0	0	0	0
0	0	0	0	0	0	0	0	0	0	0	0	0	0	0	0	0	0	0	0	0	0	0	0	0	0	0	0	0	0	0	0	0	0	0	0	0	0	0	0	0	0	0	0	0	0	0	0	0	0
0	0	0	0	0	0	0	0	0	0	0	0	0	0	0	0	0	0	0	0	0	0	0	0	0	0	0	0	0	0	0	0	0	0	0	0	0	0	0	0	0	0	0	0	0	0	0	0	0	0
0	0.143269	0.132259	0.201445	0.376918	0.0749894	0.5244	0	0	0.116535	0.238897	0.475513	0.535834	0.0907922	0.346844	0.516516	0.525914	0.300133	0	0.235029	0	0	0.137317	0.730042	0.646259	0	0	0	0.195881	0	0.190707	0	0.257783	0	0	0.356847	0.870926	0	0.541345	0.783265	0.0549799	0	0.16891	0.712792	0.265844	0.316391	0	0.647356	0.511769	0
0	0	0	0	0	0	0	0	0	0	0	0	0	0	0	0	0	0	0	0	0	0	0	0	0	0	0	0	0	0	0	0	0	0	0	0	0	0	0	0	0	0	0	0	0	0	0	0	0	0
0	0	0	0	0	0	0	0	0	0	0	0	0	0	0	0	0	0	0	0	0	0	0	0	0	0	0	0	0	0	0	0	0	0	0	0	0	0	0	0	0	0	0	0	0	0	0	0	0	0
0	0	0	0	0	0	0	0	0	0	0	0	0	0	0	0	0	0	0	0	0	0	0	0	0	0	0	0	0	0	0	0	0	0	0	0	0	0	0	0	0	0	0	0	0	0	0	0	0	0
0	0	0	0	0	0	0	0	0	0	0	0	0	0	0	0	0	0	0	0	0	0	0	0	0	0	0	0	0	0	0	0	0	0	0	0	0	0	0	0	0	0	0	0	0	0	0	0	0	0
0	0	0	0	0	0	0	0	0	0	0	0	0	0	0	0	0	0	0	0	0	0	0	0	0	0	0	0	0	0	0	0	0	0	0	0	0	0	0	0	0	0	0	0	0	0	0	0	0	0
0	0	0	0	0	0	0	0	0	0	0	0	0	0	0	0	0	0	0	0	0	0	0	0	0	0	0	0	0	0	0	0	0	0	0	0	0	0	0	0	0	0	0	0	0	0	0	0	0	0
0	0	0	0	0	0	0	0	0	0	0	0	0	0	0	0	0	0	0	0	0	0	0	0	0	0	0	0	0	0	0	0	0	0	0	0	0	0	0	0	0	0	0	0	0	0	0	0	0	0
0	0	0	0	0	0	0	0	0	0	0	0	0	0	0	0	0	0	0	0	0	0	0	0	0	0	0	0	0	0	0	0	0	0	0	0	0	0	0	0	0	0	0	0	0	0	0	0	0	0
0	0	0	0	0	0	0	0	0	0	0	0	0	0	0	0	0	0	0	0	0	0	0	0	0	0	0	0	0	0	0	0	0	0	0	0	0	0	0	0	0	0	0	0	0	0	0	0	0	0
0	0	0	0	0	0	0	0	0	0	0	0	0	0	0	0	0	0	0	0	0	0	0	0	0	0	0	0	0	0	0	0	0	0	0	0	0	0	0	0	0	0	0	0	0	0	0	0	0	0
0	0	0	0	0	0	0	0	0	0	0	0	0	0	0	0	0	0	0	0	0	0	0	0	0	0	0	0	0	0	0	0	0	0	0	0	0	0	0	0	0	0	0	0	0	0	0	0	0	0
0	0	0	0	0	0	0.112109	0	0	0	0	0	0.0579196	0	0	0.197692	0.115325	0	0	0	0	0	0	0.348295	0.219103	0	0	0	0	0	0	0	0	0	0	0	0.436966	0	0.175624	0.459973	0	0	0	0.213082	0	0	0	0.171657	0.0359617	0
0	0	0	0	0	0	0	0	0	0	0	0	0	0	0	0	0	0	0	0	0	0	0	0	0	0	0	0	0	0	0	0	0	0	0	0	0	0	0	0	0	0	0	0	0	0	0	0	0	0
0	0	0	0	0	0	0	0	0	0	0	0	0	0	0	0	0	0	0	0	0	0	0	0	0	0	0	0	0	0	0	0	0	0	0	0	0.00211458	0	0	0.0233303	0	0	0	0	0	0	0	0	0	0
0	0	0	0	0	0	0	0	0	0	0	0	0	0	0	0	0	0	0	0	0	0	0	0	0	0	0	0	0	0	0	0	0	0	0	0	0	0	0	0	0	0	0	0	0	0	0	0	0	0
0	0	0	0	0	0	0	0	0	0	0	0	0	0	0	0	0	0	0	0	0	0	0	0	0	0	0	0	0	0	0	0	0	0	0	0	0	0	0	0	0	0	0	0	0	0	0	0	0	0
0	0	0	0	0	0	0	0	0	0	0	0	0	0	0	0	0	0	0	0	0	0	0	0	0	0	0	0	0	0	0	0	0	0	0	0	0	0	0	0	0	0	0	0	0	0	0	0	0	0
0	0	0	0	0	0	0	0	0	0	0	0	0	0	0	0	0	0	0	0	0	0	0	0	0	0	0	0	0	0	0	0	0	0	0	0	0.0862549	0	0	0.0636332	0	0	0	0	0	0	0	0	0	0
0	0	0	0	0	0	0	0	0	0	0	0	0	0	0	0	0	0	0	0	0	0	0	0	0	0	0	0	0	0	0	0	0	0	0	0	0	0	0	0	0	0	0	0	0	0	0	0	0	0
0	0	0	0	0	0	0.112916	0	0	0	0	0.00743264	0.0864943	0	0	0.183273	0.114158	0	0	0	0	0	0	0.345269	0.221671	0	0	0	0	0	0	0	0	0	0	0	0.454446	0	0.182543	0.45266	0	0	0	0.240986	0	0	0	0.1964	0.0593024	0
0	0	0	0	0	0	0	0	0	0	0	0	0	0	0	0	0	0	0	0	0	0	0	0	0	0	0	0	0	0	0	0	0	0	0	0	0	0	0	0	0	0	0	0	0	0	0	0	0	0
0	0	0	0	0	0	0	0	0	0	0	0	0	0	0	0	0	0	0	0	0	0	0	0	0	0	0	0	0	0	0	0	0	0	0	0	0	0	0	0	0	0	0	0	0	0	0	0	0	0
0	0	0	0	0	0	0	0	0	0	0	0	0	0	0	0	0	0	0	0	0	0	0	0	0	0	0	0	0	0	0	0	0	0	0	0	0	0	0	0	0	0	0	0	0	0	0	0	0	0
0	0	0	0	0	0	0	0	0	0	0	0	0	0	0	0	0	0	0	0	0	0	0	0	0	0	0	0	0	0	0	0	0	0	0	0	0	0	0	0	0	0	0	0	0	0	0	0	0	0
0	0	0	0	0	0	0	0	0	0	0	0	0	0	0	0	0	0	0	0	0	0	0	0	0	0	0	0	0	0	0	0	0	0	0	0	0	0	0	0	0	0	0	0	0	0	0	0	0	0
0	0	0	0	0	0	0	0	0	0	0	0	0	0	0	0	0	0	0	0	0	0	0	0	0	0	0	0	0	0	0	0	0	0	0	0	0	0	0	0	0	0	0	0	0	0	0	0	0	0
0	0	0	0	0	0	0	0	0	0	0	0	0	0	0	0	0	0	0	0	0	0	0	0	0	0	0	0	0	0	0	0	0	0	0	0	0	0	0	0	0	0	0	0	0	0	0	0	0	0
0	0	0	0	0	0	0	0	0	0	0	0	0	0	0	0	0	0	0	0	0	0	0	0	0	0	0	0	0	0	0	0	0	0	0	0	0	0	0	0	0	0	0	0	0	0	0	0	0	0
0	0	0	0	0	0	0	0	0	0	0	0	0	0	0	0	0	0	0	0	0	0	0	0	0	0	0	0	0	0	0	0	0	0	0	0	0	0	0	0	0	0	0	0	0	0	0	0	0	0
0	0	0	0	0	0	0	0	0	0	0	0	0	0	0	0	0	0	0	0	0	0	0	0	0	0	0	0	0	0	0	0	0	0	0	0	0	0	0	0	0	0	0	0	0	0	0	0	0	0
0	0	0	0	0	0	0	0	0	0	0	0	0	0	0	0	0	0	0	0	0	0	0	0	0	0	0	0	0	0	0	0	0	0	0	0	0	0	0	0	0	0	0	0	0	0	0	0	0	0
0	0	0	0	0	0	0	0	0	0	0	0	0	0	0	0	0	0	0	0	0	0	0	0	0	0	0	0	0	0	0	0	0	0	0	0	0	0	0	0	0	0	0	0	0	0	0	0	0	0
0	0	0	0	0	0	0	0	0	0	0	0	0	0	0	0	0	0	0	0	0	0	0	0	0	0	0	0	0	0	0	0	0	0	0	0	0	0	0	0	0	0	0	0	0	0	0	0	0	0
0	0	0	0	0	0	0	0	0	0	0	0	0	0	0	0	0	0	0	0	0	0	0	0	0	0	0	0	0	0	0	0	0	0	0	0	0	0	0	0	0	0	0	0	0	0	0	0	0	0
0	0	0	0	0	0	0	0	0	0	0	0	0	0	0	0	0	0	0	0	0	0	0	0	0	0	0	0	0	0	0	0	0	0	0	0	0	0	0	0	0	0	0	0	0	0	0	0	0	0
0	0	0	0	0	0	0	0	0	0	0	0	0	0	0	0	0	0	0	0	0	0	0	0	0	0	0	0	0	0	0	0	0	0	0	0	0	0	0	0	0	0	0	0	0	0	0	0	0	0
0	0	0	0	0	0	0	0	0	0	0	0	0	0	0	0	0	0	0	0	0	0	0	0	0	0	0	0	0	0	0	0	0	0	0	0	0	0	0	0	0	0	0	0	0	0	0	0	0	0
0	0	0	0	0	0	0	0	0	0	0	0	0	0	0	0	0	0	0	0	0	0	0	0	0	0	0	0	0	0	0	0	0	0	0	0	0	0	0	0	0	0	0	0	0	0	0	0	0	0
0	0	0	0	0	0	0	0	0	0	0	0	0	0	0	0	0	0	0	0	0	0	0	0	0	0	0	0	0	0	0	0	0	0	0	0	0	0	0	0	0	0	0	0	0	0	0	0	0	0
0	0	0	0	0	0	0	0	0	0	0	0	0	0	0	0	0	0	0	0	0	0	0	0	0	0	0	0	0	0	0	0	0	0	0	0	0	0	0	0	0	0	0	0	0	0	0	0	0	0
0	0	0	0	0	0	0	0	0	0	0	0	0	0	0	0	0	0	0	0	0	0	0	0	0	0	0	0	0	0	0	0	0	0	0	0	0	0	0	0	0	0	0	0	0	0	0	0	0	0
0	0	0	0	0	0	0	0	0	0	0	0	0	0	0	0	0	0	0	0	0	0	0	0	0	0	0	0	0	0	0	0	0	0	0	0	0	0	0	0	0	0	0	0	0	0	0	0	0	0
0	0	0	0	0	0	0	0	0	0	0	0	0	0	0	0	0	0	0	0	0	0	0	0	0	0	0	0	0	0	0	0	0	0	0	0	0	0	0	0	0	0	0	0	0	0	0	0	0	0
0	0	0	0	0	0	0	0	0	0	0	0	0	0	0	0	0	0	0	0	0	0	0	0	0	0	0	0	0	0	0	0	0	0	0	0	0	0	0	0	0	0	0	0	0	0	0	0	0	0
0	0	0	0	0	0	0	0	0	0	0	0	0	0	0	0	0	0	0	0	0	0	0	0	0	0	0	0	0	0	0	0	0	0	0	0	0	0	0	0	0	0	0	0	0	0	0	0	0	0
0	0	0	0	0	0	0	0	0	0	0	0	0	0	0	0	0	0	0	0	0	0	0	0	0	0	0	0	0	0	0	0	0	0	0	0	0	0	0	0	0	0	0	0	0	0	0	0	0	0
0	0	0	0	0	0	0	0	0	0	0	0	0	0	0	0	0	0	0	0	0	0	0	0	0	0	0	0	0	0	0	0	0	0	0	0	0	0	0	0	0	0	0	0	0	0	0	0	0	0
0	0	0	0	0	0	0	0	0	0	0	0	0	0	0	0	0	0	0	0	0	0	0	0	0	0	0	0	0	0	0	0	0	0	0	0	0	0	0	0	0	0	0	0	0	0	0	0	0	0
0	0	0	0	0	0	0	0	0	0	0	0	0	0	0	0	0	0	0	0	0	0	0	0	0	0	0	0	0	0	0	0	0	0	0	0	0	0	0	0	0	0	0	0	0	0	0	0	0	0
0	0	0	0	0	0	0	0	0	0	0	0	0	0	0	0	0	0	0	0	0	0	0	0	0	0	0	0	0	0	0	0	0	0	0	0	0	0	0	0	0	0	0	0	0	0	0	0	0	0
0	0	0	0	0	0	0	0	0	0	0	0	0	0	0	0	0	0	0	0	0	0	0	0	0	0	0	0	0	0	0	0	0	0	0	0	0	0	0	0	0	0	0	0	0	0	0	0	0	0
0	0	0	0	0	0	0	0	0	0	0	0	0	0	0	0	0	0	0	0	0	0	0	0	0	0	0	0	0	0	0	0	0	0	0	0	0	0	0	0	0	0	0	0	0	0	0	0	0	0
0	0	0	0	0	0	0	0	0	0	0	0	0	0	0	0	0	0	0	0	0	0	0	0	0	0	0	0	0	0	0	0	0	0	0	0	0	0	0	0	0	0	0	0	0	0	0	0	0	0
0	0	0	0	0	0	0	0	0	0	0	0	0	0	0	0	0	0	0	0	0	0	0	0	0	0	0	0	0	0	0	0	0	0	0	0	0	0	0	0	0	0	0	0	0	0	0	0	0	0
0	0	0	0	0	0	0	0	0	0	0	0	0	0	0	0	0	0	0	0	0	0	0	0	0	0	0	0	0	0	0	0	0	0	0	0	0	0	0	0	0	0	0	0	0	0	0	0	0	0
0	0	0	0	0	0	0	0	0	0	0	0	0	0	0	0	0	0	0	0	0	0	0	0	0	0	0	0	0	0	0	0	0	0	0	0	0	0	0	0	0	0	0	0	0	0	0	0	0	0
0	0	0	0	0	0	0	0	0	0	0	0	0	0	0	0	0	0	0	0	0	0	0	0	0	0	0	0	0	0	0	0	0	0	0	0	0	0	0	0	0	0	0	0	0	0	0	0	0	0
0	0	0	0	0	0	0	0	0	0	0	0	0	0	0	0	0	0	0	0	0	0	0	0	0	0	0	0	0	0	0	0	0	0	0	0	0	0	0	0	0	0	0	0	0	0	0	0	0	0
0	0	0	0	0	0	0	0	0	0	0	0	0	0	0	0	0	0	0	0	0	0	0	0	0	0	0	0	0	0	0	0	0	0	0	0	0	0	0	0	0	0	0	0	0	0	0	0	0	0
0	0	0	0	0	0	0	0	0	0	0	0	0	0	0	0	0	0	0	0	0	0	0	0	0	0	0	0	0	0	0	0	0	0	0	0	0	0	0	0	0	0	0	0	0	0	0	0	0	0
0	0	0	0	0	0	0	0	0	0	0	0	0	0	0	0	0	0	0	0	0	0	0	0	0	0	0	0	0	0	0	0	0	0	0	0	0	0	0	0	0	0	0	0	0	0	0	0	0	0
0	0	0	0	0	0	0	0	0	0	0	0	0	0	0	0	0	0	0	0	0	0	0	0	0	0	0	0	0	0	0	0	0	0	0	0	0	0	0	0	0	0	0	0	0	0	0	0	0	0
0	0	0	0	0	0	0	0	0	0	0	0	0	0	0	0	0	0	0	0	0	0	0	0	0	0	0	0	0	0	0	0	0	0	0	0	0	0	0	0	0	0	0	0	0	0	0	0	0	0
0	0	0	0	0	0	0	0	0	0	0	0	0	0	0	0	0	0	0	0	0	0	0	0	0	0	0	0	0	0	0	0	0	0	0	0	0	0	0	0	0	0	0	0	0	0	0	0	0	0
0	0	0	0	0	0	0	0	0	0	0	0	0	0	0	0	0	0	0	0	0	0	0	0	0	0	0	0	0	0	0	0	0	0	0	0	0	0	0	0	0	0	0	0	0	0	0	0	0	0
0	0	0	0	0	0	0	0	0	0	0	0	0	0	0	0	0	0	0	0	0	0	0	0	0	0	0	0	0	0	0	0	0	0	0	0	0	0	0	0	0	0	0	0	0	0	0	0	0	0
0	0	0	0	0	0	0	0	0	0	0	0	0	0	0	0	0	0	0	0	0	0	0	0	0	0	0	0	0	0	0	0	0	0	0	0	0	0	0	0	0	0	0	0	0	0	0	0	0	0
0	0	0	0	0	0	0	0	0	0	0	0	0	0	0	0	0	0	0	0	0	0	0	0	0	0	0	0	0	0	0	0	0	0	0	0	0	0	0	0	0	0	0	0	0	0	0	0	0	0
0	0	0	0	0	0	0	0	0	0	0	0	0	0	0	0	0	0	0	0	0	0	0	0	0	0	0	0	0	0	0	0	0	0	0	0	0	0	0	0	0	0	0	0	0	0	0	0	0	0
0	0	0	0	0	0	0	0	0	0	0	0	0	0	0	0	0	0	0	0	0	0	0	0	0	0	0	0	0	0	0	0	0	0	0	0	0	0	0	0	0	0	0	0	0	0	0	0	0	0
0	0	0	0	0	0	0	0	0	0	0	0	0	0	0	0	0	0	0	0	0	0	0	0	0	0	0	0	0	0	0	0	0	0	0	0	0	0	0	0	0	0	0	0	0	0	0	0	0	0
0	0	0	0	0	0	0	0	0	0	0	0	0	0	0	0	0	0	0	0	0	0	0	0	0	0	0	0	0	0	0	0	0	0	0	0	0	0	0	0	0	0	0	0	0	0	0	0	0	0
0	0	0	0	0	0	0	0	0	0	0	0	0	0	0	0	0	0	0	0	0	0	0	0	0	0	0	0	0	0	0	0	0	0	0	0	0	0	0	0	0	0	0	0	0	0	0	0	0	0
0	0	0	0	0	0	0	0	0	0	0	0	0	0	0	0	0	0	0	0	0	0	0	0	0	0	0	0	0	0	0	0	0	0	0	0	0	0	0	0	0	0	0	0	0	0	0	0	0	0
0	0	0	0	0	0	0	0	0	0	0	0	0	0	0	0	0	0	0	0	0	0	0	0	0	0	0	0	0	0	0	0	0	0	0	0	0.0282069	0	0	0.0479424	0	0	0	0	0	0	0	0	0	0
0	0	0	0	0	0	0	0	0	0	0	0	0	0	0	0	0	0	0	0	0	0	0	0	0	0	0	0	0	0	0	0	0	0	0	0	0	0	0	0	0	0	0	0	0	0	0	0	0	0
0	0	0	0	0	0	0	0	0	0	0	0	0	0	0	0	0	0	0	0	0	0	0	0	0	0	0	0	0	0	0	0	0	0	0	0	0	0	0	0	0	0	0	0	0	0	0	0	0	0
0	0	0	0	0	0	0	0	0	0	0	0	0	0	0	0	0	0	0	0	0	0	0	0	0	0	0	0	0	0	0	0	0	0	0	0	0	0	0	0	0	0	0	0	0	0	0	0	0	0
0	0	0	0	0	0	0	0	0	0	0	0	0	0	0	0	0	0	0	0	0	0	0	0	0	0	0	0	0	0	0	0	0	0	0	0	0	0	0	0	0	0	0	0	0	0	0	0	0	0
0	0	0	0	0	0	0	0	0	0	0	0	0	0	0	0	0	0	0	0	0	0	0	0	0	0	0	0	0	0	0	0	0	0	0	0	0	0	0	0	0	0	0	0	0	0	0	0	0	0
0	0	0	0	0	0	0	0	0	0	0	0	0	0	0	0	0	0	0	0	0	0	0	0	0	0	0	0	0	0	0	0	0	0	0	0	0	0	0	0	0	0	0	0	0	0	0	0	0	0
0	0	0	0	0	0	0	0	0	0	0	0	0	0	0	0	0	0	0	0	0	0	0	0	0	0	0	0	0	0	0	0	0	0	0	0	0	0	0	0	0	0	0	0	0	0	0	0	0	0
0	0	0	0	0	0	0	0	0	0	0	0	0	0	0	0	0	0	0	0	0	0	0	0	0	0	0	0	0	0	0	0	0	0	0	0	0	0	0	0	0	0	0	0	0	0	0	0	0	0
[truncated: 350 more columns]

## Sheet: Figure 1 C avg MPC
0	1.58518	1.6089	1.08929	0.59053	1.12888	1.34043	1.43521	0.36392	0.457446	0.204442	0.682937	0.953079	1.06738	0.259556	0.209592	0.937165	0.0150587	0.467558	0.826197	0.00536004	0.0706458	1.26391	0.548325	0.306019	0.012456	0.293675	0.982721	0.269976	0.0200568	0.136521	0.0540378	0.0613249	0.0790149	0.752155	0.265903	0.552047	0.194982	0.430265	0.177436	0.313858	0.471297	0.0250384	0.242997	0.00849158	0.112541	0.0125241	0.0171123	0.0707668	0.0118856
1.58518	0	1.38295	0.962827	0.460049	0.909103	1.36157	1.27958	0.235634	0.333997	0.104406	0.488524	0.884063	0.843052	0.134092	0.116808	0.753582	0.00313713	0.318493	0.870564	0.000789923	0.0440269	1.08299	0.376972	0.187393	0.00324399	0.231449	1.08916	0.184479	0.00763886	0.122654	0.0356998	0.0261062	0.0489995	0.885709	0.216825	0.465713	0.143111	0.445556	0.115287	0.320375	0.489222	0.00706446	0.15323	0.00193688	0.0964385	0.00378749	0.00569598	0.0632996	0.000866266
1.6089	1.38295	0	1.59087	0.978655	1.81307	1.52181	2.06103	0.659885	0.663351	0.399787	1.13782	1.167	1.72863	0.499547	0.399652	1.53156	0.0355209	0.812735	0.816774	0.00539742	0.115559	1.90289	0.942591	0.567471	0.0260647	0.501451	0.988003	0.469988	0.0194908	0.179477	0.0811399	0.129547	0.113299	0.591642	0.332464	0.768554	0.291675	0.352589	0.275163	0.279935	0.443575	0.0512476	0.422063	0.0126001	0.105051	0.00790094	0.0399892	0.085434	0.00317728
1.08929	0.962827	1.59087	0	1.31504	1.68777	1.20055	1.69417	0.942899	0.791579	0.649833	1.33883	1.01942	1.60715	0.750243	0.66225	1.55318	0.156557	1.09191	0.638098	0.0835066	0.259547	1.63055	1.18234	0.800552	0.148068	0.699003	0.743797	0.628198	0.0831015	0.189794	0.170939	0.279801	0.212574	0.427944	0.367261	0.763964	0.385822	0.294662	0.301249	0.278939	0.336476	0.134446	0.49886	0.107911	0.153336	0.0508588	0.171972	0.128538	0.0470198
0.59053	0.460049	0.978655	1.31504	0	1.3707	0.719132	1.08891	1.61742	1.06461	1.16773	1.54181	0.835512	1.30738	1.20833	1.13407	1.41064	0.419306	1.61817	0.377052	0.235601	0.512676	1.1818	1.59096	1.28296	0.396849	1.0521	0.420505	0.83989	0.170077	0.200975	0.28399	0.548061	0.333748	0.213285	0.407248	0.654888	0.539674	0.186921	0.355179	0.196106	0.1979	0.299993	0.651904	0.32684	0.186657	0.120091	0.501438	0.193163	0.0940229
1.12888	0.909103	1.81307	1.68777	1.3707	0	1.32671	1.94346	1.02422	0.865964	0.687934	1.75587	1.11286	2.44752	0.85468	0.677051	2.0815	0.085092	1.24203	0.681272	0.012288	0.198513	2.10985	1.44732	0.903764	0.0723496	0.720008	0.809867	0.740166	0.0301395	0.192313	0.130965	0.241835	0.176508	0.37769	0.400641	0.916589	0.396026	0.273009	0.410404	0.240626	0.381664	0.109422	0.680751	0.0363022	0.130034	0.0192474	0.0992698	0.100985	0.00268919
1.34043	1.36157	1.52181	1.20055	0.719132	1.32671	0	1.48882	0.492042	0.536455	0.321496	0.879786	1.16536	1.2798	0.411993	0.324606	1.11324	0.0624969	0.61829	0.822318	0.0406327	0.124143	1.40156	0.722019	0.436043	0.057365	0.382081	0.905005	0.377758	0.0516544	0.189699	0.113084	0.127374	0.134239	0.629353	0.312574	0.631007	0.251931	0.375327	0.271027	0.303983	0.461766	0.0758569	0.367774	0.0424533	0.124869	0.0461321	0.0555864	0.108424	0.0392301
1.43521	1.27958	2.06103	1.69417	1.08891	1.94346	1.48882	0	0.7352	0.697793	0.44226	1.23337	1.20212	1.85527	0.553671	0.459251	1.66264	0.0368464	0.912574	0.766268	0.00680189	0.140305	2.09546	1.03496	0.629454	0.034852	0.569592	0.973467	0.524559	0.0240016	0.18081	0.081494	0.137436	0.125472	0.56317	0.357839	0.797406	0.319967	0.328512	0.279469	0.282528	0.42724	0.0539752	0.454703	0.0150395	0.124568	0.010876	0.0508544	0.0805025	0.00434951
0.36392	0.235634	0.659885	0.942899	1.61742	1.02422	0.492042	0.7352	0	1.11881	1.52709	1.51354	0.675152	1.02819	1.53086	1.43727	1.1455	0.627914	1.81008	0.251247	0.342733	0.673459	0.839297	1.72203	1.59632	0.611069	1.16177	0.26705	0.940575	0.228897	0.201092	0.373644	0.730725	0.422588	0.112391	0.415032	0.585998	0.609772	0.132155	0.406849	0.142562	0.150815	0.416205	0.744558	0.479117	0.211184	0.168372	0.754323	0.208728	0.104743
0.457446	0.333997	0.663351	0.791579	1.06461	0.865964	0.536455	0.697793	1.11881	0	1.0565	1.02898	0.66353	0.827073	0.972342	1.01109	0.881836	0.574978	1.07186	0.295606	0.457664	0.616107	0.734067	1.07078	1.0557	0.616045	0.818074	0.301493	0.739677	0.347634	0.277036	0.368743	0.616792	0.434294	0.212699	0.44233	0.496723	0.591786	0.197108	0.357993	0.221828	0.21301	0.422983	0.583252	0.510596	0.274764	0.264051	0.659337	0.291591	0.265547
0.204442	0.104406	0.399787	0.649833	1.16773	0.687934	0.321496	0.44226	1.52709	1.0565	0	1.16651	0.54084	0.718375	1.60403	1.47782	0.817866	1.00262	1.38503	0.176006	0.629561	0.865927	0.543906	1.37509	1.52831	0.918531	1.10713	0.165011	1.00367	0.357737	0.259584	0.574033	0.988491	0.617382	0.0540374	0.43285	0.537604	0.678669	0.101417	0.504392	0.117223	0.114746	0.662316	0.844056	0.765612	0.282504	0.322418	1.05404	0.320849	0.213426
0.682937	0.488524	1.13782	1.33883	1.54181	1.75587	0.879786	1.23337	1.51354	1.02898	1.16651	0	0.872685	1.88945	1.47679	1.11234	1.87245	0.26581	1.79096	0.447333	0.0820685	0.356162	1.46986	2.15627	1.3979	0.231555	0.980506	0.505273	1.06058	0.0682535	0.20437	0.247085	0.482108	0.283115	0.200307	0.418897	0.883294	0.506958	0.180043	0.52152	0.170771	0.276446	0.242739	0.969119	0.145093	0.149069	0.0576334	0.300488	0.123183	0.00634106
0.953079	0.884063	1.167	1.01942	0.835512	1.11286	1.16536	1.20212	0.675152	0.66353	0.54084	0.872685	0	1.06894	0.555552	0.52463	1.00101	0.302987	0.739806	0.625601	0.276239	0.326609	1.13185	0.800328	0.616529	0.279981	0.534687	0.6119	0.492246	0.222948	0.231537	0.253387	0.351694	0.280849	0.504104	0.355101	0.526004	0.382869	0.320152	0.309454	0.290149	0.372727	0.26251	0.434264	0.286171	0.217356	0.200118	0.311985	0.216843	0.208139
1.06738	0.843052	1.72863	1.60715	1.30738	2.44752	1.2798	1.85527	1.02819	0.827073	0.718375	1.88945	1.06894	0	0.909934	0.689855	2.2121	0.0949227	1.27032	0.675856	0.0144161	0.199568	2.18274	1.50025	0.939418	0.0772836	0.729194	0.806868	0.775106	0.0325828	0.215711	0.15044	0.256752	0.18014	0.341301	0.416425	1.0034	0.397749	0.257108	0.476879	0.241468	0.389417	0.130074	0.777324	0.0384621	0.137175	0.0299205	0.102803	0.101643	0.00309914
0.259556	0.134092	0.499547	0.750243	1.20833	0.85468	0.411993	0.553671	1.53086	0.972342	1.60403	1.47679	0.555552	0.909934	0	1.47443	1.02176	0.838608	1.50924	0.225829	0.445876	0.709984	0.688694	1.64136	1.56377	0.697527	1.12724	0.21687	1.10022	0.240216	0.25181	0.546079	0.978345	0.546745	0.0565514	0.414098	0.689645	0.627056	0.101409	0.599235	0.116798	0.148277	0.608955	1.02741	0.536758	0.226743	0.247377	0.798605	0.242554	0.110168
0.209592	0.116808	0.399652	0.66225	1.13407	0.677051	0.324606	0.459251	1.43727	1.01109	1.47782	1.11234	0.52463	0.689855	1.47443	0	0.800692	1.0112	1.35392	0.20638	0.656972	0.965093	0.539795	1.27782	1.41872	0.918271	1.09529	0.159399	0.994212	0.392886	0.26358	0.600316	1.00046	0.623881	0.0711479	0.453399	0.529837	0.713198	0.110561	0.492128	0.134248	0.107249	0.667802	0.796268	0.761332	0.275284	0.357987	1.04519	0.326097	0.239354
0.937165	0.753582	1.53156	1.55318	1.41064	2.0815	1.11324	1.66264	1.1455	0.881836	0.817866	1.87245	1.00101	2.2121	1.02176	0.800692	0	0.157027	1.39845	0.568774	0.0529964	0.262714	1.82883	1.58401	1.03777	0.144573	0.829192	0.709845	0.841906	0.0625196	0.204297	0.171005	0.329272	0.218421	0.314724	0.414427	0.918175	0.438474	0.244179	0.448554	0.231775	0.340172	0.172403	0.778434	0.0850625	0.149933	0.0504295	0.174951	0.123223	0.0222789
0.0150587	0.00313713	0.0355209	0.156557	0.419306	0.085092	0.0624969	0.0368464	0.627914	0.574978	1.00262	0.26581	0.302987	0.0949227	0.838608	1.0112	0.157027	0	0.508632	0.0991237	2.01504	1.40533	0.0646206	0.386693	0.772252	1.71772	0.939088	0.046513	0.967785	1.10496	0.607297	1.16068	1.44479	1.14732	0.0164275	0.598106	0.359979	0.860048	0.139636	0.651795	0.233814	0.114319	1.3505	0.771399	1.6247	0.678592	1.07645	1.60468	0.849401	0.960517
0.467558	0.318493	0.812735	1.09191	1.61817	1.24203	0.61829	0.912574	1.81008	1.07186	1.38503	1.79096	0.739806	1.27032	1.50924	1.35392	1.39845	0.508632	0	0.298726	0.247885	0.566818	1.05511	1.94295	1.56901	0.485239	1.14989	0.355482	0.995432	0.165237	0.195992	0.315355	0.64925	0.377648	0.144805	0.41172	0.663984	0.579208	0.14191	0.416906	0.15787	0.181219	0.368614	0.756627	0.36751	0.194813	0.142721	0.609166	0.176244	0.0775298
0.826197	0.870564	0.816774	0.638098	0.377052	0.681272	0.822318	0.766268	0.251247	0.295606	0.176006	0.447333	0.625601	0.675856	0.225829	0.20638	0.568774	0.0991237	0.298726	0	0.115521	0.148342	0.723039	0.359523	0.222986	0.0957419	0.214451	0.693508	0.22593	0.179715	0.294479	0.196172	0.142851	0.195548	0.577223	0.312179	0.410415	0.234459	0.492367	0.29478	0.426757	0.487936	0.147178	0.272754	0.0950628	0.24823	0.183985	0.0804236	0.226102	0.201277
0.00536004	0.000789923	0.00539742	0.0835066	0.235601	0.012288	0.0406327	0.00680189	0.342733	0.457664	0.629561	0.0820685	0.276239	0.0144161	0.445876	0.656972	0.0529964	2.01504	0.247885	0.115521	0	1.72289	0.013094	0.160438	0.470853	1.8334	0.785615	0.0559045	0.92826	1.52166	0.811054	1.29817	1.40087	1.3407	0.0335676	0.734523	0.329426	0.946913	0.212721	0.684308	0.351532	0.168737	1.5266	0.681394	1.92102	0.925541	1.43283	1.61361	1.12148	1.44948
0.0706458	0.0440269	0.115559	0.259547	0.512676	0.198513	0.124143	0.140305	0.673459	0.616107	0.865927	0.356162	0.326609	0.199568	0.709984	0.965093	0.262714	1.40533	0.566818	0.148342	1.72289	0	0.161816	0.461508	0.753383	1.60351	0.887816	0.0925537	0.897129	1.15279	0.618897	0.956848	1.12191	1.01854	0.0540716	0.640004	0.354376	0.880848	0.179566	0.516771	0.300032	0.144145	1.13569	0.586232	1.57621	0.730225	1.00236	1.49578	0.814985	1.06466
1.26391	1.08299	1.90289	1.63055	1.1818	2.10985	1.40156	2.09546	0.839297	0.734067	0.543906	1.46986	1.13185	2.18274	0.688694	0.539795	1.82883	0.0646206	1.05511	0.723039	0.013094	0.161816	0	1.21739	0.748912	0.0555654	0.6411	0.926967	0.62283	0.033813	0.197396	0.112837	0.183595	0.148867	0.474925	0.386128	0.867266	0.352412	0.319616	0.356288	0.279651	0.414601	0.0855158	0.571216	0.0269668	0.139113	0.0211431	0.0731797	0.0987313	0.0112413
0.548325	0.376972	0.942591	1.18234	1.59096	1.44732	0.722019	1.03496	1.72203	1.07078	1.37509	2.15627	0.800328	1.50025	1.64136	1.27782	1.58401	0.386693	1.94295	0.359523	0.160438	0.461508	1.21739	0	1.65072	0.355954	1.10762	0.423215	1.10109	0.102723	0.213531	0.294609	0.605056	0.339593	0.15087	0.400999	0.776539	0.539823	0.151918	0.475701	0.14933	0.216627	0.30501	0.912738	0.251521	0.166404	0.0968457	0.455373	0.145413	0.0294111
0.306019	0.187393	0.567471	0.800552	1.28296	0.903764	0.436043	0.629454	1.59632	1.0557	1.52831	1.3979	0.616529	0.939418	1.56377	1.41872	1.03777	0.772252	1.56901	0.222986	0.470853	0.753383	0.748912	1.65072	0	0.762201	1.17893	0.244886	1.10838	0.262046	0.243886	0.462436	0.790678	0.482458	0.0714338	0.4022	0.570852	0.62786	0.11306	0.457649	0.123785	0.136809	0.508401	0.839003	0.607113	0.244059	0.225037	0.850271	0.263888	0.154961
0.012456	0.00324399	0.0260647	0.148068	0.396849	0.0723496	0.057365	0.034852	0.611069	0.616045	0.918531	0.231555	0.279981	0.0772836	0.697527	0.918271	0.144573	1.71772	0.485239	0.0957419	1.8334	1.60351	0.0555654	0.355954	0.762201	0	0.980347	0.0581418	0.929522	1.22274	0.611976	1.01351	1.27355	1.11276	0.0342876	0.657619	0.328568	0.970129	0.161086	0.548283	0.28045	0.128542	1.2163	0.646163	1.74632	0.755342	1.02126	1.71961	0.86884	1.07389
0.293675	0.231449	0.501451	0.699003	1.0521	0.720008	0.382081	0.569592	1.16177	0.818074	1.10713	0.980506	0.534687	0.729194	1.12724	1.09529	0.829192	0.939088	1.14989	0.214451	0.785615	0.887816	0.6411	1.10762	1.17893	0.980347	0	0.299256	1.16846	0.577114	0.416821	0.565539	0.846001	0.637714	0.13345	0.474907	0.523282	0.69397	0.146255	0.430465	0.222185	0.161533	0.66299	0.668729	0.836353	0.397066	0.456481	0.972111	0.423525	0.450648
0.982721	1.08916	0.988003	0.743797	0.420505	0.809867	0.905005	0.973467	0.26705	0.301493	0.165011	0.505273	0.6119	0.806868	0.21687	0.159399	0.709845	0.046513	0.355482	0.693508	0.0559045	0.0925537	0.926967	0.423215	0.244886	0.0581418	0.299256	0	0.304975	0.120019	0.314452	0.106276	0.0892958	0.111807	0.570354	0.239427	0.491426	0.169264	0.456787	0.218687	0.385605	0.526071	0.0774649	0.235435	0.0481637	0.184701	0.0932335	0.0390367	0.168425	0.111449
0.269976	0.184479	0.469988	0.628198	0.83989	0.740166	0.377758	0.524559	0.940575	0.739677	1.00367	1.06058	0.492246	0.775106	1.10022	0.994212	0.841906	0.967785	0.995432	0.22593	0.92826	0.897129	0.62283	1.10109	1.10838	0.929522	1.16846	0.304975	0	0.756373	0.588565	0.688911	0.895348	0.695046	0.092842	0.523963	0.610527	0.700265	0.161112	0.60429	0.239839	0.207678	0.813138	0.840092	0.832765	0.519606	0.638479	0.888612	0.574942	0.633002
0.0200568	0.00763886	0.0194908	0.0831015	0.170077	0.0301395	0.0516544	0.0240016	0.228897	0.347634	0.357737	0.0682535	0.222948	0.0325828	0.240216	0.392886	0.0625196	1.10496	0.165237	0.179715	1.52166	1.15279	0.033813	0.102723	0.262046	1.22274	0.577114	0.120019	0.756373	0	1.12331	0.982093	0.881523	1.08978	0.104818	0.827159	0.301819	0.830943	0.35014	0.639011	0.566395	0.325111	1.1962	0.528317	1.32804	1.11315	1.46814	1.03389	1.23953	1.82238
0.136521	0.122654	0.179477	0.189794	0.200975	0.192313	0.189699	0.18081	0.201092	0.277036	0.259584	0.20437	0.231537	0.215711	0.25181	0.26358	0.204297	0.607297	0.195992	0.294479	0.811054	0.618897	0.197396	0.213531	0.243886	0.611976	0.416821	0.314452	0.588565	1.12331	0	0.738472	0.543524	0.71156	0.199535	0.569055	0.382581	0.540399	0.452627	0.645861	0.670902	0.488531	0.757669	0.512873	0.66786	0.882642	1.07841	0.494295	0.923008	1.19012
0.0540378	0.0356998	0.0811399	0.170939	0.28399	0.130965	0.113084	0.081494	0.373644	0.368743	0.574033	0.247085	0.253387	0.15044	0.546079	0.600316	0.171005	1.16068	0.315355	0.196172	1.29817	0.956848	0.112837	0.294609	0.462436	1.01351	0.565539	0.106276	0.688911	0.982093	0.738472	0	1.18286	1.19413	0.0755724	0.641693	0.47693	0.730941	0.277206	0.870455	0.406868	0.255177	1.13679	0.797606	1.05263	0.714541	1.13936	0.933982	0.866463	1.05071
0.0613249	0.0261062	0.129547	0.279801	0.548061	0.241835	0.127374	0.137436	0.730725	0.616792	0.988491	0.482108	0.351694	0.256752	0.978345	1.00046	0.329272	1.44479	0.64925	0.142851	1.40087	1.12191	0.183595	0.605056	0.790678	1.27355	0.846001	0.0892958	0.895348	0.881523	0.543524	1.18286	0	1.05621	0.0398271	0.581596	0.524014	0.909348	0.1705	0.729147	0.276826	0.169676	1.18503	0.904481	1.23539	0.610395	0.937215	1.25153	0.702466	0.815897
0.0790149	0.0489995	0.113299	0.212574	0.333748	0.176508	0.134239	0.125472	0.422588	0.434294	0.617382	0.283115	0.280849	0.18014	0.546745	0.623881	0.218421	1.14732	0.377648	0.195548	1.3407	1.01854	0.148867	0.339593	0.482458	1.11276	0.637714	0.111807	0.695046	1.08978	0.71156	1.19413	1.05621	0	0.124516	0.787776	0.397711	0.872041	0.295586	0.687224	0.452985	0.242339	1.10348	0.645104	1.18413	0.767141	1.1149	1.01926	0.899177	1.17475
0.752155	0.885709	0.591642	0.427944	0.213285	0.37769	0.629353	0.56317	0.112391	0.212699	0.0540374	0.200307	0.504104	0.341301	0.0565514	0.0711479	0.314724	0.0164275	0.144805	0.577223	0.0335676	0.0540716	0.474925	0.15087	0.0714338	0.0342876	0.13345	0.570354	0.092842	0.104818	0.199535	0.0755724	0.0398271	0.124516	0	0.291616	0.246302	0.167621	0.688348	0.0948984	0.550226	0.527539	0.0474092	0.0838649	0.0366747	0.266269	0.0811233	0.0277069	0.171873	0.113626
0.265903	0.216825	0.332464	0.367261	0.407248	0.400641	0.312574	0.357839	0.415032	0.44233	0.43285	0.418897	0.355101	0.416425	0.414098	0.453399	0.414427	0.598106	0.41172	0.312179	0.734523	0.640004	0.386128	0.400999	0.4022	0.657619	0.474907	0.239427	0.523963	0.827159	0.569055	0.641693	0.581596	0.787776	0.291616	0	0.407917	0.795395	0.379576	0.451829	0.537059	0.329819	0.626901	0.416817	0.729936	0.656333	0.739328	0.613909	0.691231	0.910832
0.552047	0.465713	0.768554	0.763964	0.654888	0.916589	0.631007	0.797406	0.585998	0.496723	0.537604	0.883294	0.526004	1.0034	0.689645	0.529837	0.918175	0.359979	0.663984	0.410415	0.329426	0.354376	0.867266	0.776539	0.570852	0.328568	0.523282	0.491426	0.610527	0.301819	0.382581	0.47693	0.524014	0.397711	0.246302	0.407917	0	0.502785	0.307255	0.615392	0.352875	0.417823	0.400042	0.720498	0.28495	0.340421	0.36091	0.308157	0.323006	0.302423
0.194982	0.143111	0.291675	0.385822	0.539674	0.396026	0.251931	0.319967	0.609772	0.591786	0.678669	0.506958	0.382869	0.397749	0.627056	0.713198	0.438474	0.860048	0.579208	0.234459	0.946913	0.880848	0.352412	0.539823	0.62786	0.970129	0.69397	0.169264	0.700265	0.830943	0.540399	0.730941	0.909348	0.872041	0.167621	0.795395	0.502785	0	0.27425	0.477516	0.425529	0.244752	0.746755	0.5188	1.01099	0.617015	0.755703	0.933067	0.676895	0.866692
0.430265	0.445556	0.352589	0.294662	0.186921	0.273009	0.375327	0.328512	0.132155	0.197108	0.101417	0.180043	0.320152	0.257108	0.101409	0.110561	0.244179	0.139636	0.14191	0.492367	0.212721	0.179566	0.319616	0.151918	0.11306	0.161086	0.146255	0.456787	0.161112	0.35014	0.452627	0.277206	0.1705	0.295586	0.688348	0.379576	0.307255	0.27425	0	0.282214	0.757612	0.620789	0.232162	0.190396	0.192199	0.484139	0.352392	0.132178	0.425778	0.426312
0.177436	0.115287	0.275163	0.301249	0.355179	0.410404	0.271027	0.279469	0.406849	0.357993	0.504392	0.52152	0.309454	0.476879	0.599235	0.492128	0.448554	0.651795	0.416906	0.29478	0.684308	0.516771	0.356288	0.475701	0.457649	0.548283	0.430465	0.218687	0.60429	0.639011	0.645861	0.870455	0.729147	0.687224	0.0948984	0.451829	0.615392	0.477516	0.282214	0	0.341444	0.422168	0.925578	1.0843	0.552642	0.604559	0.85891	0.501982	0.646762	0.722994
0.313858	0.320375	0.279935	0.278939	0.196106	0.240626	0.303983	0.282528	0.142562	0.221828	0.117223	0.170771	0.290149	0.241468	0.116798	0.134248	0.231775	0.233814	0.15787	0.426757	0.351532	0.300032	0.279651	0.14933	0.123785	0.28045	0.222185	0.385605	0.239839	0.566395	0.670902	0.406868	0.276826	0.452985	0.550226	0.537059	0.352875	0.425529	0.757612	0.341444	0	0.720261	0.344695	0.218597	0.319609	0.657745	0.540355	0.212881	0.581621	0.658615
0.471297	0.489222	0.443575	0.336476	0.1979	0.381664	0.461766	0.42724	0.150815	0.21301	0.114746	0.276446	0.372727	0.389417	0.148277	0.107249	0.340172	0.114319	0.181219	0.487936	0.168737	0.144145	0.414601	0.216627	0.136809	0.128542	0.161533	0.526071	0.207678	0.325111	0.488531	0.255177	0.169676	0.242339	0.527539	0.329819	0.417823	0.244752	0.620789	0.422168	0.720261	0	0.239619	0.307029	0.153237	0.514429	0.341221	0.0915235	0.360949	0.383068
0.0250384	0.00706446	0.0512476	0.134446	0.299993	0.109422	0.0758569	0.0539752	0.416205	0.422983	0.662316	0.242739	0.26251	0.130074	0.608955	0.667802	0.172403	1.3505	0.368614	0.147178	1.5266	1.13569	0.0855158	0.30501	0.508401	1.2163	0.66299	0.0774649	0.813138	1.1962	0.757669	1.13679	1.18503	1.10348	0.0474092	0.626901	0.400042	0.746755	0.232162	0.925578	0.344695	0.239619	0	0.924583	1.3341	0.860996	1.51382	1.14718	0.977558	1.35729
0.242997	0.15323	0.422063	0.49886	0.651904	0.680751	0.367774	0.454703	0.744558	0.583252	0.844056	0.969119	0.434264	0.777324	1.02741	0.796268	0.778434	0.771399	0.756627	0.272754	0.681394	0.586232	0.571216	0.912738	0.839003	0.646163	0.668729	0.235435	0.840092	0.528317	0.512873	0.797606	0.904481	0.645104	0.0838649	0.416817	0.720498	0.5188	0.190396	1.0843	0.218597	0.307029	0.924583	0	0.606868	0.507819	0.641792	0.656023	0.506154	0.502805
0.00849158	0.00193688	0.0126001	0.107911	0.32684	0.0363022	0.0424533	0.0150395	0.479117	0.510596	0.765612	0.145093	0.286171	0.0384621	0.536758	0.761332	0.0850625	1.6247	0.36751	0.0950628	1.92102	1.57621	0.0269668	0.251521	0.607113	1.74632	0.836353	0.0481637	0.832765	1.32804	0.66786	1.05263	1.23539	1.18413	0.0366747	0.729936	0.28495	1.01099	0.192199	0.552642	0.319609	0.153237	1.3341	0.606868	0	0.854797	1.19588	1.86659	0.961395	1.29499
0.112541	0.0964385	0.105051	0.153336	0.186657	0.130034	0.124869	0.124568	0.211184	0.274764	0.282504	0.149069	0.217356	0.137175	0.226743	0.275284	0.149933	0.678592	0.194813	0.24823	0.925541	0.730225	0.139113	0.166404	0.244059	0.755342	0.397066	0.184701	0.519606	1.11315	0.882642	0.714541	0.610395	0.767141	0.266269	0.656333	0.340421	0.617015	0.484139	0.604559	0.657745	0.514429	0.860996	0.507819	0.854797	0	1.17435	0.645698	0.923487	1.31154
0.0125241	0.00378749	0.00790094	0.0508588	0.120091	0.0192474	0.0461321	0.010876	0.168372	0.264051	0.322418	0.0576334	0.200118	0.0299205	0.247377	0.357987	0.0504295	1.07645	0.142721	0.183985	1.43283	1.00236	0.0211431	0.0968457	0.225037	1.02126	0.456481	0.0932335	0.638479	1.46814	1.07841	1.13936	0.937215	1.1149	0.0811233	0.739328	0.36091	0.755703	0.352392	0.85891	0.540355	0.341221	1.51382	0.641792	1.19588	1.17435	0	0.903568	1.24505	2.03356
0.0171123	0.00569598	0.0399892	0.171972	0.501438	0.0992698	0.0555864	0.0508544	0.754323	0.659337	1.05404	0.300488	0.311985	0.102803	0.798605	1.04519	0.174951	1.60468	0.609166	0.0804236	1.61361	1.49578	0.0731797	0.455373	0.850271	1.71961	0.972111	0.0390367	0.888612	1.03389	0.494295	0.933982	1.25153	1.01926	0.0277069	0.613909	0.308157	0.933067	0.132178	0.501982	0.212881	0.0915235	1.14718	0.656023	1.86659	0.645698	0.903568	0	0.74657	0.864173
0.0707668	0.0632996	0.085434	0.128538	0.193163	0.100985	0.108424	0.0805025	0.208728	0.291591	0.320849	0.123183	0.216843	0.101643	0.242554	0.326097	0.123223	0.849401	0.176244	0.226102	1.12148	0.814985	0.0987313	0.145413	0.263888	0.86884	0.423525	0.168425	0.574942	1.23953	0.923008	0.866463	0.702466	0.899177	0.171873	0.691231	0.323006	0.676895	0.425778	0.646762	0.581621	0.360949	0.977558	0.506154	0.961395	0.923487	1.24505	0.74657	0	1.4034
0.0118856	0.000866266	0.00317728	0.0470198	0.0940229	0.00268919	0.0392301	0.00434951	0.104743	0.265547	0.213426	0.00634106	0.208139	0.00309914	0.110168	0.239354	0.0222789	0.960517	0.0775298	0.201277	1.44948	1.06466	0.0112413	0.0294111	0.154961	1.07389	0.450648	0.111449	0.633002	1.82238	1.19012	1.05071	0.815897	1.17475	0.113626	0.910832	0.302423	0.866692	0.426312	0.722994	0.658615	0.383068	1.35729	0.502805	1.29499	1.31154	2.03356	0.864173	1.4034	0
0.0174485	0.00434658	0.0385912	0.121912	0.301125	0.100906	0.0658062	0.049548	0.445267	0.443659	0.721428	0.243539	0.250137	0.12188	0.650803	0.745125	0.166257	1.57943	0.393256	0.123226	1.82062	1.27076	0.0824251	0.321895	0.574242	1.37686	0.70479	0.0654288	0.905004	1.22915	0.75525	1.17458	1.25389	1.16117	0.03053	0.634044	0.386299	0.774834	0.187101	0.807462	0.295601	0.171414	1.51109	0.967167	1.44997	0.831897	1.43012	1.35668	0.959282	1.195
0.0412577	0.0183653	0.0595392	0.0990552	0.176664	0.107007	0.085384	0.0672476	0.239202	0.288688	0.337145	0.187044	0.219757	0.121916	0.335294	0.368895	0.145228	0.8924	0.217338	0.19928	1.16235	0.84193	0.0934263	0.207236	0.308241	0.875263	0.459991	0.133333	0.684432	1.37846	1.12541	0.910062	0.766264	0.938879	0.100458	0.697754	0.388454	0.67105	0.359467	0.795388	0.582638	0.395726	1.25451	0.721529	0.99275	1.23323	1.76278	0.762514	1.09491	1.77394
0.00988638	0.00144127	0.0174738	0.112424	0.353453	0.0444931	0.0445841	0.0198105	0.520287	0.547468	0.83285	0.168625	0.282985	0.0450698	0.596578	0.798203	0.097738	1.70005	0.40774	0.0941477	1.93472	1.53723	0.0332549	0.284719	0.63595	1.77861	0.877343	0.0446931	0.86278	1.29735	0.669891	1.05022	1.26426	1.17736	0.0293326	0.710746	0.306093	0.956847	0.175098	0.577725	0.295322	0.137574	1.3355	0.638948	1.97059	0.829972	1.18744	1.87297	0.951673	1.21616
0.0305356	0.00798409	0.00757453	0.0447317	0.0662536	0.00607169	0.0542832	0.00848285	0.0583786	0.188112	0.108526	0.00774954	0.161236	0.00497589	0.0503451	0.12518	0.0232551	0.539435	0.0445285	0.271228	0.851498	0.638559	0.013117	0.0151771	0.0726738	0.616573	0.276232	0.199086	0.415196	1.34337	1.25106	0.748877	0.497528	0.796173	0.230612	0.739494	0.279483	0.613796	0.641646	0.67127	0.847715	0.586	0.833944	0.369166	0.747814	1.15467	1.33583	0.482091	1.23239	1.62412
0.00926172	0.00015966	0.00311648	0.0546247	0.128497	0.00270718	0.0373787	0.00494603	0.14084	0.286171	0.274109	0.0128285	0.214072	0.00249057	0.15399	0.30799	0.0269621	1.08794	0.102545	0.187773	1.60041	1.13698	0.0099982	0.0387226	0.183714	1.17335	0.492622	0.101241	0.671398	1.75281	1.13384	1.08282	0.896003	1.16631	0.0890282	0.84349	0.309457	0.854539	0.375316	0.748589	0.586685	0.338282	1.38694	0.53045	1.37982	1.19486	1.84838	0.993184	1.47711	2.18424
0.0212982	0.00849824	0.0129408	0.0426783	0.0967911	0.010612	0.0446775	0.0174373	0.098273	0.245204	0.180689	0.0161576	0.174879	0.0118923	0.0995243	0.207005	0.0283348	0.731043	0.0706917	0.21301	1.08479	0.825057	0.020443	0.0320354	0.131427	0.852176	0.366536	0.139182	0.484331	1.4211	1.04679	0.812223	0.618737	0.892126	0.158858	0.784955	0.266801	0.702123	0.456435	0.627433	0.676396	0.4254	1.00728	0.41552	1.00514	1.09803	1.417	0.710767	1.3228	1.74213
0.00954038	0.0019599	0.00568226	0.0513206	0.106957	0.0101318	0.0377135	0.00481658	0.140356	0.272066	0.283854	0.0289416	0.204361	0.0136817	0.191029	0.322313	0.0350918	1.08096	0.112923	0.187661	1.50744	1.05647	0.0148526	0.0588883	0.191925	1.06748	0.464039	0.0985444	0.680549	1.66089	1.14428	1.1376	0.927025	1.15592	0.0778156	0.785766	0.324353	0.782119	0.349955	0.819863	0.547252	0.331629	1.50887	0.586503	1.25865	1.19987	2.32721	0.934499	1.32714	2.32421
0.0520838	0.0312661	0.0332792	0.057558	0.0637039	0.038839	0.0700422	0.0383488	0.0578392	0.185991	0.0704774	0.0403533	0.158386	0.041947	0.0515334	0.0790793	0.0532156	0.328496	0.0547809	0.270821	0.531297	0.414264	0.0446516	0.0427366	0.069303	0.408041	0.212879	0.238815	0.300222	0.991548	1.04901	0.47507	0.297198	0.56096	0.354859	0.641511	0.227697	0.48145	0.641929	0.473379	0.840469	0.618449	0.576274	0.261781	0.514827	1.04418	0.905448	0.305465	0.907982	1.17608
0.00654021	0.000455961	0.00520173	0.07371	0.196246	0.0141205	0.0346693	0.0078108	0.277936	0.384727	0.512294	0.0581128	0.233488	0.0139556	0.345052	0.534372	0.0480563	1.57195	0.216594	0.130794	2.1482	1.44279	0.0147509	0.123333	0.359836	1.54612	0.677788	0.0608879	0.844964	1.6503	0.933078	1.21152	1.19769	1.25973	0.0417482	0.772897	0.310841	0.900631	0.244316	0.73467	0.403561	0.216694	1.56569	0.682978	1.74363	1.04844	1.72641	1.41347	1.23187	1.7383
0.0129929	0.000660011	0.00227914	0.0501199	0.0957785	0.00526424	0.036186	0.004937	0.110409	0.269816	0.220681	0.0125235	0.202293	0.00439875	0.122812	0.245939	0.0263912	0.901087	0.0871727	0.209053	1.33284	0.987921	0.012116	0.0347569	0.151415	0.992052	0.437583	0.125008	0.631821	1.73773	1.20187	0.969663	0.751471	1.07139	0.127368	0.868071	0.283826	0.796978	0.435001	0.699492	0.667569	0.397209	1.22805	0.484293	1.19361	1.31635	1.75902	0.824308	1.32586	2.21209
0.0149445	0.00120463	0.00302646	0.0446914	0.082426	0.0023817	0.0387865	0.00567127	0.0783793	0.240468	0.145846	0.00664042	0.17922	0.00286565	0.0682259	0.173741	0.0198119	0.720435	0.0546706	0.231827	1.11907	0.839628	0.0101712	0.0189148	0.108631	0.855916	0.361954	0.14704	0.521627	1.65011	1.2309	0.861648	0.625316	0.979952	0.163081	0.880286	0.270775	0.782877	0.50239	0.655758	0.752707	0.459041	1.08336	0.405024	1.02328	1.25883	1.65758	0.670823	1.35165	2.18058
0.0170411	0.00163052	0.00413341	0.0459409	0.0770462	0.00342778	0.0428268	0.00498293	0.0733239	0.243096	0.149873	0.00622433	0.189991	0.00323431	0.0698897	0.177072	0.0200761	0.761764	0.057437	0.232046	1.18252	0.871758	0.0108321	0.0182758	0.111449	0.876443	0.366192	0.143045	0.552102	1.71538	1.28615	0.959824	0.67601	1.06773	0.142603	0.883259	0.29709	0.782897	0.508083	0.734541	0.75889	0.461712	1.17144	0.463592	1.04802	1.30389	1.85342	0.694829	1.38931	2.41298
0.0297291	0.011646	0.0317525	0.0739276	0.14615	0.0440828	0.0544769	0.0288655	0.172937	0.29997	0.278042	0.0699879	0.20295	0.0529254	0.194949	0.301898	0.0733064	0.95898	0.148771	0.203311	1.36271	0.983182	0.046688	0.0917458	0.223982	1.0347	0.468298	0.136236	0.677459	1.62893	1.15793	0.977586	0.79267	1.02433	0.105844	0.761896	0.281992	0.731045	0.400059	0.728927	0.597711	0.3827	1.23289	0.58577	1.16888	1.18969	1.68476	0.859383	1.29965	1.94927
0.0109659	0.00240209	0.00618577	0.0593106	0.138816	0.00948578	0.0400849	0.00719785	0.173808	0.318566	0.323314	0.0301879	0.219413	0.0122218	0.204871	0.369686	0.0380284	1.19388	0.130508	0.173929	1.72726	1.19501	0.0146401	0.0616801	0.226112	1.22613	0.529905	0.0902683	0.758048	1.75794	1.0977	1.14665	0.988643	1.20253	0.0709755	0.817877	0.308225	0.838084	0.327727	0.768618	0.519716	0.304413	1.49242	0.599361	1.45194	1.15376	1.97177	1.06865	1.41646	2.18946
0.0182143	0.0044697	0.00557656	0.0423245	0.0686273	0.00396949	0.0428333	0.00747117	0.0647428	0.228706	0.126876	0.00748419	0.171827	0.00667597	0.0618261	0.151285	0.0243996	0.66874	0.0503377	0.243701	1.04147	0.79391	0.0128871	0.0163452	0.0951176	0.790652	0.341578	0.149437	0.489793	1.6045	1.26077	0.846773	0.589734	0.957432	0.167491	0.876325	0.283509	0.754563	0.529151	0.68654	0.779469	0.484882	1.06626	0.414151	0.948922	1.26742	1.64762	0.617329	1.33655	2.14871
0.00823646	0.000574437	0.00518037	0.0723165	0.209745	0.0116	0.0378101	0.00834619	0.273967	0.400609	0.499748	0.0542829	0.260401	0.012742	0.335994	0.518097	0.0473729	1.55107	0.211483	0.134367	2.19401	1.54308	0.016713	0.116107	0.374572	1.65709	0.70021	0.0653085	0.842591	1.67403	0.899419	1.16405	1.14692	1.28204	0.046201	0.799451	0.289254	0.945032	0.252574	0.672087	0.411229	0.210014	1.49695	0.619674	1.89506	1.0414	1.59966	1.52588	1.21936	1.75943
0.0147032	0.00218109	0.0027634	0.0468236	0.0827528	0.003918	0.0380525	0.00768108	0.0861243	0.23769	0.150752	0.0114681	0.176749	0.00507933	0.085037	0.170903	0.0257043	0.728268	0.0685996	0.23281	1.11553	0.843458	0.0151764	0.0267077	0.119004	0.858093	0.372217	0.144874	0.533782	1.62437	1.22565	0.862994	0.621774	0.948089	0.166825	0.849253	0.274111	0.736302	0.518681	0.660869	0.752502	0.476372	1.05804	0.436023	1.03262	1.30268	1.55861	0.681986	1.24133	2.00187
0.0144794	0.00159325	0.00348491	0.041779	0.0762388	0.00177347	0.0424798	0.00601789	0.0757055	0.234786	0.157095	0.0051821	0.192621	0.0025485	0.0788625	0.195489	0.019926	0.825938	0.059379	0.228531	1.27039	0.93433	0.010301	0.015788	0.117737	0.925895	0.382954	0.136738	0.581293	1.73213	1.29257	1.03277	0.730771	1.10137	0.123194	0.864615	0.309635	0.786815	0.477565	0.776613	0.724208	0.443163	1.24449	0.507837	1.09654	1.29442	2.01822	0.734833	1.3829	2.43506
1.69187	1.91873	1.74859	1.26761	0.673311	1.2519	1.47645	1.68931	0.397579	0.45768	0.209008	0.739326	1.04899	1.17546	0.268223	0.216461	1.06175	0.0101142	0.518957	0.83526	0.00098801	0.0698936	1.46428	0.594024	0.33038	0.00914644	0.346478	1.10557	0.299618	0.012164	0.139862	0.0446795	0.0581948	0.0705023	0.770914	0.269181	0.605097	0.210929	0.413067	0.170973	0.312359	0.464695	0.0208715	0.245327	0.00274415	0.0963042	0.00420882	0.0132087	0.0642376	0.00154379
1.71225	1.76236	2.06876	1.46158	0.804104	1.53441	1.64279	2.01623	0.506295	0.542858	0.284219	0.927015	1.15207	1.45685	0.371405	0.289836	1.28885	0.0152953	0.64583	0.90536	0.000522347	0.0859897	1.76272	0.749835	0.431808	0.0111339	0.4167	1.14907	0.379637	0.0118585	0.164389	0.0592306	0.0781575	0.0923475	0.699335	0.312605	0.708465	0.236552	0.375037	0.226723	0.300914	0.477236	0.0314065	0.334607	0.00293298	0.107633	0.00545603	0.0176654	0.0721104	0.000673636
1.54527	1.44547	2.02057	1.44691	0.874571	1.77682	1.57669	1.99257	0.585637	0.579316	0.357359	1.11543	1.09871	1.76672	0.480513	0.362084	1.49723	0.0253096	0.74819	0.882215	0.00204491	0.103116	1.94547	0.886057	0.523736	0.0188399	0.467013	1.11829	0.461628	0.01572	0.191422	0.0812323	0.115613	0.107101	0.566543	0.342241	0.838459	0.277128	0.33957	0.329301	0.282256	0.485815	0.0547227	0.470752	0.00653138	0.115195	0.0122121	0.023558	0.0798174	0.00147401
1.03292	0.980608	1.39244	1.27097	0.986836	1.46493	1.09464	1.49949	0.805897	0.64551	0.581517	1.15983	0.885814	1.49215	0.691588	0.580017	1.32997	0.231273	0.919071	0.62693	0.163367	0.29238	1.53537	1.01681	0.704773	0.220436	0.713371	0.785415	0.632758	0.152639	0.255169	0.215359	0.318648	0.248974	0.455832	0.370486	0.749248	0.39206	0.312411	0.363401	0.301308	0.365242	0.195226	0.526129	0.178643	0.197794	0.112962	0.225798	0.17217	0.111262
0.785551	0.812536	0.961836	0.95564	0.826413	0.947506	0.78293	1.08637	0.641526	0.531822	0.451108	0.77272	0.743944	0.893669	0.478046	0.444763	0.914439	0.20269	0.731833	0.488118	0.170317	0.282153	1.03135	0.74264	0.578348	0.223935	0.647232	0.628348	0.46461	0.211522	0.289749	0.176298	0.256698	0.23499	0.546784	0.360431	0.480038	0.369499	0.334661	0.201695	0.363224	0.32985	0.178528	0.320302	0.206786	0.266384	0.150509	0.246962	0.221127	0.179528
0.272694	0.292726	0.174556	0.146445	0.0677308	0.119468	0.217043	0.179706	0.0382984	0.117254	0.0282649	0.0694413	0.213148	0.108654	0.0272816	0.0279683	0.0984218	0.0670254	0.0449108	0.418963	0.134231	0.120205	0.155844	0.051232	0.0326858	0.109808	0.089511	0.453236	0.104165	0.37595	0.547039	0.188584	0.0939252	0.239953	0.686537	0.334497	0.245162	0.231159	0.784596	0.232243	0.861106	0.746663	0.186984	0.126325	0.128855	0.641629	0.327616	0.0587003	0.432053	0.432749
0.25267	0.249902	0.261241	0.274695	0.272282	0.257529	0.237083	0.293779	0.217919	0.310207	0.186075	0.217079	0.303547	0.239521	0.172727	0.204974	0.260333	0.297091	0.236155	0.313216	0.411826	0.376558	0.287425	0.21963	0.226816	0.380348	0.34048	0.335271	0.323291	0.689359	0.705056	0.34582	0.274555	0.419474	0.405017	0.534904	0.253148	0.434259	0.49609	0.296305	0.610661	0.458975	0.403489	0.233366	0.435003	0.694027	0.561982	0.31316	0.601305	0.760171
0.270552	0.269321	0.262074	0.283142	0.293294	0.245925	0.249941	0.296403	0.256668	0.293535	0.210075	0.226445	0.310412	0.228513	0.186088	0.221049	0.254401	0.233267	0.265237	0.286872	0.301589	0.319206	0.27749	0.22031	0.234226	0.318246	0.295322	0.27374	0.250602	0.461328	0.422659	0.258963	0.224316	0.342165	0.550804	0.489986	0.222316	0.425472	0.504602	0.200501	0.595326	0.440721	0.263454	0.174725	0.3376	0.624759	0.369868	0.28615	0.43567	0.507252
0.310555	0.33927	0.289764	0.286834	0.242702	0.243374	0.301195	0.331156	0.171222	0.252095	0.122812	0.177561	0.335832	0.218988	0.104662	0.124731	0.239558	0.14099	0.178201	0.339133	0.201399	0.212533	0.295509	0.166138	0.137991	0.206691	0.225601	0.34187	0.166251	0.390708	0.41059	0.171842	0.131189	0.252497	0.652706	0.437698	0.202941	0.325475	0.517459	0.136719	0.597408	0.443761	0.179176	0.105633	0.228588	0.502106	0.289843	0.162023	0.372397	0.41544
0.119588	0.112758	0.112736	0.150523	0.167318	0.110913	0.130625	0.132721	0.146912	0.26258	0.160359	0.105665	0.226313	0.109375	0.119197	0.190904	0.120723	0.429873	0.145504	0.288105	0.639903	0.532354	0.137086	0.113578	0.147029	0.527435	0.325721	0.238374	0.341288	0.960776	0.878422	0.508746	0.396235	0.599896	0.359268	0.624444	0.252206	0.551059	0.553606	0.408465	0.706102	0.487985	0.569301	0.268173	0.610045	0.865952	0.84	0.423611	0.834102	1.09526
0.081464	0.0621124	0.0708472	0.114675	0.145657	0.0789639	0.097629	0.0779233	0.141734	0.239485	0.147378	0.0879999	0.198271	0.0744594	0.103883	0.162038	0.0917806	0.367674	0.126576	0.255317	0.546547	0.481143	0.0878486	0.0956456	0.146238	0.487239	0.2867	0.204827	0.313052	0.870231	0.777559	0.417887	0.316983	0.543332	0.39	0.662921	0.220861	0.550845	0.586111	0.327633	0.755741	0.516752	0.490224	0.21285	0.561025	0.963035	0.733174	0.399639	0.77911	0.989837
0.0682777	0.0430704	0.0413266	0.0634222	0.0571881	0.0402842	0.0780993	0.0475434	0.0512265	0.182102	0.0672589	0.0326215	0.169991	0.0448002	0.041541	0.0761336	0.0479619	0.317995	0.0435873	0.326423	0.537999	0.421127	0.0520351	0.0353844	0.0629559	0.394938	0.1959	0.269964	0.28262	0.963894	1.11754	0.52333	0.305966	0.575801	0.358429	0.6267	0.249457	0.461062	0.707695	0.505759	0.91541	0.687785	0.568893	0.281238	0.488737	1.04655	0.929181	0.295813	0.912751	1.17707
0.418602	0.428048	0.383862	0.264884	0.161923	0.314263	0.385743	0.366758	0.110293	0.190403	0.0715705	0.199425	0.306608	0.302197	0.0993224	0.0685325	0.263879	0.0872893	0.123979	0.418395	0.144086	0.136886	0.353713	0.175831	0.134968	0.117164	0.147936	0.499009	0.211076	0.379464	0.603253	0.181958	0.0984356	0.198866	0.567777	0.323713	0.260436	0.212219	0.613406	0.296292	0.646564	0.588303	0.207746	0.208487	0.140288	0.520804	0.341867	0.0714286	0.425023	0.427837
0.293311	0.26288	0.287299	0.22436	0.163175	0.274613	0.276963	0.279128	0.134822	0.213246	0.108099	0.201228	0.279561	0.284544	0.125464	0.107786	0.255051	0.207392	0.159222	0.338056	0.310528	0.25736	0.296402	0.177057	0.155177	0.246575	0.219246	0.407414	0.297699	0.6055	0.757374	0.310213	0.202192	0.33537	0.439205	0.446008	0.282604	0.332341	0.56113	0.388397	0.67131	0.566544	0.373651	0.293682	0.291605	0.722292	0.581596	0.178293	0.609122	0.701292
0.277613	0.294601	0.17989	0.114757	0.0587765	0.112917	0.213739	0.154089	0.0295334	0.126906	0.0227343	0.0564999	0.212702	0.104155	0.0227191	0.0217251	0.0935688	0.0386951	0.0354038	0.4124	0.0781057	0.0818153	0.131745	0.0552926	0.0460127	0.0605751	0.0813911	0.452552	0.107974	0.297437	0.529039	0.137977	0.0506523	0.17151	0.679792	0.302381	0.160233	0.165125	0.72326	0.196351	0.696563	0.641131	0.12972	0.0998988	0.0848133	0.521859	0.245823	0.0343245	0.382371	0.344416
0.293356	0.300254	0.224304	0.146719	0.0894117	0.153684	0.247666	0.216625	0.057941	0.163196	0.0391527	0.0848444	0.232821	0.14299	0.038331	0.0436645	0.130963	0.0713623	0.0553133	0.379209	0.128308	0.130296	0.189574	0.0819591	0.0624086	0.111379	0.109448	0.383344	0.125975	0.357972	0.516917	0.147065	0.0755713	0.212559	0.6429	0.338566	0.161989	0.222691	0.625335	0.199014	0.669802	0.559401	0.172909	0.12024	0.140574	0.534793	0.293762	0.0617185	0.393233	0.406154
0.257085	0.241448	0.189024	0.134609	0.0729838	0.146991	0.214941	0.182128	0.049885	0.14861	0.0388482	0.0885855	0.201564	0.143336	0.0438019	0.0407198	0.12514	0.108132	0.0543621	0.394507	0.207968	0.170756	0.162807	0.0823071	0.0659108	0.148915	0.124774	0.414319	0.18105	0.510306	0.775436	0.265398	0.123242	0.298896	0.495239	0.391382	0.226687	0.26801	0.708075	0.349494	0.76742	0.702736	0.273039	0.175108	0.194998	0.694415	0.487418	0.096083	0.558899	0.613415
0.019837	0.00407473	0.0117315	0.0565597	0.10602	0.015471	0.0455072	0.0136397	0.12745	0.263291	0.225003	0.0372165	0.190956	0.0221564	0.144083	0.252674	0.0402028	0.885103	0.101739	0.211684	1.29953	0.942945	0.0213215	0.0563998	0.173561	0.963878	0.419602	0.127347	0.588988	1.61821	1.1887	0.988364	0.75297	1.04495	0.119202	0.8328	0.307488	0.773883	0.443763	0.748751	0.679533	0.419522	1.2528	0.507454	1.12475	1.24677	1.84155	0.777786	1.31926	2.15728
0.061796	0.0442007	0.0339309	0.0690307	0.0770459	0.0311844	0.0730236	0.0422602	0.0693721	0.194077	0.0997964	0.0280844	0.152721	0.0295631	0.054941	0.120906	0.0398119	0.424126	0.0522466	0.266472	0.68045	0.534756	0.0412788	0.0342024	0.0747788	0.526909	0.247355	0.204992	0.314966	1.07165	0.986453	0.56741	0.368966	0.666341	0.325401	0.70101	0.213128	0.539177	0.61034	0.479086	0.805848	0.571336	0.649475	0.275636	0.635585	1.01377	1.02855	0.400795	1.02892	1.32593
0.0361251	0.0261501	0.0402447	0.096967	0.164665	0.0523788	0.0547247	0.0455728	0.191807	0.298796	0.309678	0.0786631	0.20618	0.0495645	0.197217	0.310967	0.0715491	0.883861	0.162923	0.192322	1.2265	0.929926	0.0520722	0.103648	0.234267	0.978786	0.462898	0.126378	0.546067	1.40714	0.955102	0.873086	0.727658	0.981413	0.145026	0.791542	0.284942	0.796743	0.409179	0.578459	0.594738	0.361633	1.02762	0.439786	1.15956	1.05429	1.36448	0.852572	1.17924	1.6586
0.043759	0.00987736	0.0108856	0.0327045	0.0235512	0.0061078	0.0566896	0.0104364	0.0148681	0.147167	0.0192718	0.0051193	0.134109	0.00404171	0.00721961	0.0271705	0.0100302	0.178534	0.0102884	0.330915	0.367423	0.295832	0.0155241	0.00497789	0.0214435	0.266537	0.128828	0.263499	0.193853	0.815202	0.975758	0.380807	0.185341	0.459383	0.429255	0.603425	0.210628	0.403669	0.826907	0.429541	0.984715	0.752752	0.41529	0.192669	0.344179	1.00061	0.734577	0.168504	0.835965	0.975458
0.123214	0.0855619	0.0902082	0.09227	0.0755377	0.0827111	0.116691	0.0903137	0.0726668	0.172337	0.0886127	0.0751346	0.178216	0.0864255	0.0691421	0.102881	0.0820017	0.276759	0.0637462	0.304613	0.443578	0.346514	0.0931734	0.0630169	0.0794147	0.34061	0.173534	0.244475	0.220323	0.7655	0.819842	0.478388	0.281459	0.492831	0.403878	0.582273	0.270295	0.431344	0.69376	0.509891	0.843971	0.665304	0.510742	0.281331	0.411497	0.879838	0.798122	0.256256	0.7999	0.954127
0.0500392	0.0259438	0.0461691	0.0781165	0.112556	0.0612827	0.0628098	0.0480942	0.129265	0.232305	0.210866	0.0810347	0.173914	0.0651113	0.176877	0.244694	0.0781237	0.731891	0.120461	0.227694	1.02558	0.767405	0.0643818	0.100387	0.180522	0.774858	0.355029	0.142093	0.493731	1.27865	1.047	0.839413	0.64645	0.888529	0.177976	0.716839	0.319767	0.654978	0.489529	0.727323	0.676606	0.493573	1.03647	0.485717	0.907076	1.10249	1.49181	0.646165	1.16245	1.61292
0.54458	0.640866	0.436166	0.355009	0.186573	0.31774	0.498263	0.413951	0.110079	0.198101	0.0649584	0.181139	0.369105	0.299816	0.0779107	0.0766136	0.274379	0.0632731	0.133647	0.51677	0.0967481	0.107108	0.378888	0.145152	0.084218	0.0864106	0.148371	0.585893	0.131674	0.232287	0.355202	0.15487	0.0971751	0.17972	0.871608	0.331445	0.305306	0.268439	0.723365	0.176089	0.75135	0.687993	0.115918	0.124459	0.0997935	0.401747	0.180994	0.0671433	0.254294	0.249057
1.19631	1.35968	1.23516	0.889118	0.489863	0.962459	1.12162	1.1997	0.295628	0.348724	0.154142	0.579008	0.764458	0.9314	0.224147	0.165646	0.812014	0.0156387	0.388437	0.725391	0.0096919	0.0520608	1.10098	0.457604	0.243848	0.0208039	0.273282	0.949282	0.258566	0.04137	0.185432	0.0600505	0.0597557	0.085327	0.805953	0.252417	0.57096	0.192359	0.468064	0.192147	0.410899	0.566341	0.0453802	0.258504	0.0147693	0.179224	0.0346251	0.011749	0.102683	0.0380567
0.816711	0.898351	0.78387	0.583032	0.318211	0.624687	0.74504	0.771648	0.195061	0.247793	0.124871	0.402834	0.549516	0.619156	0.166614	0.115723	0.541495	0.0283256	0.261276	0.579671	0.0315089	0.060637	0.702645	0.318702	0.176252	0.0348267	0.175267	0.690047	0.189506	0.106406	0.274525	0.0953469	0.0811451	0.113736	0.755091	0.252877	0.473262	0.172187	0.57873	0.247282	0.514732	0.715374	0.0883177	0.242175	0.0384763	0.327076	0.111275	0.0256389	0.168275	0.117715
1.16989	1.21409	1.28944	0.930285	0.536414	1.11179	1.13848	1.24422	0.342595	0.36186	0.205193	0.703844	0.793704	1.09438	0.285818	0.201456	0.913563	0.0222365	0.445161	0.746495	0.0088583	0.0561453	1.20624	0.5456	0.309102	0.0184086	0.280532	0.908801	0.302496	0.0383003	0.215569	0.0740002	0.0864443	0.0992415	0.724286	0.278581	0.670267	0.2008	0.473781	0.274776	0.367113	0.580317	0.0619637	0.382002	0.0122258	0.193324	0.0432463	0.0163859	0.104408	0.037216
1.43909	1.39944	1.83384	1.39023	0.841539	1.63269	1.47341	1.82939	0.57886	0.552141	0.36165	1.06312	1.04414	1.64964	0.475969	0.358468	1.4166	0.0473315	0.732905	0.830695	0.017292	0.112853	1.78666	0.863475	0.50254	0.0329626	0.47081	1.10086	0.457498	0.0283536	0.197077	0.092898	0.131286	0.114765	0.573048	0.341316	0.812083	0.267033	0.358452	0.309136	0.302411	0.481708	0.0646146	0.447614	0.0187714	0.130917	0.0236564	0.0418443	0.093215	0.0169923
0.773748	0.978823	0.515395	0.348482	0.132646	0.29531	0.620341	0.462882	0.0579827	0.147468	0.0230893	0.140392	0.417445	0.274804	0.0369469	0.0237266	0.237989	0.00207868	0.0874441	0.616368	0.00334961	0.0178603	0.395343	0.0960397	0.0498381	0.00394331	0.0685511	0.70073	0.0637584	0.0394893	0.175897	0.042866	0.0165162	0.0578114	0.927611	0.16894	0.223561	0.0858963	0.6195	0.0989371	0.481433	0.577625	0.0184284	0.0750049	0.00426078	0.198388	0.0355709	0.00371232	0.105336	0.0382293
0.880951	1.00831	0.708793	0.532316	0.273143	0.485275	0.758383	0.700126	0.151129	0.258542	0.0720485	0.269462	0.614008	0.437005	0.0809811	0.0853332	0.390861	0.00819326	0.196944	0.566781	0.0111198	0.0468443	0.589093	0.209602	0.112144	0.0156509	0.143942	0.602749	0.111343	0.0688746	0.162496	0.0553044	0.035729	0.0808075	1.0247	0.247007	0.276001	0.172368	0.506368	0.109433	0.436444	0.479165	0.0310402	0.101324	0.0180616	0.215507	0.0564509	0.0095864	0.125551	0.0686193
0.530788	0.641601	0.314771	0.224723	0.0809644	0.162167	0.398824	0.29089	0.0362362	0.129968	0.0127063	0.0673278	0.31588	0.140846	0.0161333	0.0206776	0.124889	0.0122874	0.0429383	0.498719	0.028715	0.0469365	0.216394	0.0468315	0.0231003	0.0295783	0.0606674	0.505202	0.0371627	0.125792	0.230682	0.0726716	0.0258753	0.107642	1.06367	0.261263	0.155016	0.134479	0.710333	0.095683	0.612562	0.567039	0.0474718	0.0397549	0.0370029	0.314137	0.0936963	0.0164032	0.215084	0.145353
0.903266	1.0616	0.732421	0.540269	0.281432	0.483368	0.75858	0.727139	0.145466	0.247367	0.0627603	0.269716	0.626587	0.440511	0.0774873	0.0799234	0.413252	0.00350347	0.192238	0.580567	0.00414374	0.0366276	0.607788	0.201855	0.104051	0.00903131	0.145666	0.625904	0.0998169	0.0360096	0.12392	0.0340063	0.0211507	0.065901	1.12255	0.232887	0.255237	0.135942	0.499064	0.0753854	0.40088	0.458133	0.0174779	0.0925054	0.00805525	0.169811	0.0238898	0.00866464	0.0881494	0.0290777
0.948595	1.25503	0.645993	0.440788	0.17231	0.354917	0.737911	0.596808	0.0667905	0.159344	0.0209794	0.152401	0.524551	0.316209	0.0308606	0.0328143	0.281482	0.00227405	0.0991822	0.645102	0.00497879	0.024369	0.472046	0.101447	0.037601	0.0057663	0.0914377	0.714146	0.0457976	0.0283102	0.115839	0.0320147	0.0154027	0.0571844	1.1516	0.189829	0.222138	0.0966284	0.609279	0.0551738	0.459374	0.513802	0.0110781	0.0425912	0.00702921	0.160985	0.0176768	0.00487661	0.0942693	0.0271655
1.24865	1.66007	0.939996	0.647606	0.27789	0.574427	0.995277	0.880266	0.121615	0.233472	0.0451136	0.281309	0.698088	0.517407	0.0613022	0.0595	0.46248	0.0010727	0.178669	0.747091	0.000418296	0.024061	0.72103	0.195954	0.0852532	0.00181214	0.14649	0.880637	0.0889982	0.0110542	0.105815	0.0287562	0.0159354	0.0493973	1.15834	0.186376	0.309799	0.114074	0.507489	0.0690239	0.374865	0.49238	0.005252	0.0790854	0.00137884	0.108588	0.00536824	0.00318698	0.0664005	0.00560589
0.129943	0.116093	0.0638163	0.0645227	0.0297141	0.0381949	0.127496	0.0541495	0.0204132	0.108711	0.0176149	0.021612	0.148213	0.0395975	0.0182718	0.032772	0.0389016	0.161887	0.0171972	0.421378	0.298463	0.221064	0.0550924	0.0167576	0.0197579	0.197549	0.0906142	0.330804	0.151958	0.573933	0.748691	0.403104	0.187729	0.397261	0.415663	0.424555	0.24113	0.285202	0.770792	0.459866	0.85374	0.738602	0.334849	0.211408	0.236843	0.657615	0.599326	0.124489	0.601677	0.701705
0.0886348	0.0696393	0.0564149	0.0621388	0.0386526	0.0475963	0.114256	0.0534604	0.0333694	0.126004	0.0412467	0.0359692	0.14814	0.0513867	0.0412356	0.0636585	0.0445299	0.251064	0.0295278	0.375363	0.415637	0.288045	0.0555674	0.0312446	0.0345716	0.271341	0.128771	0.298225	0.203676	0.684785	0.840536	0.572273	0.285529	0.505264	0.304621	0.474238	0.275227	0.343122	0.736535	0.601761	0.811886	0.731584	0.481884	0.309734	0.321133	0.768399	0.775245	0.186213	0.699502	0.846717
0.0733366	0.045257	0.0324513	0.0467656	0.0362011	0.025021	0.0838206	0.030623	0.0290367	0.142112	0.0353089	0.0189925	0.145428	0.0255131	0.0244418	0.0381652	0.0274072	0.203596	0.0242052	0.366299	0.364703	0.27363	0.0355285	0.020272	0.031961	0.259593	0.125528	0.281493	0.184426	0.756	0.909765	0.414627	0.206425	0.448687	0.431074	0.561155	0.230894	0.367701	0.811539	0.458877	0.962699	0.798524	0.421446	0.214801	0.32364	0.943938	0.738548	0.173804	0.774636	0.90269
0.364359	0.44666	0.184198	0.126674	0.0402688	0.0872345	0.301968	0.16552	0.0165289	0.087545	0.00965032	0.0388299	0.213115	0.0770069	0.014365	0.0102771	0.0691045	0.00984234	0.024593	0.469867	0.0256048	0.0323829	0.128706	0.0264178	0.0145497	0.0235101	0.0447392	0.494567	0.0309847	0.146047	0.307349	0.0807056	0.0239242	0.108935	0.853851	0.235191	0.157793	0.110817	0.759262	0.14402	0.644749	0.659054	0.0577033	0.0568828	0.031887	0.367458	0.126337	0.0107619	0.23699	0.174954
1.10086	1.52163	0.74654	0.488896	0.173035	0.406145	0.845314	0.671948	0.0615852	0.167695	0.0206455	0.163791	0.544403	0.362828	0.0263993	0.0284406	0.310234	0.000353041	0.0936435	0.688169	0	0.0151488	0.530525	0.105854	0.0432027	0.000723934	0.0845538	0.846373	0.0494575	0.00821758	0.10672	0.0212092	0.00530349	0.0318543	1.03697	0.14488	0.251406	0.0747382	0.521465	0.060203	0.386206	0.508785	0.00302306	0.0568843	0.00153619	0.116769	0.00446943	0.00190944	0.0787485	0.00296689
1.01212	1.36608	0.72381	0.486948	0.192961	0.408144	0.796217	0.658574	0.0800705	0.18015	0.0303922	0.180474	0.535213	0.363301	0.0387253	0.0431027	0.322376	0.00438333	0.110008	0.665073	0.00498792	0.0254533	0.529878	0.127454	0.0623696	0.00546449	0.0960215	0.764877	0.0609712	0.0259857	0.1292	0.0241813	0.0107071	0.0432815	1.00203	0.158851	0.249911	0.0920842	0.512202	0.0656758	0.411934	0.499926	0.0117759	0.0624307	0.00606433	0.1468	0.0164631	0.00507183	0.106352	0.0212467
0.986783	1.35935	0.764947	0.54341	0.228424	0.457097	0.79915	0.717367	0.107699	0.184584	0.037694	0.217682	0.557522	0.409188	0.0572182	0.0525424	0.372126	0.00311065	0.141114	0.654298	0.00378937	0.0272503	0.581683	0.160075	0.0951779	0.00664256	0.128446	0.800293	0.0807259	0.0309608	0.141825	0.0300627	0.0147111	0.0473981	0.988008	0.176661	0.269505	0.105036	0.533121	0.0643407	0.407606	0.496214	0.0123305	0.0790911	0.00493669	0.144591	0.0184818	0.00461382	0.116402	0.0208445
0.171577	0.178533	0.0804867	0.0675436	0.0328535	0.037331	0.148888	0.0780708	0.0159781	0.112464	0.0144777	0.0198887	0.153538	0.0328251	0.00700968	0.0189324	0.0312117	0.0776845	0.0137729	0.360326	0.162875	0.139887	0.0638012	0.0156542	0.0201911	0.119765	0.0691263	0.34309	0.0922186	0.42655	0.564936	0.187441	0.0857511	0.251374	0.624455	0.386156	0.148812	0.228321	0.724217	0.229018	0.744778	0.64574	0.208002	0.101692	0.156397	0.595692	0.376128	0.0780425	0.551691	0.502776
0.517047	0.65405	0.336458	0.232233	0.0974418	0.17691	0.398262	0.318087	0.041808	0.138868	0.0152979	0.0764662	0.321611	0.151091	0.0158621	0.0222787	0.140858	0.0088784	0.0563553	0.461241	0.0225195	0.0423399	0.256136	0.0601754	0.0379485	0.0215739	0.0780554	0.534034	0.0562579	0.121607	0.248522	0.0438753	0.0209907	0.0772831	0.925368	0.219701	0.154104	0.123861	0.65219	0.0805669	0.531856	0.546824	0.0455639	0.0473956	0.0278549	0.314261	0.0872593	0.0102045	0.21433	0.125867
0.0935128	0.0680889	0.0329643	0.0434345	0.0240183	0.0125482	0.0936531	0.0329383	0.0105082	0.115295	0.00996886	0.00498132	0.119815	0.0113332	0.00366625	0.013157	0.0160164	0.0998413	0.00849481	0.364102	0.206016	0.168956	0.0299704	0.00565067	0.0132278	0.1546	0.0880478	0.346928	0.123554	0.56743	0.772107	0.250967	0.115243	0.30635	0.544129	0.435866	0.180068	0.273814	0.815227	0.313656	0.892411	0.73572	0.262418	0.139056	0.198114	0.757631	0.498361	0.0816803	0.62481	0.668812
0.0287356	0.00601608	0.00850507	0.0383449	0.0469614	0.00508218	0.0429306	0.00982775	0.036662	0.185291	0.0581681	0.00525134	0.148482	0.00581135	0.0253859	0.0792821	0.0189549	0.400329	0.0264667	0.294175	0.687161	0.526866	0.0168466	0.0099347	0.0481848	0.505082	0.23373	0.211174	0.327712	1.21611	1.20533	0.630872	0.372233	0.702144	0.264645	0.752361	0.256284	0.563214	0.684879	0.596719	0.937204	0.633867	0.719558	0.317208	0.622783	1.15593	1.17619	0.365775	1.1253	1.48937
1.4722	1.89345	1.47283	1.09676	0.555653	1.08856	1.33868	1.41503	0.325268	0.381537	0.17326	0.640057	0.892218	1.03036	0.227259	0.187272	0.909708	0.0108357	0.425991	0.845563	0.00132573	0.061108	1.2312	0.498219	0.272486	0.00811843	0.276216	1.05695	0.248971	0.00927419	0.132641	0.0460668	0.0495854	0.0651134	0.758349	0.238132	0.551573	0.169648	0.404386	0.173256	0.303105	0.487866	0.0207549	0.224528	0.00470032	0.0928817	0.00739661	0.0131942	0.072044	0.00212186
1.07596	1.08347	1.28128	1.01902	0.666978	1.2494	1.15931	1.23915	0.49738	0.450887	0.352516	0.902113	0.801711	1.29337	0.458098	0.338121	1.07127	0.0774868	0.604857	0.738063	0.0333233	0.114317	1.25064	0.719054	0.441828	0.0522262	0.373352	0.833405	0.385522	0.0413456	0.17249	0.138165	0.155283	0.131882	0.46876	0.294808	0.686794	0.23801	0.322061	0.382856	0.254712	0.467863	0.103458	0.452889	0.037863	0.0999421	0.0482061	0.0511271	0.104241	0.0314921
1.47523	1.77122	1.54084	1.09916	0.587975	1.15672	1.3947	1.46206	0.354543	0.410101	0.193802	0.692703	0.922439	1.10448	0.253384	0.190951	0.956154	0.0124094	0.451069	0.836839	0.000729453	0.0605795	1.29754	0.540807	0.298791	0.007025	0.289593	1.02851	0.257516	0.00891015	0.132703	0.0488555	0.0529071	0.0672049	0.760453	0.257868	0.571188	0.178577	0.415781	0.194848	0.311841	0.481414	0.0251918	0.259204	0.00324262	0.0942011	0.00831368	0.0111295	0.0738868	0.00272794
1.5301	1.6777	1.65005	1.236	0.738834	1.32468	1.41429	1.64056	0.469403	0.51614	0.259144	0.829956	1.08637	1.2409	0.33013	0.274891	1.11072	0.0185727	0.593407	0.813916	0.00333604	0.086088	1.45061	0.674894	0.386894	0.0211096	0.372963	0.975685	0.313265	0.0145456	0.140863	0.0565457	0.073856	0.0837009	0.754065	0.306143	0.587006	0.238156	0.377183	0.182641	0.295231	0.431511	0.0323509	0.280225	0.0070806	0.10646	0.00802808	0.0226505	0.0698754	0.00379385
0.38462	0.443679	0.21195	0.1393	0.0462549	0.116249	0.321991	0.177672	0.0212511	0.0874967	0.0157175	0.0557538	0.208762	0.104833	0.0171634	0.0190285	0.0834713	0.0287649	0.0257882	0.472998	0.0520233	0.0469663	0.143621	0.03326	0.015706	0.0430534	0.0424244	0.479408	0.040256	0.172213	0.313267	0.112526	0.0388689	0.115932	0.685587	0.213148	0.182822	0.102201	0.703746	0.168855	0.55337	0.628083	0.0759147	0.0775921	0.0437908	0.326694	0.152457	0.0183027	0.240149	0.203645
1.34923	1.33229	1.6051	1.19227	0.725568	1.46026	1.3844	1.55609	0.489462	0.476058	0.3089	0.973114	0.923158	1.50068	0.428111	0.30081	1.24376	0.0228467	0.621624	0.85171	0.00092273	0.0768218	1.51005	0.759524	0.43803	0.0149431	0.382271	1.01062	0.390962	0.0121984	0.169865	0.0864298	0.102894	0.102204	0.523735	0.307134	0.777302	0.225003	0.329268	0.330621	0.2549	0.491965	0.0567416	0.445098	0.00606283	0.0926093	0.0111036	0.0183296	0.071456	0.00124278
1.49262	1.66238	1.49592	1.0793	0.605683	1.08356	1.30245	1.46274	0.361987	0.435572	0.189631	0.656027	0.972476	1.00271	0.235665	0.202337	0.90596	0.0088192	0.45853	0.782202	0.00183836	0.0668344	1.24488	0.526698	0.288842	0.00867323	0.292357	0.91974	0.243691	0.0145343	0.126773	0.0465568	0.0474839	0.0681179	0.827139	0.259314	0.514272	0.189084	0.407165	0.160602	0.320434	0.442005	0.0226867	0.219667	0.00475676	0.113513	0.00745837	0.0114406	0.0703364	0.00645747
1.50276	1.6535	1.60871	1.13307	0.646802	1.28076	1.40483	1.55035	0.40801	0.448372	0.226489	0.764801	0.993348	1.21723	0.286289	0.227606	1.04894	0.0120641	0.512976	0.849083	0.00187249	0.0716788	1.39822	0.603628	0.336451	0.0114447	0.326518	1.02584	0.30762	0.0146983	0.159155	0.0542705	0.0639673	0.0811873	0.73835	0.284737	0.61022	0.206893	0.396987	0.200357	0.301968	0.4606	0.0277584	0.277599	0.00523746	0.105388	0.00951224	0.0132369	0.0755174	0.00513524
1.53834	1.61112	1.73507	1.23162	0.711371	1.42131	1.47669	1.64749	0.452903	0.472657	0.264925	0.893146	1.00153	1.39832	0.364926	0.267931	1.18058	0.0166613	0.584049	0.871035	0.00125434	0.0782587	1.53743	0.703774	0.395256	0.0124205	0.368178	1.09321	0.361994	0.0127536	0.162778	0.0735907	0.0889961	0.0876422	0.637874	0.295315	0.726065	0.222417	0.357535	0.273016	0.291386	0.504998	0.0355538	0.369299	0.00402236	0.097982	0.00869486	0.0147005	0.0695758	0.00173693
1.56486	2.13454	1.53059	1.08139	0.539439	1.04334	1.3966	1.42878	0.303728	0.370012	0.14487	0.591882	0.928049	0.978277	0.198654	0.156525	0.877281	0.00599514	0.402534	0.859013	0	0.0521367	1.22366	0.462789	0.238118	0.00461655	0.271209	1.08262	0.220255	0.00734706	0.127081	0.043968	0.0407782	0.0564067	0.843874	0.23023	0.528046	0.15968	0.437507	0.138291	0.321904	0.483709	0.0116882	0.185777	0.0013838	0.0947866	0.00430387	0.00715115	0.0648564	0.000789634
1.07016	1.17708	1.03259	0.704574	0.371972	0.863514	0.99209	0.95269	0.231259	0.282011	0.149537	0.557113	0.629477	0.883658	0.22412	0.142886	0.709687	0.0121508	0.30745	0.752429	0.00232328	0.0329061	0.910549	0.410628	0.222814	0.00685552	0.185136	0.864233	0.220143	0.0228187	0.146941	0.0599503	0.0582685	0.0735973	0.608218	0.22243	0.521933	0.130014	0.394327	0.284599	0.29005	0.539389	0.0522301	0.323395	0.00344815	0.12716	0.025437	0.00571747	0.0797568	0.017185
1.12291	1.32053	0.909981	0.630153	0.32031	0.594119	0.901304	0.871008	0.167332	0.270723	0.0780583	0.33321	0.683886	0.545212	0.106532	0.0955933	0.489418	0.00392857	0.226967	0.655023	0.00156203	0.0363036	0.733606	0.253698	0.130513	0.00423113	0.161843	0.751137	0.126143	0.0208844	0.101869	0.0389929	0.0281638	0.0542744	0.957363	0.191811	0.320364	0.129986	0.47677	0.0956607	0.393693	0.473027	0.0110883	0.106849	0.00240337	0.144555	0.0108854	0.00290109	0.0757811	0.0103807
1.58347	1.51393	1.87105	1.29893	0.770245	1.57967	1.67245	1.83919	0.497701	0.565959	0.28835	0.961647	1.1753	1.49387	0.39562	0.296913	1.29053	0.0180999	0.647028	0.853352	0.000891972	0.087909	1.70939	0.767589	0.444244	0.0142595	0.409413	1.06687	0.392519	0.0172853	0.181229	0.0600876	0.0878471	0.0849459	0.683478	0.311956	0.704533	0.243295	0.381568	0.250556	0.297616	0.487005	0.0390613	0.378249	0.00473729	0.107844	0.00812184	0.0140824	0.0771856	0.00418215
0.231771	0.235258	0.167603	0.145643	0.0825938	0.122298	0.216357	0.162292	0.0550126	0.14004	0.0453555	0.0767133	0.198593	0.12021	0.0440174	0.0515955	0.115741	0.128651	0.0648863	0.413758	0.240795	0.197525	0.155302	0.0682366	0.057057	0.170723	0.132533	0.475205	0.180957	0.532242	0.777351	0.29297	0.153791	0.307902	0.479739	0.387727	0.246998	0.273656	0.731827	0.33108	0.825524	0.724865	0.261187	0.168939	0.211005	0.659779	0.469031	0.113067	0.551229	0.59636
0.99147	1.00102	1.07046	0.752977	0.440762	0.957246	0.993843	1.04533	0.297595	0.328538	0.177457	0.613326	0.665902	0.985511	0.263081	0.176254	0.810554	0.0238933	0.387225	0.698164	0.0135234	0.0648017	1.03979	0.481639	0.27931	0.0199523	0.25498	0.826127	0.283318	0.0550932	0.246845	0.0805481	0.0824418	0.0988572	0.67817	0.243521	0.619323	0.190577	0.496701	0.273325	0.411337	0.585738	0.0802729	0.370195	0.0181521	0.264541	0.074694	0.0198257	0.123419	0.0654828
1.04883	1.15844	0.95684	0.652717	0.356518	0.711662	0.890332	0.92941	0.206446	0.267779	0.109202	0.406283	0.659413	0.681916	0.148767	0.111499	0.599301	0.0135841	0.267872	0.664759	0.00917444	0.0410445	0.835591	0.319688	0.17702	0.0146895	0.200053	0.813889	0.178836	0.0463373	0.196401	0.047276	0.0428782	0.0703569	0.877708	0.246152	0.44196	0.150431	0.519976	0.157535	0.414412	0.544824	0.03802	0.195939	0.0129107	0.218522	0.0387175	0.010641	0.108626	0.044706
0.299024	0.337845	0.250226	0.220934	0.139167	0.189172	0.283836	0.257592	0.0850608	0.193043	0.0696959	0.117825	0.292764	0.176894	0.0583809	0.0773769	0.173487	0.134307	0.103285	0.40703	0.231477	0.207784	0.23843	0.109135	0.0919951	0.191683	0.184213	0.461683	0.18396	0.501395	0.683438	0.250647	0.139271	0.292762	0.627472	0.405824	0.26125	0.304224	0.669724	0.243849	0.735989	0.586857	0.242768	0.145639	0.211342	0.627367	0.407321	0.129943	0.512903	0.545598
0.290668	0.317417	0.21924	0.185427	0.105034	0.143265	0.242165	0.211991	0.0613988	0.158408	0.0401992	0.0843746	0.251824	0.129279	0.0375493	0.0454295	0.131706	0.114849	0.0745183	0.401813	0.215642	0.187002	0.187308	0.0670104	0.0513958	0.166997	0.143347	0.432199	0.150229	0.478312	0.626067	0.258503	0.127213	0.285947	0.628236	0.432217	0.225776	0.281372	0.723998	0.274839	0.784473	0.661243	0.237703	0.142276	0.198697	0.633294	0.431295	0.104465	0.502205	0.554536
0.228196	0.227887	0.139722	0.109388	0.0551861	0.0774101	0.179919	0.127759	0.0286324	0.117763	0.0218316	0.0461239	0.181756	0.0751448	0.0193681	0.0214483	0.0706138	0.0725208	0.03566	0.415947	0.14581	0.14247	0.11116	0.0354205	0.0270526	0.119089	0.0967862	0.441876	0.110973	0.416812	0.614353	0.197123	0.090764	0.248175	0.656087	0.38613	0.200553	0.237573	0.785989	0.250654	0.855118	0.713929	0.196093	0.112942	0.149576	0.665234	0.366814	0.070824	0.494117	0.492113
1.5788	1.58049	1.91768	1.37122	0.806002	1.63937	1.55717	1.83632	0.533048	0.533668	0.315661	1.02912	1.06803	1.63181	0.430061	0.31656	1.36198	0.0177824	0.681349	0.870052	0.00070588	0.0886372	1.76837	0.813776	0.470374	0.0152316	0.426123	1.1192	0.411214	0.0132913	0.177656	0.0760984	0.101266	0.0964963	0.608471	0.329437	0.794102	0.250813	0.3567	0.299951	0.285175	0.49196	0.0485735	0.426606	0.00390996	0.107336	0.010077	0.0189166	0.0771241	0.000643212
1.16492	1.39023	1.11008	0.792796	0.399292	0.863344	1.11095	1.03737	0.237523	0.287194	0.145243	0.516785	0.697559	0.850126	0.194672	0.129339	0.704226	0.012143	0.322643	0.774465	0.0027488	0.0421775	0.928148	0.393078	0.214624	0.00606959	0.202881	0.908928	0.193241	0.0131422	0.134718	0.0534674	0.0439307	0.0586599	0.655271	0.204156	0.491049	0.126603	0.401931	0.202023	0.304385	0.484212	0.0263528	0.229988	0.00359435	0.0826224	0.0105472	0.00709242	0.0777609	0.00818906
0.463515	0.513613	0.404193	0.294295	0.143364	0.326274	0.471279	0.364317	0.092847	0.150494	0.0777349	0.233551	0.316051	0.344868	0.108907	0.066745	0.277935	0.0428379	0.129503	0.506414	0.053567	0.0537665	0.336864	0.167093	0.0882904	0.0406321	0.0847321	0.523646	0.108468	0.135875	0.275054	0.138922	0.0701338	0.111621	0.496972	0.196009	0.300803	0.106524	0.535877	0.316891	0.425396	0.605826	0.120562	0.219972	0.04142	0.282442	0.168794	0.0264095	0.19899	0.176708
0.190681	0.19444	0.139692	0.126626	0.0839278	0.101898	0.180352	0.131282	0.0644639	0.135732	0.0683572	0.0796532	0.179364	0.105694	0.061457	0.0670163	0.104287	0.173596	0.0621453	0.368292	0.285032	0.215876	0.125752	0.064271	0.0603743	0.205246	0.130345	0.347539	0.159823	0.52188	0.653785	0.348639	0.188247	0.345229	0.499225	0.40169	0.237406	0.281662	0.725332	0.376329	0.738104	0.67973	0.322396	0.203425	0.250834	0.650916	0.518653	0.142825	0.555083	0.620478
0.222565	0.243785	0.13689	0.0985979	0.0467081	0.0877096	0.210588	0.122956	0.0305564	0.0954765	0.0257795	0.0618763	0.173864	0.0904162	0.0302333	0.0256106	0.075511	0.0561929	0.0349101	0.419473	0.108889	0.0936001	0.108565	0.0447774	0.0286213	0.0823817	0.0611108	0.387658	0.0853739	0.311806	0.491028	0.1786	0.0720602	0.198566	0.615951	0.296345	0.193463	0.172037	0.729335	0.261989	0.695213	0.694276	0.161519	0.133455	0.100026	0.512767	0.304436	0.042361	0.389307	0.373283
0.487964	0.627945	0.309658	0.238058	0.106051	0.171744	0.394101	0.289947	0.0526977	0.138456	0.0256544	0.0854946	0.306333	0.153517	0.029204	0.0334127	0.148973	0.0195292	0.067648	0.485979	0.0393622	0.0537759	0.224321	0.0640254	0.0328605	0.0389703	0.0777524	0.539097	0.0496344	0.150943	0.264995	0.0876273	0.0344736	0.106593	0.882943	0.236074	0.157482	0.12772	0.721833	0.105156	0.610149	0.558873	0.0516006	0.048331	0.0427247	0.307662	0.104255	0.0245104	0.225884	0.154304
0.315315	0.351326	0.211755	0.14526	0.0617743	0.144234	0.30509	0.186563	0.0345432	0.108958	0.0327397	0.0919885	0.215635	0.14599	0.0415576	0.0272445	0.1087	0.0384796	0.0473343	0.461399	0.0743046	0.0728322	0.169187	0.0654844	0.0358034	0.0561386	0.0541898	0.428422	0.0850092	0.238107	0.42251	0.148911	0.0604581	0.160843	0.657203	0.260553	0.218722	0.150703	0.71088	0.268773	0.662601	0.676509	0.133905	0.16297	0.0677829	0.480474	0.255103	0.0282847	0.320725	0.29531
0.0860956	0.0694672	0.0410292	0.0521028	0.0381692	0.0330414	0.100325	0.042978	0.025691	0.133013	0.0310623	0.017828	0.138913	0.0313805	0.0196476	0.0421486	0.0342054	0.20106	0.0212137	0.35875	0.370314	0.285378	0.0454802	0.0151234	0.0252882	0.257802	0.111674	0.307169	0.171796	0.724923	0.855247	0.431477	0.207988	0.443051	0.426904	0.521153	0.230008	0.367159	0.800103	0.447591	0.955898	0.752881	0.410526	0.197719	0.33025	0.887778	0.722338	0.178374	0.743751	0.886006
0.570976	0.654845	0.524495	0.443508	0.298651	0.398593	0.481534	0.552979	0.196073	0.268272	0.114754	0.25632	0.446464	0.351716	0.119643	0.145257	0.351424	0.101851	0.224491	0.422109	0.151464	0.183659	0.45774	0.215377	0.14618	0.151745	0.228818	0.430498	0.159071	0.248607	0.26678	0.15019	0.123569	0.214463	0.788331	0.381836	0.240408	0.302258	0.512142	0.125544	0.546758	0.427207	0.148572	0.107367	0.179113	0.368225	0.214997	0.135476	0.293796	0.293337
0.272949	0.286889	0.187545	0.127403	0.0608124	0.149386	0.253251	0.173285	0.0392111	0.111394	0.0359616	0.102918	0.210126	0.147568	0.0472378	0.0264417	0.116407	0.0410822	0.0523936	0.398473	0.082296	0.0784809	0.156808	0.0749788	0.0420366	0.0711665	0.0605271	0.411174	0.0965249	0.2828	0.488198	0.14709	0.0656409	0.1719	0.651625	0.314259	0.222146	0.17003	0.735321	0.283029	0.703338	0.718788	0.165036	0.16818	0.0822211	0.553925	0.296549	0.0362863	0.387499	0.357143
0.456466	0.541613	0.300101	0.213006	0.0910226	0.163937	0.369195	0.284429	0.0407968	0.150702	0.0168745	0.0766764	0.315236	0.143453	0.0193755	0.0222183	0.128014	0.0128484	0.0559048	0.435056	0.0347441	0.0405661	0.217439	0.0567365	0.0270112	0.0335909	0.068194	0.426399	0.0484094	0.15994	0.261298	0.0696992	0.0256521	0.106496	0.933562	0.27804	0.153982	0.142635	0.64146	0.104377	0.560284	0.535345	0.0559595	0.0530686	0.0400872	0.34077	0.11747	0.0171039	0.230533	0.170008
0.228286	0.218814	0.239575	0.182136	0.166893	0.240963	0.233773	0.2335	0.144292	0.229122	0.148193	0.193882	0.238826	0.244641	0.151386	0.152499	0.223191	0.323119	0.147305	0.354875	0.451458	0.346141	0.256751	0.176978	0.172829	0.353578	0.260475	0.375867	0.335601	0.805472	0.946604	0.425106	0.291927	0.463638	0.324966	0.485476	0.294376	0.379552	0.527278	0.455603	0.658628	0.527473	0.471555	0.318182	0.392423	0.754258	0.73532	0.258519	0.705556	0.86431
0.364253	0.391629	0.276509	0.206935	0.111533	0.199325	0.31342	0.267696	0.0692591	0.160405	0.055167	0.124793	0.24119	0.19196	0.0598112	0.0524532	0.165734	0.0812416	0.0878891	0.410629	0.143572	0.13449	0.231691	0.115214	0.0898408	0.113163	0.128894	0.475559	0.163154	0.383025	0.577337	0.168659	0.08152	0.209625	0.549438	0.319806	0.213479	0.189646	0.615441	0.255076	0.659222	0.583259	0.192305	0.15302	0.133848	0.503902	0.314695	0.0673932	0.450624	0.420578
1.55377	1.61321	1.75264	1.31293	0.803408	1.35446	1.44444	1.79248	0.49349	0.566796	0.269696	0.849271	1.15077	1.23691	0.331436	0.286822	1.15817	0.0167106	0.620629	0.79161	0.00338025	0.093513	1.53429	0.703781	0.422929	0.0144737	0.40139	0.968275	0.349537	0.0166107	0.143701	0.0545825	0.0699037	0.0808219	0.773477	0.293914	0.5933	0.234745	0.393015	0.179864	0.29664	0.423873	0.0257739	0.289553	0.00604197	0.105922	0.00468155	0.0191199	0.0755919	0.00215609
0.726261	0.609739	1.05168	1.11979	1.2014	1.25046	0.788309	1.1577	1.13799	0.863328	0.875992	1.21194	0.865788	1.16716	0.894951	0.898571	1.20385	0.363946	1.20087	0.401149	0.252116	0.46222	1.13315	1.20949	1.00708	0.358546	0.815737	0.465488	0.687305	0.184781	0.189171	0.263552	0.451344	0.328459	0.322572	0.393373	0.602555	0.515781	0.214386	0.319951	0.226508	0.234986	0.276072	0.533776	0.323218	0.209771	0.165011	0.437784	0.187724	0.146214
0.160625	0.164198	0.0508847	0.0502431	0.0182011	0.0130944	0.132844	0.0501954	0.00390476	0.0980117	0.00301971	0.00478339	0.135949	0.0100985	0.00144583	0.00405578	0.0157659	0.0276398	0.00385279	0.363057	0.0712595	0.0702479	0.0394457	0.00279528	0.00431249	0.0604606	0.0409967	0.341502	0.0515413	0.300757	0.449925	0.12053	0.0450415	0.163229	0.687461	0.309388	0.131174	0.174051	0.788724	0.177084	0.758588	0.687999	0.123003	0.0701157	0.0747563	0.520222	0.242125	0.0267119	0.419151	0.347698
1.36498	1.47627	1.45044	1.02668	0.568287	1.22247	1.29927	1.35308	0.357687	0.384099	0.218187	0.770452	0.854158	1.22744	0.302536	0.203343	1.00496	0.0145632	0.469967	0.846618	0.00116729	0.0538578	1.30141	0.58766	0.326961	0.00796574	0.293594	1.02361	0.296777	0.012475	0.163828	0.06833	0.0739684	0.0793965	0.625753	0.260407	0.667968	0.176954	0.36537	0.285816	0.27831	0.507218	0.0422116	0.364957	0.00330964	0.112777	0.0106186	0.00952227	0.0676447	0.00356343
1.5215	1.45905	1.85849	1.33354	0.800967	1.64282	1.5235	1.82304	0.535851	0.523894	0.33106	1.04868	1.04764	1.64717	0.449526	0.318151	1.37343	0.025334	0.682062	0.883402	0.00131761	0.0906944	1.75275	0.825126	0.475846	0.0167309	0.421387	1.09154	0.424366	0.0131057	0.174408	0.0796242	0.107555	0.0998784	0.576411	0.331806	0.815955	0.251347	0.343268	0.322336	0.276765	0.507933	0.0571587	0.452117	0.00456501	0.116561	0.0107536	0.0195259	0.0772553	0.000490587
1.65556	1.62645	2.01215	1.39465	0.804309	1.62079	1.62941	1.91327	0.523608	0.540289	0.306454	0.995905	1.11096	1.57432	0.403901	0.301548	1.34672	0.0197701	0.663343	0.91011	0.000746218	0.0882272	1.79235	0.789801	0.455695	0.0130615	0.417125	1.14327	0.399511	0.0128545	0.173966	0.0643847	0.0901197	0.0867906	0.646362	0.324242	0.774253	0.247208	0.369884	0.275854	0.287474	0.501648	0.0428172	0.402068	0.00353131	0.108434	0.00868295	0.0186893	0.0751428	0.000412954
1.23942	1.70927	1.01563	0.710995	0.313189	0.662568	1.03232	0.932046	0.151522	0.236537	0.0658969	0.342813	0.658484	0.617594	0.0956674	0.0747613	0.546973	0.0026122	0.216996	0.775514	0.000991601	0.0318063	0.799857	0.254754	0.121932	0.00432226	0.168164	1.0172	0.137424	0.014174	0.126418	0.033449	0.0255596	0.0444399	0.853088	0.18888	0.397133	0.116439	0.494386	0.110952	0.374762	0.562113	0.0103517	0.130934	0.00170164	0.124777	0.0127708	0.00339759	0.0738047	0.0105623
0.256446	0.217717	0.272609	0.228357	0.157323	0.293392	0.286444	0.251074	0.135377	0.180355	0.14459	0.267124	0.233438	0.333596	0.187256	0.1446	0.266812	0.201788	0.156671	0.410451	0.288433	0.212555	0.285923	0.21223	0.146916	0.188133	0.162008	0.344924	0.278374	0.443147	0.593479	0.455154	0.272058	0.353319	0.256057	0.373683	0.456382	0.251772	0.491593	0.725125	0.513315	0.641441	0.428241	0.47241	0.213943	0.542301	0.58406	0.14468	0.496516	0.558554
1.62887	1.93054	1.67237	1.17632	0.620974	1.23072	1.47068	1.57332	0.363864	0.416972	0.189562	0.727913	0.977885	1.17892	0.261105	0.196745	1.03125	0.00822598	0.477952	0.896129	0	0.0565962	1.40949	0.566856	0.300989	0.00540345	0.312922	1.1746	0.277894	0.00784315	0.15241	0.0514212	0.0609213	0.0728697	0.734837	0.265188	0.644149	0.185583	0.406938	0.206064	0.305874	0.506136	0.0239796	0.283928	0.000897974	0.100858	0.00483952	0.0089058	0.0657915	0.00129262
1.44525	1.90585	1.26693	0.929779	0.464576	0.829962	1.19183	1.23554	0.243884	0.338786	0.104283	0.445941	0.875093	0.761942	0.128758	0.126145	0.704957	0.00360311	0.316837	0.792128	0.000329072	0.0494358	1.01645	0.349073	0.173486	0.00432885	0.223213	0.997888	0.163196	0.00936769	0.114144	0.0293752	0.0309946	0.0501489	1.01266	0.225768	0.407303	0.156286	0.48317	0.0857911	0.361135	0.464449	0.00702463	0.119355	0.0017484	0.102934	0.00293194	0.00590511	0.0584767	0.00267076
0.629685	0.534275	0.915342	0.89063	0.747599	1.09706	0.74103	0.920151	0.65785	0.547755	0.57951	1.00796	0.595758	1.19714	0.716873	0.56894	1.05995	0.319237	0.734191	0.470916	0.257423	0.323172	0.99477	0.865744	0.636267	0.276928	0.536022	0.53659	0.621245	0.227438	0.313021	0.416218	0.442623	0.344957	0.259849	0.372803	0.832424	0.37805	0.270811	0.61542	0.276743	0.421539	0.346886	0.755616	0.223741	0.285015	0.259411	0.260359	0.267914	0.213578
0.768273	0.640113	1.15285	1.13967	0.942025	1.38454	0.890199	1.19269	0.798625	0.608088	0.63852	1.22735	0.734948	1.4918	0.809029	0.64026	1.35745	0.247653	0.915951	0.527306	0.154949	0.27529	1.29048	1.06512	0.744515	0.200672	0.624341	0.624891	0.66768	0.137077	0.273415	0.313805	0.41668	0.265105	0.272898	0.369156	0.954885	0.384544	0.269837	0.556998	0.255744	0.399914	0.251264	0.74638	0.151275	0.207467	0.148099	0.210192	0.185606	0.102143
1.47618	1.71071	1.58009	1.19765	0.693841	1.17373	1.35258	1.60032	0.414706	0.462977	0.214379	0.701178	1.02746	1.08021	0.260212	0.228413	0.998655	0.0158877	0.521872	0.786932	0.00516719	0.0810151	1.36379	0.57726	0.325987	0.0149881	0.358271	0.985249	0.277591	0.014687	0.136931	0.0499996	0.0628659	0.0698701	0.842448	0.283851	0.526923	0.216151	0.428837	0.132629	0.332546	0.435593	0.0224497	0.215124	0.0083498	0.108993	0.00835138	0.0242999	0.0733755	0.00530826
1.20267	1.12297	1.60756	1.28923	0.834931	1.56794	1.27102	1.57998	0.601411	0.542866	0.399097	1.09952	0.893581	1.63852	0.541877	0.394114	1.38216	0.0602407	0.749542	0.74038	0.0253332	0.124005	1.60131	0.886971	0.536295	0.0513587	0.478139	0.967548	0.480394	0.0400778	0.225005	0.136568	0.173498	0.141274	0.464213	0.335828	0.913028	0.298175	0.328658	0.379873	0.286901	0.494174	0.0919371	0.519648	0.030002	0.129712	0.0411729	0.0531214	0.101249	0.025944
1.29244	1.65298	1.13762	0.834822	0.42616	0.755905	1.09627	1.11524	0.221573	0.323975	0.100179	0.408848	0.807328	0.689042	0.122278	0.123788	0.649851	0.00659717	0.301987	0.750175	0.0069607	0.0542299	0.939669	0.316688	0.161111	0.0123136	0.227719	0.941886	0.160276	0.0259082	0.123628	0.0341682	0.0307528	0.0624199	1.00684	0.236736	0.379694	0.155762	0.50696	0.0831112	0.38548	0.46719	0.0155784	0.108532	0.00835754	0.122397	0.0116934	0.0112587	0.0680125	0.0158983
1.53631	1.43679	1.94293	1.3812	0.827476	1.69714	1.56244	1.9146	0.551864	0.545532	0.327606	1.05451	1.08788	1.69146	0.444359	0.326243	1.41578	0.0256274	0.710112	0.867582	0.00289113	0.0973629	1.86776	0.849928	0.489183	0.0170174	0.459512	1.14951	0.456827	0.0171162	0.199714	0.0755553	0.107536	0.100433	0.580335	0.334175	0.811641	0.256221	0.353867	0.302995	0.286961	0.508178	0.0542103	0.449174	0.00474793	0.123091	0.0114914	0.0207951	0.0738161	0.00236161
1.14548	1.4723	0.982901	0.700593	0.343049	0.629907	0.976021	0.933814	0.168369	0.257687	0.074725	0.335446	0.678192	0.581868	0.0984289	0.0955901	0.541577	0.00211186	0.243218	0.687218	0.00342982	0.039891	0.796236	0.262398	0.130814	0.0080294	0.186021	0.876016	0.149989	0.0260607	0.148884	0.0351821	0.026466	0.0545485	1.01612	0.216754	0.364118	0.146648	0.530882	0.0765278	0.416002	0.523319	0.0121819	0.107657	0.00443153	0.15198	0.0108304	0.00583548	0.0824622	0.0146314
1.42834	1.53502	1.5364	1.08238	0.59562	1.22149	1.33132	1.47861	0.376538	0.412391	0.207281	0.741987	0.903742	1.19859	0.2914	0.213467	1.03472	0.0144354	0.497567	0.816923	0.0011029	0.0622491	1.38559	0.589752	0.329802	0.00858496	0.326998	1.08874	0.310527	0.0164149	0.190719	0.0509084	0.0694674	0.075275	0.718805	0.2638	0.655098	0.201431	0.41855	0.223291	0.314625	0.557953	0.0362153	0.332308	0.00166708	0.1293	0.0155477	0.0126459	0.0764018	0.00725567
1.37194	1.32072	1.71119	1.22754	0.747961	1.54456	1.40732	1.68514	0.504376	0.49684	0.308105	0.97782	0.969373	1.56779	0.427508	0.30492	1.30335	0.0322054	0.655802	0.797474	0.00949918	0.0907315	1.66156	0.792332	0.457988	0.0235844	0.434165	1.10851	0.435624	0.0246689	0.219389	0.0768301	0.105497	0.109137	0.5874	0.311953	0.766346	0.240437	0.38274	0.303057	0.300868	0.503494	0.0656948	0.443874	0.00978603	0.141476	0.0263301	0.0238046	0.0903076	0.0133112
1.13803	1.09861	1.38398	0.993069	0.613985	1.29194	1.18281	1.33715	0.420804	0.430272	0.264169	0.837677	0.803421	1.32682	0.378282	0.263813	1.08183	0.0479973	0.546863	0.73693	0.0247524	0.0829826	1.35749	0.664981	0.39694	0.0366599	0.360651	0.929499	0.383207	0.0704638	0.296035	0.0964769	0.107906	0.118106	0.561527	0.324085	0.701943	0.251088	0.417404	0.319367	0.352653	0.531478	0.0916062	0.430527	0.0279359	0.208306	0.0745676	0.0298904	0.128019	0.0691266
0.549695	0.571597	0.571895	0.427429	0.260475	0.535369	0.587772	0.540394	0.205229	0.225579	0.160827	0.396683	0.397618	0.571808	0.216931	0.16298	0.447364	0.132965	0.239634	0.562389	0.17216	0.139935	0.53934	0.297827	0.186083	0.121167	0.185701	0.50832	0.216037	0.257331	0.352592	0.313306	0.190751	0.254906	0.410226	0.337874	0.453231	0.207455	0.467778	0.476565	0.403598	0.575222	0.233641	0.360425	0.131302	0.333856	0.313408	0.0977634	0.307185	0.315304
0.436038	0.467308	0.436166	0.405896	0.2968	0.407422	0.444992	0.435874	0.251483	0.288294	0.244508	0.325054	0.371935	0.407248	0.245091	0.26581	0.390728	0.349973	0.262579	0.432376	0.436733	0.386391	0.414246	0.284023	0.241031	0.361403	0.308187	0.437341	0.304671	0.498626	0.485868	0.465259	0.374312	0.417722	0.418249	0.403917	0.380743	0.391063	0.488233	0.393266	0.505647	0.447677	0.396673	0.329034	0.384197	0.46009	0.48674	0.310236	0.479662	0.566788
0.660349	0.876345	0.419045	0.282661	0.109444	0.227103	0.519331	0.369535	0.0495618	0.129257	0.0216581	0.0978474	0.319551	0.193755	0.0239359	0.0297908	0.172264	0.00680976	0.0593181	0.566788	0.0158796	0.0295255	0.285124	0.0654543	0.0328628	0.0150106	0.0559648	0.644081	0.0358614	0.0683864	0.175337	0.0585786	0.0200397	0.067475	0.785082	0.152552	0.171238	0.0775865	0.626912	0.0892397	0.461273	0.526914	0.0293412	0.045138	0.0148684	0.204029	0.0580547	0.0101522	0.14171	0.0758243
1.41937	2.07491	1.17082	0.813415	0.361417	0.747966	1.17643	1.07881	0.1722	0.273243	0.0716875	0.378033	0.775472	0.691999	0.0919739	0.0869174	0.606668	0.00199538	0.236252	0.838858	7.00366e-06	0.0322593	0.899108	0.275807	0.135362	0.00187678	0.171941	1.02589	0.130401	0.0044197	0.101492	0.0268277	0.0163456	0.0433478	0.913663	0.191093	0.377599	0.121711	0.465664	0.0896226	0.331061	0.484111	0.00413988	0.105798	0.00121623	0.0857541	0.00253054	0.00433491	0.0577672	0.000843948
0.73244	0.660054	0.932029	0.788204	0.549777	1.03921	0.838169	0.923683	0.437548	0.382105	0.351112	0.833967	0.5961	1.13472	0.47579	0.321718	0.937695	0.123037	0.526051	0.600671	0.0917396	0.128564	0.992842	0.667535	0.425093	0.0922298	0.329926	0.630344	0.410056	0.130864	0.278703	0.241014	0.216589	0.197661	0.301087	0.281163	0.714804	0.24323	0.306503	0.585968	0.285806	0.496233	0.221649	0.626764	0.0750218	0.197214	0.165095	0.0775979	0.178191	0.132671
0.633912	0.82819	0.432105	0.306942	0.138646	0.248937	0.502023	0.419162	0.0668614	0.133816	0.0300574	0.118658	0.355816	0.222345	0.0367102	0.0341524	0.210828	0.0135257	0.0819723	0.526521	0.0255647	0.0369423	0.32283	0.0900926	0.0431618	0.0263361	0.0906773	0.61003	0.0469891	0.0928543	0.200082	0.0617758	0.0244161	0.0806744	0.889693	0.186287	0.185909	0.109352	0.649043	0.0764551	0.517736	0.534313	0.0353298	0.0419426	0.028452	0.238767	0.0615899	0.0133571	0.170346	0.0987588
0.126243	0.101088	0.139018	0.153858	0.129616	0.156079	0.168556	0.138989	0.12945	0.181676	0.177588	0.173726	0.198666	0.185044	0.196953	0.193683	0.166991	0.401998	0.140017	0.335238	0.537439	0.376623	0.158793	0.154635	0.156085	0.381299	0.226463	0.261296	0.317767	0.674984	0.729171	0.684203	0.44338	0.574202	0.221992	0.440761	0.397874	0.364138	0.524678	0.80296	0.57611	0.519015	0.631691	0.485221	0.418636	0.658841	0.827	0.302398	0.663093	0.819117
0.495419	0.632617	0.233896	0.144963	0.03649	0.0779738	0.365468	0.190324	0.00924739	0.0853572	0.00221325	0.017795	0.242341	0.0593782	0.00192056	0.00488251	0.0595732	0.00135338	0.00996647	0.515811	0.00585101	0.0113233	0.136165	0.0123599	0.00340265	0.00820332	0.0295588	0.560576	0.00994725	0.0564528	0.178717	0.0367807	0.0079128	0.0606396	0.927049	0.144104	0.129324	0.0648711	0.701847	0.0594567	0.54433	0.566965	0.0171696	0.0163867	0.00842562	0.218062	0.030543	0.00372527	0.141474	0.051811
1.06457	1.48178	0.715554	0.471224	0.164266	0.382506	0.828387	0.656178	0.0519131	0.163601	0.0181582	0.140073	0.53892	0.333035	0.0209308	0.0252429	0.291949	0.000299167	0.0877071	0.685156	0	0.0160155	0.507344	0.0911775	0.0390709	0.00114093	0.0813209	0.832655	0.0409226	0.00575223	0.0898064	0.0173412	0.00539023	0.0316798	1.05261	0.144444	0.229711	0.0723545	0.532244	0.042524	0.389343	0.514038	0.0011269	0.0391625	0.000681401	0.112436	0.00238433	0.0022688	0.0625998	0.00120396
0.0905287	0.0462874	0.0889032	0.0899219	0.084332	0.116874	0.115841	0.0854563	0.0830424	0.161937	0.123776	0.137509	0.159857	0.141133	0.145867	0.131453	0.13079	0.338312	0.0957137	0.322628	0.499293	0.356267	0.116398	0.116903	0.108129	0.335734	0.183252	0.259495	0.321785	0.778394	0.934222	0.577199	0.356106	0.527379	0.232347	0.501833	0.370628	0.365712	0.602799	0.796365	0.719699	0.659083	0.639624	0.462735	0.395462	0.847866	0.928468	0.250891	0.776635	0.943982
0.190675	0.201242	0.0570097	0.047208	0.0121011	0.0120164	0.147386	0.049518	0.00394143	0.0830059	0.00225038	0.00426379	0.140135	0.0108488	0.00162664	0.00393398	0.0119422	0.0216559	0.00289036	0.409588	0.0555609	0.0633522	0.0400644	0.00329788	0.0033029	0.0503343	0.0400316	0.396352	0.0393967	0.253514	0.436461	0.119891	0.0398032	0.166557	0.764956	0.288767	0.136837	0.156106	0.815206	0.169851	0.75474	0.69309	0.0978465	0.0542873	0.0615621	0.480151	0.192259	0.0202708	0.334434	0.286974
1.29179	1.81603	0.972972	0.648545	0.270396	0.57764	1.02096	0.891548	0.109513	0.230454	0.0443704	0.265675	0.69637	0.515677	0.0499475	0.0541055	0.454628	0.000345472	0.162629	0.742598	0	0.0241224	0.714887	0.184506	0.0826256	0.00175004	0.123121	0.898252	0.0795118	0.00585222	0.0964161	0.0224984	0.00964355	0.0362652	1.04008	0.169298	0.304413	0.100321	0.502776	0.067991	0.353173	0.490384	0.0033412	0.0792806	0.000827092	0.108542	0.0030974	0.00297667	0.0707347	0.00156009
0.274437	0.315915	0.0831207	0.0610371	0.0107247	0.009907	0.196874	0.0650758	0.00194109	0.0803727	0.000985716	0.00156561	0.154211	0.00815811	0.000155688	0.000638888	0.012704	0.0043826	0.00145994	0.425199	0.0126161	0.0198306	0.0418653	0.00129043	0.000442786	0.0167692	0.0236046	0.428017	0.0133718	0.118395	0.289306	0.0563411	0.0162794	0.0907516	0.864058	0.197313	0.112797	0.0944153	0.802608	0.102364	0.669603	0.663087	0.0407418	0.0288014	0.0173971	0.344315	0.0817496	0.00199354	0.237538	0.125527
0.278428	0.338865	0.0957574	0.0660401	0.0114772	0.0175103	0.199973	0.0774074	0.00116523	0.0820383	0.00111078	0.00316292	0.17067	0.0114504	0.000466104	0.00178317	0.0144765	0.00714078	0.00180167	0.421655	0.016006	0.0219566	0.054671	0.00264818	0.00191933	0.0212352	0.0271936	0.436492	0.0198417	0.137177	0.291624	0.0648049	0.0183348	0.0923482	0.891006	0.214234	0.110915	0.102444	0.764991	0.105346	0.651402	0.634851	0.0426982	0.0295112	0.0233384	0.35477	0.0892852	0.0057352	0.22914	0.141851
0.206096	0.222509	0.0706909	0.0627906	0.0150453	0.0239574	0.171412	0.0626359	0.00625326	0.0792755	0.00230292	0.00875412	0.143874	0.0197978	0.00326678	0.00782293	0.0220727	0.0166088	0.00742424	0.414236	0.0484014	0.0548536	0.0492394	0.00457103	0.00452449	0.0454373	0.0309392	0.423269	0.0423505	0.233962	0.433985	0.113765	0.0355525	0.149192	0.731657	0.265921	0.136051	0.141169	0.825763	0.178405	0.736539	0.720366	0.094344	0.0674751	0.0518493	0.472376	0.204584	0.0170296	0.336661	0.276635
0.415421	0.491904	0.220192	0.162599	0.0535751	0.102846	0.309439	0.193991	0.0211848	0.10198	0.00962815	0.0440529	0.244138	0.0910302	0.0116603	0.0117154	0.0853727	0.0121689	0.0265152	0.465427	0.0306258	0.0479689	0.153187	0.0326967	0.0145711	0.0313155	0.0464283	0.499413	0.0323323	0.151732	0.301913	0.0749748	0.025258	0.111285	0.897565	0.225892	0.156623	0.125099	0.718881	0.119049	0.646	0.601754	0.0644143	0.0560387	0.0370076	0.374508	0.133918	0.0163026	0.240082	0.180954
0.114222	0.073012	0.0859363	0.066533	0.0412594	0.0886625	0.11726	0.076662	0.037146	0.137458	0.0400379	0.0830149	0.150704	0.108156	0.0560707	0.0384148	0.0784246	0.143242	0.0383146	0.329766	0.283113	0.227276	0.10192	0.0562842	0.0499948	0.199621	0.108193	0.263186	0.189699	0.635988	0.806604	0.307935	0.161827	0.361244	0.428615	0.513021	0.24912	0.321029	0.735684	0.447687	0.831995	0.708721	0.393469	0.255336	0.262629	0.865711	0.663531	0.13334	0.705015	0.799953
0.121225	0.0984745	0.0326288	0.0352638	0.0100873	0.00699682	0.092594	0.0266705	0.00542395	0.092919	0.00309509	0.00450283	0.11538	0.00716239	0.00207519	0.00596717	0.0108511	0.0308223	0.00268605	0.354771	0.0797854	0.0825743	0.0251635	0.00330721	0.0057166	0.0723485	0.050109	0.325414	0.0670268	0.341534	0.533594	0.151313	0.0529356	0.195023	0.661778	0.338912	0.154382	0.197085	0.830164	0.213257	0.818722	0.719316	0.143601	0.0774379	0.0852021	0.583187	0.288626	0.0248683	0.445235	0.410466
0.197861	0.189402	0.0623802	0.0468262	0.0129154	0.0193369	0.144219	0.0514651	0.00281524	0.0889844	0.00245804	0.00833467	0.138921	0.0172968	0.00203815	0.00409745	0.0175118	0.0209402	0.00350838	0.393199	0.0582472	0.0642039	0.0427253	0.00603701	0.00386033	0.0475062	0.036572	0.384283	0.0483455	0.260539	0.467963	0.119155	0.0336025	0.157426	0.760708	0.320793	0.139019	0.155441	0.828204	0.18322	0.759702	0.733342	0.102039	0.0655423	0.0615832	0.524768	0.226137	0.0218442	0.367353	0.318565
0.0364011	0.0145622	0.0248651	0.0537929	0.0699489	0.0390597	0.0579387	0.0297801	0.0770157	0.201077	0.127918	0.0550925	0.16293	0.0449083	0.0913192	0.136213	0.0541846	0.510149	0.0689761	0.255388	0.795495	0.597022	0.0420739	0.0593252	0.107321	0.590504	0.263305	0.170724	0.398695	1.20952	1.09909	0.682272	0.446896	0.744673	0.237957	0.736248	0.281067	0.596501	0.595911	0.656561	0.813124	0.548956	0.84306	0.398688	0.716012	1.14039	1.33607	0.466956	1.10471	1.56571
0.0546651	0.024776	0.0276676	0.0318255	0.0263311	0.0216364	0.0646212	0.0266449	0.020089	0.144604	0.035865	0.0215672	0.127563	0.0239293	0.0214193	0.038922	0.0324932	0.214887	0.021432	0.322195	0.408347	0.302018	0.0306441	0.0182525	0.0354426	0.284158	0.134768	0.247405	0.211668	0.840022	0.99531	0.420731	0.219201	0.477257	0.378018	0.574689	0.216401	0.412335	0.753713	0.48803	0.936872	0.718878	0.484339	0.241052	0.366983	0.965376	0.821838	0.185991	0.853049	1.01906
0.148928	0.123198	0.0495618	0.040076	0.0213344	0.0183359	0.115638	0.0471512	0.00886288	0.105111	0.00867497	0.00831317	0.136405	0.016621	0.00546529	0.009929	0.0152358	0.0558362	0.00651244	0.357938	0.138488	0.129807	0.0431284	0.00776035	0.0113716	0.104732	0.061098	0.331755	0.0833505	0.405535	0.598028	0.1782	0.0683524	0.233003	0.673164	0.399113	0.151011	0.232675	0.822482	0.230624	0.823532	0.709236	0.176709	0.091241	0.136758	0.644535	0.358437	0.0615006	0.50042	0.493201
0.0700471	0.0364998	0.0182844	0.0285272	0.0142881	0.00389782	0.0654013	0.0180377	0.00455414	0.108676	0.00464043	0.00220302	0.115645	0.00410469	0.000108178	0.00924761	0.00799116	0.0683467	0.00192331	0.329485	0.167025	0.15193	0.0195976	0.00162462	0.0073217	0.126764	0.0718534	0.294421	0.110065	0.524646	0.718299	0.223245	0.0906867	0.283221	0.550663	0.443207	0.181522	0.272815	0.84151	0.300722	0.909688	0.748546	0.238272	0.121334	0.164694	0.75125	0.45554	0.0607021	0.613135	0.633447
0.0406775	0.0103605	0.00962961	0.0321409	0.0246006	0.00523069	0.0538592	0.0128528	0.0153101	0.155621	0.0238135	0.00534749	0.12937	0.00639718	0.00883201	0.0358774	0.0140065	0.219488	0.0135577	0.326555	0.4379	0.335086	0.0153816	0.00649181	0.0256863	0.310372	0.149286	0.257809	0.225689	0.899453	1.0438	0.445095	0.22704	0.51592	0.364568	0.61756	0.230579	0.435581	0.784262	0.487279	0.984451	0.728663	0.485968	0.224988	0.399725	1.02231	0.848064	0.200641	0.929879	1.09131
1.08604	1.05804	1.19209	0.872513	0.543801	1.10273	1.11534	1.11875	0.380963	0.45746	0.26129	0.737815	0.768469	1.10963	0.350126	0.264603	0.929162	0.039787	0.475922	0.772669	0.0255428	0.0818201	1.11398	0.586727	0.348603	0.0316641	0.305215	0.771424	0.314519	0.0524816	0.211791	0.10621	0.112392	0.111101	0.618786	0.291426	0.601931	0.225374	0.391849	0.287122	0.322295	0.465685	0.0689664	0.363684	0.0233927	0.151285	0.0580144	0.0296315	0.119936	0.0548634
0.16915	0.161953	0.133458	0.14564	0.117143	0.1089	0.162731	0.135334	0.0875903	0.202237	0.0937905	0.0828015	0.209399	0.104087	0.074495	0.11478	0.109478	0.244607	0.0845406	0.350767	0.430227	0.397899	0.135475	0.0744072	0.0812979	0.361584	0.229726	0.331386	0.261796	0.751876	0.773771	0.394938	0.253089	0.472917	0.463981	0.59568	0.237373	0.458434	0.685435	0.339249	0.849688	0.590925	0.417896	0.191745	0.397624	0.797473	0.655332	0.259662	0.713154	0.859318
1.10227	1.02183	1.44761	1.23863	0.842946	1.48877	1.14219	1.45162	0.619637	0.567712	0.430195	1.09829	0.822586	1.53998	0.568521	0.428355	1.29336	0.0768502	0.758436	0.698416	0.0388726	0.137031	1.48007	0.895808	0.566058	0.0628458	0.465883	0.829616	0.488296	0.0467257	0.197441	0.13646	0.188385	0.138226	0.41283	0.308554	0.808814	0.271554	0.27836	0.381526	0.259227	0.425719	0.105991	0.507244	0.0424633	0.127562	0.0448446	0.0692982	0.112948	0.0320259
1.04253	0.90618	1.49694	1.39165	1.24988	1.61442	1.10586	1.62481	0.995685	0.827026	0.639663	1.3238	1.11934	1.50987	0.729737	0.668231	1.4845	0.111522	1.13666	0.56041	0.0401372	0.227675	1.56354	1.22928	0.851711	0.107033	0.690699	0.653164	0.605967	0.0542209	0.158737	0.117343	0.220803	0.163112	0.452174	0.37215	0.674877	0.369608	0.263772	0.275188	0.23951	0.295266	0.106531	0.488118	0.0671041	0.133911	0.0372157	0.144057	0.0958223	0.0198667
0.0500832	0.0305713	0.0471098	0.110288	0.155635	0.0655911	0.0786822	0.0602463	0.161974	0.29821	0.23699	0.0815707	0.198026	0.0616451	0.159163	0.256458	0.0842848	0.675832	0.146363	0.23016	0.970878	0.764869	0.0651538	0.100259	0.194523	0.805309	0.387234	0.184681	0.516727	1.37261	1.04231	0.733964	0.568437	0.830665	0.214251	0.740357	0.281672	0.680651	0.521184	0.539803	0.737965	0.458892	0.818803	0.401673	0.864427	1.04248	1.17227	0.637772	1.07876	1.46417
0.626313	0.723071	0.509519	0.432042	0.258079	0.357827	0.496592	0.490236	0.147888	0.235059	0.0981336	0.226608	0.361806	0.330382	0.110796	0.111143	0.30709	0.0843879	0.179804	0.510465	0.114126	0.125713	0.428641	0.19298	0.134845	0.108853	0.193187	0.582952	0.175394	0.216757	0.322994	0.135525	0.0833527	0.156668	0.630281	0.239185	0.26133	0.186345	0.535656	0.145885	0.509122	0.455573	0.114752	0.110425	0.102988	0.301046	0.176696	0.0741311	0.24538	0.219371
1.24015	1.63997	1.067	0.785448	0.38588	0.691532	1.00701	1.02768	0.207262	0.288872	0.0870147	0.365004	0.712167	0.627688	0.110318	0.105531	0.579625	0.00621099	0.260641	0.710351	0.00347147	0.0426291	0.849759	0.282422	0.149717	0.00778346	0.189917	0.878608	0.131713	0.0154684	0.108358	0.0290423	0.0237517	0.0473759	0.899919	0.201264	0.353582	0.126869	0.468974	0.0673219	0.363653	0.43089	0.00903478	0.0861496	0.00485971	0.109219	0.0104942	0.00791375	0.076414	0.0107459
0.959668	1.20101	0.70986	0.501782	0.217836	0.427406	0.74958	0.65889	0.101131	0.190389	0.0427865	0.213834	0.519135	0.383451	0.0614573	0.0493077	0.337523	0.00337264	0.137471	0.618438	0.00230011	0.0239842	0.539421	0.162918	0.0881216	0.00483096	0.109714	0.750372	0.0870359	0.0357795	0.161867	0.0279236	0.0136545	0.0454231	0.852634	0.16314	0.25891	0.0810565	0.484992	0.0771277	0.39475	0.482235	0.0107085	0.0787025	0.00326918	0.161484	0.0233008	0.00312113	0.120559	0.0266828
1.24046	1.57784	0.980065	0.660292	0.281379	0.613817	1.00544	0.882138	0.136723	0.238319	0.0645011	0.313926	0.65055	0.571598	0.0838341	0.0673257	0.487769	0.00252451	0.184486	0.77545	0.00147458	0.0245091	0.738615	0.231469	0.120901	0.00289471	0.136479	0.909677	0.126777	0.0149396	0.125103	0.0339331	0.0177975	0.0428602	0.848397	0.177931	0.360658	0.0989161	0.465156	0.106439	0.34976	0.502057	0.0117036	0.123132	0.00233359	0.102222	0.0111816	0.00297922	0.0866195	0.00729935
0.357488	0.359826	0.329796	0.274006	0.213244	0.269653	0.309823	0.330158	0.166565	0.243213	0.15119	0.196664	0.286988	0.251373	0.141729	0.152672	0.236445	0.2376	0.165241	0.372909	0.317414	0.271931	0.301654	0.198315	0.185042	0.265728	0.239925	0.416775	0.276486	0.535009	0.601607	0.281836	0.188554	0.314798	0.401973	0.346612	0.255373	0.296838	0.501655	0.299045	0.564306	0.48406	0.320764	0.222525	0.297864	0.52875	0.450827	0.210344	0.514563	0.559722
0.341382	0.408389	0.212754	0.17135	0.0756491	0.109363	0.265428	0.190792	0.035134	0.114276	0.0167834	0.0516761	0.227095	0.0917001	0.0212342	0.0262307	0.0924537	0.0400706	0.0413172	0.41573	0.0763075	0.0770649	0.1492	0.0422568	0.038431	0.0628166	0.0775074	0.471687	0.0833082	0.258929	0.434185	0.110651	0.0400507	0.138899	0.699901	0.251931	0.168584	0.1487	0.693507	0.170699	0.651309	0.628742	0.109781	0.0880162	0.0727952	0.431803	0.220371	0.0341008	0.365197	0.285818
1.771	1.55812	1.7856	1.23179	0.704971	1.3854	1.47377	1.62321	0.456256	0.529621	0.256389	0.852474	1.04053	1.32768	0.343758	0.268893	1.15392	0.019068	0.580735	0.844914	0.00332484	0.0786721	1.51544	0.690012	0.390893	0.0123728	0.360499	1.02796	0.338134	0.0150091	0.16345	0.0683578	0.084107	0.0856613	0.664056	0.293485	0.654438	0.234526	0.372154	0.224673	0.284045	0.453799	0.0334303	0.32267	0.00757321	0.101348	0.00728155	0.0190379	0.0740287	0.00538527
1.66728	2.44316	1.49963	1.063	0.518384	1.01082	1.42576	1.42146	0.279553	0.367638	0.127468	0.564397	0.953694	0.937728	0.165534	0.141346	0.837417	0.00353599	0.372719	0.884528	0.000174689	0.0525587	1.19794	0.437398	0.221044	0.00338314	0.25745	1.11276	0.210124	0.00723539	0.126514	0.0332643	0.0333331	0.0567678	0.865841	0.233928	0.503304	0.157691	0.432304	0.126718	0.311086	0.483544	0.00777652	0.174719	0.000855498	0.0937836	0.00212774	0.00663223	0.0622057	0.000299988
1.47883	1.31969	1.86453	1.37305	0.876664	1.4889	1.32835	1.74487	0.593567	0.608607	0.357047	0.976594	1.05436	1.4035	0.434687	0.35921	1.28779	0.0413805	0.713592	0.720427	0.0137426	0.121608	1.57231	0.817887	0.499002	0.0368793	0.452427	0.895721	0.403027	0.026651	0.149062	0.0746035	0.123371	0.107788	0.610209	0.293537	0.64994	0.266895	0.360962	0.232171	0.277786	0.39983	0.0510636	0.346315	0.0226018	0.103027	0.0137448	0.0492413	0.0885205	0.0120248
1.0878	0.878965	1.73299	1.65863	1.37361	2.24655	1.25789	1.87075	1.051	0.850672	0.705144	1.71586	1.08793	2.18079	0.873993	0.702384	1.9276	0.108601	1.26304	0.640896	0.0262267	0.219478	1.98851	1.44063	0.925658	0.0947552	0.747368	0.764088	0.723586	0.0419798	0.19018	0.14003	0.26126	0.1745	0.368553	0.393623	0.86223	0.411744	0.255974	0.398462	0.228674	0.344738	0.119273	0.65792	0.0566055	0.128674	0.0267007	0.130179	0.102197	0.00890821
0.94717	0.820184	1.41883	1.59191	1.27697	1.56276	1.09057	1.51153	1.01818	0.808094	0.749684	1.36556	0.943538	1.55707	0.877402	0.741348	1.50581	0.239537	1.15357	0.582359	0.141529	0.317255	1.49208	1.2376	0.894474	0.21309	0.7554	0.678529	0.705125	0.111984	0.21084	0.21184	0.373593	0.241637	0.35705	0.390058	0.768858	0.437936	0.261824	0.36527	0.25447	0.323094	0.186603	0.561639	0.166464	0.160987	0.0800258	0.247553	0.163328	0.0681165
0.447821	0.318319	0.784883	1.06616	1.63885	1.18464	0.589426	0.867043	1.67202	1.07895	1.39864	1.51755	0.741135	1.1762	1.40874	1.29595	1.28911	0.589811	1.60422	0.312565	0.344735	0.618068	0.984121	1.62091	1.43406	0.561017	1.11291	0.33384	0.985847	0.223547	0.211193	0.378394	0.708212	0.436402	0.14367	0.417178	0.653689	0.607686	0.157348	0.422057	0.17052	0.165526	0.407988	0.741573	0.447347	0.217983	0.179134	0.65761	0.23411	0.121936
0.954506	0.852759	1.12348	0.963985	0.736376	1.15181	1.18963	1.15169	0.601615	0.591919	0.48598	0.900673	0.994583	1.15111	0.585435	0.478319	1.01503	0.263697	0.696633	0.644045	0.2258	0.286689	1.12854	0.775838	0.562919	0.231695	0.461619	0.639332	0.498219	0.175605	0.259057	0.278954	0.319511	0.289252	0.437491	0.378692	0.608402	0.376732	0.307162	0.406197	0.28636	0.402747	0.238351	0.503877	0.20296	0.201019	0.201591	0.225212	0.223032	0.185043
0.299216	0.193926	0.567491	0.835262	1.44207	0.913863	0.43158	0.644016	1.84409	1.07558	1.57562	1.3559	0.640874	0.914737	1.49645	1.4629	1.03982	0.730836	1.68684	0.224392	0.432088	0.754947	0.748351	1.57866	1.57816	0.716338	1.18451	0.226341	0.954515	0.266785	0.209297	0.40901	0.783562	0.474485	0.096615	0.422237	0.554317	0.665651	0.11896	0.420401	0.149509	0.134132	0.486506	0.722724	0.584232	0.235859	0.209601	0.87111	0.248495	0.143969
1.25723	1.04929	1.95506	1.63776	1.15085	2.24311	1.43186	2.12499	0.854919	0.733201	0.567741	1.53348	1.12573	2.33678	0.724541	0.560071	1.94418	0.0595726	1.05383	0.74471	0.00616123	0.164417	2.16251	1.24156	0.767197	0.0511861	0.633985	0.902486	0.643746	0.0252563	0.206318	0.1166	0.194879	0.150487	0.425391	0.384078	0.919803	0.34727	0.297003	0.395496	0.253992	0.412108	0.0930157	0.631311	0.0203567	0.117696	0.0168138	0.0664612	0.0911213	0.00112227
1.00532	0.789049	1.61708	1.52189	1.25962	2.31075	1.23054	1.72007	1.02474	0.803753	0.733608	1.88147	1.00843	2.67375	0.947441	0.707952	2.09212	0.100299	1.25651	0.664454	0.0142627	0.201697	1.96755	1.49308	0.947249	0.0807727	0.719688	0.771692	0.804024	0.0314363	0.220054	0.163799	0.28322	0.194459	0.307718	0.418337	1.00164	0.399289	0.237779	0.515063	0.225962	0.373089	0.143273	0.834492	0.0378758	0.133084	0.0322027	0.103574	0.101127	0.00107146
0.127968	0.0575957	0.268856	0.48736	1.00605	0.492868	0.216871	0.301619	1.3725	0.999381	1.72007	0.890388	0.45118	0.502808	1.42499	1.4736	0.605044	1.1869	1.21246	0.133645	0.843777	1.03467	0.369179	1.08589	1.37863	1.15283	1.11646	0.10241	0.984482	0.495232	0.300718	0.652618	1.08921	0.707622	0.03748	0.478786	0.445238	0.750765	0.0991745	0.465718	0.130971	0.0916414	0.758486	0.759149	1.00402	0.356485	0.419831	1.28236	0.400118	0.328418
0.426864	0.301407	0.645043	0.751094	1.00978	0.869768	0.544128	0.697707	1.10693	1.11731	1.08262	1.05531	0.669039	0.8456	1.01238	1.06088	0.900059	0.655337	1.08866	0.288037	0.505856	0.633325	0.735164	1.12691	1.05448	0.621496	0.801851	0.285895	0.791378	0.36236	0.277211	0.416647	0.663206	0.476223	0.166433	0.454838	0.485912	0.568975	0.171857	0.404731	0.204033	0.188254	0.479475	0.627525	0.563789	0.295354	0.313605	0.679311	0.302529	0.290022
0.570324	0.391166	0.992073	1.20658	1.51061	1.53039	0.766636	1.07759	1.54362	1.02508	1.30091	2.32778	0.801314	1.65801	1.65912	1.20187	1.70737	0.353123	1.74229	0.399034	0.120038	0.407276	1.28269	2.08437	1.49188	0.300769	1.01779	0.434022	1.09903	0.0812606	0.207487	0.30833	0.575058	0.337715	0.157625	0.401435	0.875527	0.531002	0.155655	0.553973	0.156021	0.24385	0.314291	1.00412	0.192729	0.160429	0.0864471	0.375939	0.14025	0.013897
0.547501	0.425933	0.844684	0.998952	1.18641	1.11258	0.681783	0.939784	1.20306	0.878052	1.02535	1.24033	0.85834	1.0928	1.04043	1.09956	1.12439	0.539504	1.23066	0.406775	0.391137	0.56718	0.993912	1.23912	1.06539	0.509002	0.890516	0.374628	0.75769	0.278884	0.232877	0.388631	0.581442	0.446966	0.220695	0.431596	0.582887	0.572886	0.201128	0.410169	0.214369	0.217207	0.397432	0.632398	0.442943	0.235527	0.239452	0.57941	0.254275	0.219057
0.0835573	0.0285398	0.20273	0.431887	0.874053	0.415975	0.191845	0.231214	1.21111	0.848642	1.55342	0.842428	0.405243	0.448682	1.70682	1.47722	0.564028	1.42303	1.09455	0.133124	0.898036	1.01207	0.320205	1.02552	1.35263	1.13324	1.12431	0.0973358	1.07158	0.475558	0.332448	0.796775	1.28735	0.77482	0.0210976	0.445671	0.53095	0.728725	0.0871679	0.623412	0.120641	0.0940658	0.92251	0.9553	0.953851	0.34926	0.507192	1.20095	0.434087	0.31801
0.59974	0.435677	1.02606	1.18951	1.33939	1.51325	0.782428	1.09887	1.28137	0.888112	1.0936	1.78507	0.772725	1.65857	1.3519	1.0268	1.70484	0.388461	1.45408	0.433249	0.176752	0.414222	1.27941	1.62519	1.21953	0.317281	0.930542	0.493346	0.982386	0.12116	0.247664	0.345727	0.593099	0.352319	0.165601	0.398642	0.869329	0.517417	0.176605	0.576727	0.183424	0.240522	0.335441	0.943781	0.218932	0.164453	0.140477	0.375821	0.165937	0.059739
0.724744	0.742547	0.784374	0.628335	0.391617	0.724912	0.791689	0.747701	0.285409	0.322166	0.229879	0.511041	0.630344	0.727094	0.283452	0.23274	0.612095	0.152646	0.334623	0.809169	0.161724	0.158847	0.724722	0.41054	0.275043	0.127783	0.255091	0.596542	0.271892	0.204083	0.332849	0.265494	0.206507	0.232785	0.465582	0.309321	0.477565	0.250162	0.398355	0.360787	0.385729	0.440166	0.204499	0.36961	0.126007	0.243535	0.248995	0.106033	0.249767	0.242321
0.465572	0.3382	0.825562	1.08682	1.52626	1.25152	0.629886	0.916194	1.62043	1.01741	1.29806	1.6661	0.75028	1.27781	1.43738	1.25012	1.36866	0.525569	1.84831	0.312601	0.291804	0.592133	1.06272	1.77321	1.45324	0.509497	1.15384	0.371129	0.998814	0.196291	0.20765	0.34089	0.649874	0.397971	0.147935	0.418069	0.705274	0.598193	0.151258	0.445764	0.170339	0.186552	0.388999	0.774506	0.395062	0.208613	0.172835	0.613138	0.203141	0.112509
0.00593426	0.00100328	0.00768415	0.0827968	0.240358	0.014117	0.044972	0.00805576	0.352317	0.4555	0.639569	0.0859251	0.26694	0.016656	0.470744	0.676414	0.0538738	2.06569	0.262699	0.117249	2.84044	1.65757	0.0153941	0.166301	0.49081	1.80107	0.787184	0.0535958	0.913841	1.46436	0.7967	1.30171	1.4142	1.34119	0.0301443	0.724881	0.327932	0.94421	0.20308	0.696072	0.335973	0.16359	1.55184	0.70377	1.87638	0.89953	1.42037	1.61108	1.11885	1.39661
0.0511702	0.0286222	0.103927	0.251108	0.539628	0.19185	0.11384	0.120127	0.736553	0.644996	0.942546	0.376842	0.318792	0.188987	0.774003	1.03096	0.261033	1.47192	0.618337	0.122654	1.67202	1.64656	0.146236	0.505267	0.796393	1.52737	0.896289	0.0707507	0.881009	1.09146	0.590423	0.964989	1.19068	1.05699	0.0454616	0.649072	0.353948	0.894328	0.174588	0.528107	0.272952	0.120988	1.14509	0.607701	1.61096	0.681076	0.975689	1.53745	0.796266	1.00654
0.459792	0.306576	0.82445	1.06389	1.53671	1.28233	0.641773	0.904449	1.72124	1.07252	1.4646	1.92302	0.734459	1.32908	1.69892	1.34228	1.42148	0.47707	1.89798	0.314712	0.210429	0.517597	1.06555	2.06815	1.6589	0.437447	1.10312	0.347766	1.07491	0.133862	0.202632	0.337854	0.655204	0.37111	0.129248	0.39131	0.727414	0.573899	0.137127	0.492883	0.139547	0.188902	0.380164	0.914935	0.310817	0.180056	0.119203	0.530648	0.159474	0.0390053
1.02733	0.854849	1.58303	1.4459	1.17153	1.91006	1.188	1.68161	0.921322	0.738024	0.655289	1.52778	0.976016	2.07496	0.870099	0.641211	1.78808	0.14714	1.12955	0.638976	0.0600505	0.225416	1.97092	1.30026	0.850461	0.125661	0.698036	0.801804	0.719286	0.0715315	0.225	0.17792	0.28876	0.198745	0.347549	0.377426	0.906343	0.384786	0.256806	0.459466	0.253068	0.380494	0.173756	0.694211	0.0786362	0.144049	0.0640597	0.145722	0.124857	0.0396093
0.294795	0.167672	0.568562	0.82917	1.36674	0.929762	0.432922	0.635396	1.71324	1.04758	1.6755	1.52915	0.610649	0.958866	1.72115	1.47009	1.09415	0.745021	1.6799	0.226959	0.413431	0.69777	0.762917	1.83454	1.75842	0.702031	1.17198	0.245844	1.12165	0.226367	0.227471	0.455062	0.855837	0.501313	0.0801501	0.389073	0.626052	0.649546	0.118132	0.49582	0.123178	0.145211	0.498407	0.897575	0.546668	0.224306	0.208565	0.808413	0.24028	0.108066
0.0136384	0.00249662	0.0256553	0.147346	0.406695	0.0682154	0.0535107	0.0306227	0.606875	0.588325	0.942778	0.231911	0.28821	0.0668489	0.731876	0.941813	0.135182	1.83164	0.480687	0.0969709	1.97311	1.59552	0.0469568	0.356158	0.741411	1.9902	0.942324	0.0553482	0.943516	1.216	0.619643	1.08867	1.3449	1.17491	0.0301786	0.672511	0.337533	0.961599	0.161984	0.608272	0.27521	0.12538	1.30102	0.685183	1.77537	0.741755	1.05912	1.74894	0.880583	1.07161
0.140019	0.0677574	0.283346	0.507284	0.986676	0.508844	0.227897	0.325916	1.34947	0.960063	1.54991	0.90677	0.450981	0.513866	1.37886	1.43096	0.623905	1.16168	1.21205	0.131794	0.830002	1.02346	0.40257	1.1116	1.52452	1.12213	1.16036	0.124673	0.993834	0.488113	0.294804	0.650102	1.00961	0.687821	0.0395639	0.448259	0.444829	0.737423	0.094486	0.47009	0.122374	0.0911158	0.733044	0.750499	0.991511	0.333829	0.40707	1.25401	0.404012	0.336438
0.14837	0.0803634	0.303089	0.529148	0.948345	0.511834	0.240382	0.331791	1.21082	0.831691	1.36059	0.898941	0.446731	0.538466	1.42045	1.29376	0.645021	1.2568	1.15151	0.148704	0.948274	0.990406	0.414722	1.08604	1.3012	1.17426	1.30936	0.159969	1.16751	0.582958	0.407719	0.734408	1.13771	0.725043	0.0412255	0.446296	0.526144	0.718986	0.107829	0.530501	0.166313	0.127727	0.836209	0.82006	0.970077	0.397401	0.529514	1.17183	0.471102	0.433771
0.531949	0.545488	0.657015	0.655712	0.573712	0.665535	0.559572	0.717209	0.454194	0.397669	0.381381	0.558198	0.500862	0.672677	0.427873	0.383495	0.642916	0.365832	0.510262	0.400466	0.400579	0.396351	0.708188	0.530365	0.443273	0.380791	0.573901	0.600499	0.500275	0.473668	0.528914	0.398119	0.374098	0.404282	0.364456	0.389391	0.463344	0.389448	0.385724	0.34678	0.447184	0.362203	0.363507	0.36864	0.354278	0.419138	0.393424	0.317943	0.409782	0.461715
0.0121066	0.00139647	0.00944201	0.0784465	0.201593	0.0194701	0.0459561	0.0120703	0.268155	0.393852	0.463859	0.0644834	0.250155	0.0206798	0.32808	0.507753	0.055399	1.41861	0.20383	0.151383	1.92102	1.36772	0.0233208	0.120633	0.346489	1.52306	0.664385	0.083868	0.831752	1.78747	1.0021	1.13773	1.09929	1.23592	0.0641499	0.808455	0.322217	0.913375	0.288617	0.696276	0.471047	0.256118	1.39696	0.617602	1.62063	1.05754	1.55345	1.27699	1.22109	1.81567
0.264323	0.176461	0.47921	0.632316	0.845723	0.768441	0.398264	0.524199	0.946222	0.711143	1.03545	1.10235	0.480667	0.84473	1.24078	0.998497	0.890414	0.957362	1.02702	0.231867	0.790177	0.797282	0.643731	1.14536	1.11335	0.826345	0.973787	0.281824	1.31879	0.548181	0.500472	0.725673	0.923968	0.653931	0.064823	0.455073	0.672313	0.613444	0.148034	0.716331	0.203823	0.191856	0.809162	1.0102	0.685813	0.393274	0.55189	0.790906	0.453678	0.448008
0.0257368	0.0144222	0.0309848	0.104165	0.190599	0.0510131	0.0665318	0.036548	0.250283	0.30872	0.385773	0.108178	0.226333	0.0602281	0.315079	0.439905	0.0925291	1.13946	0.191491	0.188352	1.43996	1.01648	0.0518718	0.141066	0.306077	1.11752	0.57864	0.150292	0.737389	1.48229	1.14496	1.08236	0.929006	1.05391	0.0771136	0.657245	0.353325	0.711885	0.328904	0.748799	0.529293	0.327953	1.13959	0.608263	1.15591	0.94988	1.39143	0.918337	1.12906	1.49441
0.260081	0.220659	0.278888	0.242691	0.183243	0.2895	0.30244	0.24889	0.160066	0.204991	0.192074	0.261475	0.255207	0.320279	0.230305	0.195541	0.266224	0.321821	0.172305	0.390919	0.399611	0.280396	0.284094	0.213085	0.172628	0.267975	0.199195	0.315024	0.291913	0.45983	0.500373	0.616678	0.391546	0.427108	0.193027	0.339725	0.428642	0.283527	0.377603	0.637965	0.398984	0.450828	0.450293	0.441587	0.295623	0.426741	0.573888	0.225738	0.472636	0.541193
0.443321	0.345136	0.703062	0.816467	0.831732	0.960107	0.549179	0.731091	0.826269	0.609108	0.802074	1.0756	0.524758	1.05374	0.978822	0.791223	1.01166	0.523102	0.87258	0.364974	0.376908	0.460443	0.840483	0.990669	0.824735	0.426972	0.659017	0.375312	0.730193	0.240699	0.315128	0.51761	0.672145	0.446629	0.141534	0.377382	0.827998	0.460746	0.19948	0.675468	0.203519	0.266292	0.473498	0.840041	0.336357	0.231179	0.291965	0.428012	0.28336	0.196324
0.0121805	0.00205031	0.0164553	0.106427	0.255468	0.0386237	0.0485668	0.0187355	0.373339	0.413536	0.632545	0.143266	0.264303	0.0458291	0.513212	0.656882	0.0894156	1.61143	0.294056	0.137088	1.89441	1.31531	0.0332945	0.224926	0.479666	1.43425	0.68059	0.0618009	0.823351	1.30026	0.814986	1.44288	1.42043	1.34737	0.0457191	0.695683	0.383483	0.888625	0.246169	0.744773	0.3901	0.19709	1.40993	0.734086	1.51205	0.850472	1.42916	1.28598	1.04461	1.3547
0.372518	0.370517	0.413096	0.375419	0.321419	0.423108	0.386094	0.419526	0.300351	0.353712	0.286002	0.367543	0.382414	0.424529	0.303919	0.307735	0.390908	0.374649	0.310517	0.35615	0.467358	0.412136	0.416382	0.317301	0.283751	0.403983	0.328639	0.330154	0.357644	0.517278	0.468909	0.442288	0.363389	0.538352	0.474492	0.5928	0.347594	0.467921	0.422591	0.363686	0.516134	0.407708	0.428107	0.334746	0.447423	0.521977	0.511734	0.362775	0.479309	0.615026
0.634778	0.700831	0.534624	0.410292	0.245547	0.393184	0.551266	0.538596	0.154728	0.23817	0.0906859	0.237011	0.482231	0.356043	0.102483	0.106815	0.333754	0.0485295	0.185329	0.474669	0.0806009	0.102208	0.444406	0.192505	0.106513	0.0662074	0.152899	0.472544	0.112202	0.172683	0.250284	0.117571	0.0711599	0.1671	0.960037	0.308318	0.226098	0.214836	0.568767	0.119952	0.514039	0.474136	0.0927862	0.116957	0.0818666	0.291468	0.152363	0.0646911	0.229524	0.208016
0.305251	0.296037	0.411546	0.437791	0.459578	0.484967	0.362561	0.446941	0.472444	0.439947	0.491798	0.490597	0.401698	0.498301	0.480079	0.498677	0.497154	0.638137	0.469024	0.310195	0.718934	0.647915	0.455938	0.47904	0.468511	0.648548	0.526273	0.261148	0.535031	0.686403	0.53604	0.61234	0.589002	0.784233	0.335112	0.685152	0.419498	0.664632	0.369793	0.441724	0.448045	0.305202	0.60109	0.475194	0.681239	0.548791	0.648227	0.620552	0.619198	0.742551
0.0684649	0.0411382	0.114052	0.22509	0.398856	0.202093	0.132422	0.129735	0.500244	0.449674	0.68113	0.349822	0.282363	0.222612	0.630965	0.682512	0.278482	1.1654	0.444232	0.177572	1.25238	0.964688	0.166193	0.408791	0.555374	1.03796	0.60891	0.113728	0.73207	1.00904	0.705336	1.06599	1.16974	0.984733	0.0703875	0.603753	0.507743	0.769156	0.249098	0.725667	0.383804	0.236891	1.07956	0.718268	1.06791	0.686301	1.10644	0.96361	0.823353	1.05049
0.372015	0.268839	0.60374	0.699799	0.724795	0.859006	0.498376	0.628139	0.739156	0.544357	0.743861	1.00054	0.476781	0.971797	0.942291	0.73189	0.925934	0.517361	0.794366	0.349105	0.393713	0.444787	0.750041	0.907662	0.772006	0.424662	0.622292	0.350423	0.734067	0.256932	0.33625	0.542294	0.650677	0.445243	0.103026	0.343728	0.847977	0.442967	0.175805	0.715427	0.205492	0.271713	0.4934	0.880538	0.338378	0.241069	0.328462	0.413281	0.290293	0.223548
0.462342	0.477587	0.488249	0.447113	0.357317	0.452724	0.425857	0.507492	0.293808	0.334668	0.243966	0.345558	0.413571	0.422674	0.246381	0.257132	0.409632	0.259831	0.307671	0.426275	0.3324	0.326144	0.444483	0.319271	0.259742	0.282057	0.305316	0.3896	0.303083	0.422664	0.398317	0.327786	0.269551	0.389973	0.61609	0.502435	0.295147	0.407024	0.562528	0.250115	0.550772	0.431827	0.278528	0.240878	0.318069	0.438047	0.365997	0.264332	0.409036	0.469872
0.247503	0.2057	0.348662	0.401333	0.455256	0.433375	0.301431	0.379377	0.472073	0.474245	0.494784	0.454744	0.382861	0.446759	0.46121	0.497385	0.453205	0.655934	0.459286	0.26204	0.778438	0.725434	0.41197	0.442993	0.485795	0.718746	0.531019	0.225698	0.578711	0.806802	0.537005	0.593587	0.609049	0.722367	0.233459	0.764586	0.400192	0.782688	0.348179	0.431618	0.465231	0.295256	0.65419	0.440515	0.786643	0.642178	0.723849	0.698411	0.63528	0.89143
0.510098	0.566864	0.421227	0.351193	0.203008	0.316275	0.453509	0.403114	0.131438	0.185074	0.0837515	0.192763	0.359192	0.308788	0.103108	0.0894092	0.275553	0.0852807	0.151351	0.522426	0.132312	0.130538	0.366324	0.159459	0.109247	0.103395	0.145078	0.524939	0.148527	0.247987	0.377706	0.202079	0.134558	0.219791	0.680449	0.339829	0.28337	0.231276	0.77449	0.207598	0.69334	0.588415	0.138695	0.14206	0.120472	0.375402	0.227555	0.0815582	0.301939	0.292772
0.162293	0.109693	0.239281	0.273194	0.30733	0.341047	0.243859	0.245435	0.341527	0.316395	0.433675	0.411456	0.297305	0.396706	0.483193	0.429079	0.371638	0.656339	0.326069	0.272641	0.722896	0.529441	0.298443	0.386482	0.384808	0.562668	0.385414	0.203261	0.523802	0.701272	0.653563	0.824339	0.689779	0.657251	0.111886	0.434868	0.530596	0.448751	0.301368	1.01076	0.385992	0.404059	0.811072	0.811264	0.582227	0.608336	0.865112	0.498935	0.689533	0.797105
0.194789	0.184659	0.177722	0.173057	0.125916	0.159286	0.20685	0.17932	0.0968044	0.190663	0.0992583	0.109043	0.225392	0.151073	0.0839377	0.109006	0.147439	0.267479	0.103135	0.392138	0.415747	0.316663	0.16263	0.1008	0.0966769	0.303976	0.185553	0.320492	0.260017	0.671519	0.757346	0.451767	0.281641	0.480864	0.406715	0.513126	0.298807	0.41006	0.711154	0.428633	0.910797	0.635967	0.419094	0.249326	0.358609	0.713705	0.677978	0.226874	0.658461	0.814121
0.397023	0.39169	0.438091	0.335697	0.227799	0.399862	0.418618	0.398976	0.179417	0.220547	0.159797	0.31186	0.34223	0.419819	0.201434	0.156526	0.339813	0.200205	0.203556	0.43091	0.273658	0.203443	0.408229	0.25176	0.181505	0.189654	0.18966	0.420115	0.268742	0.37971	0.496366	0.366738	0.237973	0.31544	0.353753	0.315387	0.405218	0.241365	0.499512	0.529611	0.503985	0.630879	0.329618	0.375508	0.213594	0.46002	0.437598	0.157238	0.413014	0.464049
0.172435	0.104231	0.257824	0.280128	0.314892	0.387754	0.243267	0.26349	0.349796	0.324284	0.4254	0.496803	0.277532	0.468225	0.524894	0.416791	0.437514	0.565294	0.357898	0.30424	0.633415	0.503204	0.334597	0.448093	0.411805	0.493024	0.375413	0.213473	0.543309	0.732016	0.750019	0.67962	0.585847	0.608853	0.133262	0.447333	0.508507	0.435066	0.332139	0.915545	0.425816	0.406209	0.856349	0.893427	0.535187	0.716156	0.970519	0.45487	0.73729	0.870993
0.0143213	0.00370364	0.0389986	0.167171	0.454117	0.106202	0.0614005	0.0480841	0.681974	0.572229	1.02863	0.323304	0.295319	0.1228	0.890055	1.02554	0.19859	1.76288	0.573104	0.0920671	1.72661	1.3609	0.0802965	0.465638	0.791174	1.58465	0.853661	0.0387933	0.93937	1.03629	0.533984	1.05507	1.35307	1.06813	0.0169313	0.574983	0.353722	0.838788	0.125627	0.659217	0.208259	0.103952	1.36703	0.85189	1.63689	0.649779	1.01673	1.70649	0.767855	0.877085
0.332842	0.355138	0.338142	0.293998	0.214112	0.314062	0.325707	0.353924	0.172923	0.215216	0.137103	0.243957	0.314299	0.32544	0.153196	0.142287	0.284977	0.177894	0.183945	0.387394	0.25751	0.23669	0.332786	0.212169	0.174232	0.216442	0.2162	0.394922	0.243894	0.457679	0.534218	0.265567	0.188443	0.308373	0.49227	0.363986	0.313656	0.291433	0.544323	0.329191	0.642526	0.596116	0.282823	0.265288	0.250654	0.614293	0.417965	0.172525	0.450067	0.514968
0.00976253	0.000263113	0.00199913	0.0460628	0.108628	0.00343702	0.0347515	0.00441949	0.137751	0.303126	0.283673	0.0147696	0.213231	0.00244764	0.161455	0.317792	0.0215859	1.12489	0.107167	0.174584	1.65907	1.17932	0.00878702	0.0458267	0.203214	1.193	0.49903	0.0935954	0.688956	1.74992	1.09956	1.11626	0.933352	1.2266	0.0918457	0.881548	0.310332	0.880269	0.369181	0.706001	0.581291	0.328137	1.43396	0.532334	1.44541	1.1947	1.99822	1.00912	1.37285	2.33982
0.0727334	0.0605272	0.0876375	0.129566	0.199207	0.110666	0.107626	0.097595	0.22709	0.3053	0.295111	0.147054	0.217754	0.114521	0.22733	0.306515	0.130733	0.692042	0.186351	0.222392	0.923002	0.757298	0.108824	0.158862	0.253707	0.793608	0.429075	0.157535	0.491897	1.14277	0.879301	0.66285	0.585871	0.756779	0.214565	0.652017	0.281556	0.658125	0.448275	0.53378	0.62443	0.431709	0.830847	0.441507	0.894306	1.12543	1.06805	0.705165	0.90101	1.28592
0.885205	1.11766	0.801117	0.626499	0.365428	0.586181	0.785159	0.797516	0.236793	0.269984	0.148076	0.359228	0.598681	0.545555	0.160494	0.162731	0.506493	0.0862488	0.268047	0.568131	0.0897824	0.121031	0.683363	0.294822	0.200038	0.0963503	0.208454	0.673854	0.177687	0.143348	0.213874	0.105721	0.101184	0.133475	0.791458	0.274538	0.320271	0.207811	0.429993	0.133578	0.409956	0.438511	0.101322	0.171423	0.0970389	0.226472	0.11513	0.0889522	0.227393	0.143093
0.0162436	0.00553493	0.0342098	0.108931	0.28437	0.0834986	0.0597869	0.0405322	0.424697	0.427259	0.698629	0.222591	0.248796	0.105353	0.619026	0.725171	0.147062	1.59313	0.365993	0.126457	1.87001	1.27033	0.0669539	0.290458	0.547646	1.4162	0.693469	0.0600212	0.889672	1.26005	0.748559	1.18503	1.22018	1.14469	0.0327574	0.650544	0.372487	0.79408	0.192993	0.784097	0.312665	0.164479	1.48686	0.896331	1.47559	0.847761	1.42054	1.36324	0.968431	1.25741
0.0124603	0.000284738	0.00246514	0.0436733	0.0975679	0.0029017	0.0359943	0.00469409	0.112694	0.273435	0.23526	0.0114549	0.207053	0.00377182	0.131071	0.263302	0.0226287	0.994935	0.086001	0.191172	1.47744	1.05726	0.00940907	0.0373657	0.168092	1.0749	0.459159	0.104455	0.644386	1.76117	1.16292	1.07305	0.861442	1.16722	0.103048	0.884164	0.313609	0.847227	0.403531	0.732	0.621398	0.362777	1.36503	0.514568	1.28354	1.26019	2.03634	0.889307	1.38298	2.52948
0.0440793	0.0141478	0.056528	0.103002	0.191168	0.102888	0.0798411	0.059494	0.257937	0.310599	0.396755	0.192979	0.216582	0.1223	0.375834	0.414516	0.147449	1.03333	0.230879	0.183779	1.31384	0.929735	0.0870658	0.212603	0.331765	0.982147	0.487033	0.110073	0.701388	1.41508	1.02229	1.00366	0.901543	1.00357	0.0738622	0.682842	0.371985	0.685637	0.319983	0.832723	0.489143	0.317281	1.3035	0.74879	1.08994	1.06499	1.71758	0.858613	1.11314	1.69416
0.0196708	0.00843087	0.0185447	0.0694978	0.136769	0.0209541	0.0533468	0.0194073	0.151873	0.295283	0.288818	0.045483	0.214815	0.021975	0.19462	0.316867	0.0480671	0.993706	0.120276	0.206599	1.399	1.00942	0.0261273	0.077597	0.226816	1.05117	0.466271	0.123685	0.610721	1.51112	1.04117	1.01333	0.837768	1.06314	0.1136	0.786905	0.302709	0.781392	0.406821	0.71044	0.60218	0.360011	1.21665	0.533066	1.20425	1.08799	1.61424	0.890697	1.4033	1.87347
0.00599644	0.00163523	0.00953695	0.101628	0.310403	0.0339089	0.0443646	0.0142063	0.470343	0.493895	0.76787	0.152087	0.269336	0.042243	0.57288	0.776502	0.0898237	1.81046	0.375684	0.1052	2.11783	1.48004	0.0283924	0.250824	0.582194	1.72842	0.808152	0.0410402	0.895502	1.32378	0.711515	1.14488	1.30728	1.20672	0.027764	0.682455	0.317268	0.913741	0.173487	0.652338	0.297594	0.137247	1.46769	0.711599	1.83688	0.849525	1.33607	1.69579	1.02622	1.26783
0.00895852	0.000264257	0.00515558	0.050853	0.121598	0.0108515	0.0394417	0.00588021	0.171893	0.290216	0.33398	0.0429826	0.204244	0.0167709	0.240033	0.379407	0.0394882	1.16585	0.136652	0.172731	1.5809	1.08754	0.0145537	0.0763581	0.225239	1.11467	0.488462	0.0908853	0.712062	1.61514	1.07082	1.17193	0.980642	1.16571	0.0641498	0.7567	0.33155	0.777267	0.310825	0.828454	0.495932	0.28767	1.50087	0.631723	1.28978	1.10037	2.12848	0.977027	1.29107	2.10085
0.0145649	0.00112813	0.00332856	0.0465804	0.0933043	0.00483698	0.041889	0.00599734	0.104002	0.262919	0.205844	0.0147308	0.202345	0.00584783	0.118541	0.237188	0.0212911	0.91434	0.0836378	0.215848	1.34926	0.977131	0.0130953	0.0367511	0.148128	0.984418	0.419174	0.129184	0.614018	1.73954	1.23858	1.0498	0.782254	1.1237	0.114177	0.842301	0.302559	0.774208	0.455592	0.748938	0.697313	0.409279	1.24429	0.531539	1.16624	1.26811	1.84741	0.805463	1.34973	2.21521
0.0255488	0.00598502	0.0124691	0.0445381	0.0622908	0.016627	0.0481142	0.0169476	0.0574698	0.211762	0.0942614	0.0215679	0.155266	0.0176812	0.0536054	0.102495	0.0269976	0.48838	0.049585	0.254032	0.770217	0.580857	0.0212045	0.0282954	0.07781	0.572311	0.263092	0.19647	0.385752	1.31118	1.2139	0.677241	0.436349	0.74534	0.243941	0.740959	0.263552	0.616722	0.614958	0.598201	0.860929	0.576343	0.796712	0.346386	0.713932	1.15855	1.25063	0.448603	1.10268	1.58916
0.00870057	0.000994133	0.0074172	0.074545	0.207655	0.0202694	0.0370557	0.011245	0.303716	0.387883	0.522439	0.086676	0.238268	0.0264413	0.389274	0.580567	0.0600215	1.57932	0.236963	0.132178	2.07732	1.4076	0.0218803	0.149908	0.399185	1.52274	0.680367	0.0602998	0.876786	1.58735	0.906323	1.17626	1.19406	1.24596	0.0410541	0.739914	0.31427	0.885675	0.232823	0.732158	0.389242	0.19988	1.53913	0.687862	1.67391	1.00111	1.65803	1.38027	1.183	1.67807
0.0109703	0.000159229	0.00284321	0.0529383	0.114195	0.00182378	0.0398517	0.00516281	0.123065	0.2778	0.247365	0.00953221	0.211988	0.00211117	0.136	0.278895	0.0247788	1.04129	0.0874404	0.195037	1.55423	1.11746	0.0105713	0.0338662	0.171523	1.13198	0.468684	0.111358	0.666433	1.7674	1.18323	1.09399	0.877147	1.17375	0.0936294	0.860045	0.304045	0.836171	0.397404	0.770097	0.622418	0.359435	1.37358	0.541139	1.34615	1.23467	1.91955	0.943532	1.41288	2.29318
0.0129566	0.000127257	0.00322369	0.044523	0.0900144	0.00396482	0.0432038	0.00481039	0.0967109	0.256686	0.188198	0.0111638	0.192295	0.0038512	0.103392	0.214294	0.0203772	0.830972	0.0765601	0.210551	1.24555	0.923655	0.00895886	0.0296061	0.134662	0.934733	0.407501	0.130373	0.572624	1.69328	1.22053	0.951815	0.71612	1.05468	0.132921	0.859337	0.285522	0.785768	0.461039	0.710634	0.691496	0.410414	1.20368	0.466027	1.11915	1.24463	1.81703	0.760231	1.36564	2.25802
0.0181504	0.00246308	0.00800827	0.0442724	0.091489	0.00937371	0.0411824	0.00752309	0.108093	0.243141	0.20015	0.0231626	0.183873	0.0114096	0.118578	0.230413	0.0274236	0.845024	0.0856347	0.23039	1.23608	0.894986	0.0110824	0.037851	0.146691	0.912132	0.391404	0.144982	0.57689	1.6123	1.22662	0.963007	0.726471	1.01477	0.134643	0.798581	0.297796	0.741694	0.484451	0.754336	0.688529	0.438729	1.14628	0.509504	1.05855	1.21742	1.67762	0.743351	1.30451	2.02526
0.0133835	0.000109646	0.00194148	0.0413455	0.0761232	0.000457582	0.0429745	0.00404476	0.0738372	0.242098	0.153275	0.00329211	0.189116	0.000999708	0.0750014	0.179944	0.0195578	0.803788	0.0562651	0.226235	1.23282	0.896457	0.00888164	0.0177748	0.11124	0.900726	0.379878	0.135016	0.562915	1.75934	1.27948	1.00264	0.706921	1.08993	0.137256	0.88672	0.296582	0.789006	0.484852	0.744633	0.741141	0.441915	1.19919	0.475833	1.07971	1.29011	1.92237	0.719834	1.38923	2.45556
0.00872509	0.000584847	0.00476466	0.0736006	0.200323	0.00988983	0.0379108	0.0069661	0.262364	0.400105	0.485088	0.0535398	0.247101	0.013694	0.328832	0.519435	0.0463939	1.54804	0.205898	0.136925	2.18261	1.53733	0.0151011	0.115606	0.361647	1.60327	0.684533	0.0664355	0.834087	1.68435	0.923989	1.19216	1.14113	1.28126	0.0490489	0.799754	0.291189	0.932013	0.265321	0.685816	0.420595	0.223753	1.48689	0.634314	1.8209	1.05549	1.62659	1.44823	1.2326	1.78703
0.0160364	0.0025854	0.00318207	0.0490551	0.111623	0.00567435	0.040239	0.00768051	0.119522	0.301475	0.240556	0.0204317	0.203288	0.00814577	0.147434	0.270083	0.025113	0.988951	0.0951679	0.196353	1.4594	1.08177	0.0141518	0.0443749	0.177472	1.10652	0.480422	0.119191	0.648608	1.79292	1.13226	1.01331	0.814033	1.10911	0.10928	0.864326	0.283928	0.820443	0.409066	0.703946	0.63485	0.366258	1.27422	0.533468	1.31085	1.25192	1.70733	0.915225	1.31012	2.17287
0.0167289	0.00232819	0.00767531	0.0433872	0.0755967	0.00759414	0.0407908	0.00887326	0.0749422	0.239307	0.136793	0.0129368	0.175872	0.00719488	0.07348	0.165259	0.0243275	0.661462	0.063662	0.233137	1.02509	0.790215	0.0130299	0.0274045	0.10562	0.791191	0.355758	0.147173	0.480395	1.52314	1.1513	0.802758	0.566042	0.905951	0.179111	0.842529	0.25535	0.726147	0.510887	0.638581	0.749383	0.471936	1.01234	0.39458	0.956585	1.20222	1.50174	0.632221	1.25414	1.95121
0.0982086	0.0677606	0.0815018	0.0661404	0.0564839	0.0784785	0.101008	0.0743213	0.0519498	0.156585	0.0642412	0.0657899	0.15869	0.0873172	0.0539733	0.0718935	0.0837167	0.285112	0.0523629	0.333663	0.480779	0.361379	0.0802434	0.0596121	0.0754773	0.332423	0.180342	0.283649	0.292449	0.896121	1.05168	0.490305	0.273287	0.519921	0.300013	0.538392	0.266347	0.408736	0.669314	0.536602	0.839645	0.640898	0.550918	0.306962	0.420888	0.942982	0.90868	0.240357	0.854648	1.08883
0.0109389	0.00140406	0.0064882	0.0551035	0.140732	0.0118935	0.0394934	0.00649817	0.176766	0.309692	0.329565	0.0353545	0.222189	0.0129378	0.222231	0.372036	0.0381256	1.20344	0.14285	0.173917	1.71196	1.18958	0.0138811	0.0698708	0.235998	1.20567	0.532097	0.0839046	0.745318	1.70484	1.10045	1.17343	0.99817	1.19871	0.0689457	0.799928	0.311728	0.83415	0.330902	0.783683	0.510758	0.300887	1.48042	0.612011	1.40462	1.13032	1.95596	1.05888	1.34549	2.11261
0.0119779	0.000173481	0.00233608	0.0435526	0.0895309	0.00124814	0.040055	0.00447677	0.0915471	0.259501	0.184514	0.00600308	0.198354	0.00194778	0.10094	0.217231	0.0216828	0.908754	0.0716745	0.212621	1.36604	0.987761	0.00919484	0.0232495	0.129493	0.98778	0.418948	0.118677	0.625912	1.80305	1.25216	1.07187	0.796126	1.14921	0.109062	0.871827	0.303002	0.799776	0.433508	0.762112	0.665687	0.403144	1.30446	0.523233	1.17008	1.26433	2.02896	0.805353	1.40951	2.44756
0.01964	0.00643143	0.0199261	0.0890211	0.209383	0.0385094	0.0484446	0.0199781	0.294555	0.383491	0.499762	0.103132	0.246561	0.0430104	0.371872	0.534628	0.0809012	1.50852	0.240642	0.135256	2.00472	1.38359	0.0354391	0.148767	0.386797	1.46626	0.65701	0.0674456	0.830192	1.57366	0.939583	1.1882	1.12607	1.22242	0.0462888	0.731493	0.30839	0.841307	0.247023	0.733014	0.398087	0.226509	1.49343	0.705616	1.59714	1.02061	1.62641	1.32723	1.19522	1.68998
1.57806	1.48812	2.11279	1.54658	0.913186	1.78442	1.60456	2.10449	0.605149	0.587574	0.366294	1.0982	1.13668	1.71754	0.47119	0.361926	1.48387	0.0248274	0.758711	0.876902	0.00133126	0.109638	1.9399	0.888532	0.52437	0.0195899	0.467414	1.09456	0.452744	0.0149904	0.176403	0.0713582	0.108012	0.105612	0.590874	0.333614	0.791267	0.272151	0.348423	0.277377	0.279431	0.463155	0.0469422	0.415162	0.00741339	0.105335	0.0059128	0.0272824	0.0745576	0.000196451
1.32619	1.23998	1.74445	1.36332	0.895309	1.70601	1.41454	1.75778	0.647768	0.575048	0.417615	1.17553	1.02027	1.77691	0.56736	0.415997	1.48202	0.0548021	0.803609	0.816151	0.0170828	0.124939	1.76595	0.950419	0.574465	0.0433064	0.495798	0.984675	0.507317	0.0308673	0.191606	0.11148	0.162869	0.135526	0.482261	0.334242	0.844827	0.292097	0.310028	0.355501	0.260107	0.457755	0.0784977	0.517652	0.0269178	0.112674	0.0263994	0.0512257	0.0803613	0.0127234
1.07779	1.10656	1.32098	1.13094	0.817945	1.21857	1.03757	1.37606	0.61791	0.538583	0.416145	0.905488	0.878354	1.19508	0.494622	0.427276	1.13181	0.179839	0.712093	0.630229	0.149016	0.229009	1.30458	0.772801	0.524405	0.177758	0.518032	0.807713	0.484075	0.142603	0.250764	0.190477	0.241274	0.216812	0.55494	0.340016	0.60215	0.334395	0.333811	0.285078	0.335547	0.3811	0.169123	0.389383	0.154112	0.198047	0.128422	0.175058	0.180613	0.130624
1.19071	1.06883	1.59134	1.20918	0.797015	1.60209	1.30121	1.55245	0.588373	0.528626	0.395373	1.12241	0.889473	1.6999	0.551009	0.384283	1.38443	0.0531685	0.73967	0.773313	0.0207824	0.120021	1.62234	0.906759	0.544616	0.0446795	0.46208	0.981801	0.513945	0.0367534	0.224848	0.122791	0.162821	0.12974	0.406911	0.335192	0.833601	0.263275	0.300298	0.374469	0.244483	0.468884	0.0964431	0.547733	0.0207354	0.133433	0.0398251	0.038819	0.086136	0.0228328
0.624996	0.65349	0.808551	0.810294	0.699088	0.802453	0.641422	0.892892	0.564554	0.447898	0.423393	0.669216	0.621503	0.75868	0.461683	0.42811	0.774777	0.288272	0.615604	0.432383	0.289401	0.354404	0.838411	0.641853	0.512099	0.320385	0.620542	0.525072	0.487731	0.347037	0.389138	0.251688	0.306067	0.327657	0.477823	0.388549	0.441673	0.430455	0.355621	0.245416	0.374114	0.304055	0.275496	0.333078	0.292987	0.338016	0.280423	0.307619	0.306029	0.320781
0.174467	0.149586	0.115866	0.108216	0.0556591	0.0882069	0.167438	0.106175	0.0382581	0.134431	0.0418245	0.0619856	0.189638	0.0872213	0.03948	0.0371444	0.0772583	0.131452	0.0411065	0.37996	0.234223	0.186279	0.10007	0.0502406	0.0402131	0.17189	0.110613	0.338819	0.15842	0.534314	0.731547	0.278787	0.143194	0.309621	0.491505	0.428299	0.219572	0.281412	0.75021	0.348868	0.85181	0.734481	0.278311	0.175423	0.204626	0.739422	0.503987	0.107297	0.555006	0.638765
0.147914	0.110194	0.197628	0.199995	0.213719	0.245349	0.198993	0.212402	0.213943	0.283892	0.245418	0.244964	0.265136	0.267952	0.245135	0.249021	0.256049	0.588102	0.20832	0.310897	0.804071	0.604161	0.235111	0.235656	0.237627	0.624016	0.37979	0.265064	0.577071	1.17785	1.20096	0.701614	0.515407	0.71506	0.172141	0.60023	0.396752	0.559186	0.467162	0.629693	0.649503	0.464946	0.766485	0.517254	0.668291	0.912767	1.10504	0.488862	0.899242	1.27734
0.372445	0.405639	0.347058	0.317087	0.222905	0.274914	0.332536	0.370932	0.159985	0.235229	0.11759	0.193607	0.351285	0.244812	0.111869	0.117488	0.250924	0.148351	0.184571	0.325017	0.214933	0.210173	0.320862	0.183664	0.145163	0.190888	0.216082	0.388366	0.205903	0.407691	0.441133	0.198739	0.145183	0.279523	0.627894	0.387117	0.226559	0.308639	0.51226	0.212787	0.583009	0.434219	0.233068	0.163074	0.209422	0.490419	0.32906	0.15435	0.37693	0.447402
0.25291	0.26568	0.229764	0.233794	0.198498	0.195757	0.230486	0.259084	0.165544	0.209969	0.128063	0.159282	0.287364	0.178075	0.111927	0.134988	0.194479	0.20129	0.16431	0.286254	0.303952	0.27354	0.223813	0.15285	0.132728	0.278388	0.222762	0.280715	0.207816	0.519357	0.517282	0.26875	0.194194	0.349409	0.534721	0.496555	0.217767	0.370556	0.537603	0.223853	0.670669	0.474892	0.283041	0.154018	0.309466	0.627528	0.443837	0.240173	0.51942	0.599211
0.166467	0.141237	0.200492	0.223527	0.235374	0.208919	0.198495	0.22113	0.197433	0.291027	0.226704	0.20036	0.280093	0.20717	0.199875	0.236115	0.21259	0.536675	0.202613	0.298962	0.730486	0.527585	0.214383	0.19839	0.220852	0.563468	0.351842	0.262786	0.448691	1.04279	1.00697	0.644183	0.456503	0.663179	0.252157	0.587365	0.311911	0.505037	0.490086	0.556946	0.654305	0.471307	0.67217	0.418098	0.636664	0.855337	1.00001	0.452668	0.866141	1.17064
0.233175	0.234743	0.233705	0.243451	0.208666	0.195818	0.225874	0.255609	0.163864	0.237448	0.142279	0.161124	0.291735	0.179441	0.124246	0.138023	0.195386	0.253169	0.168303	0.30615	0.3807	0.33793	0.222671	0.152702	0.152748	0.325536	0.257941	0.270155	0.257969	0.63265	0.608488	0.312437	0.231022	0.412872	0.45931	0.509524	0.212191	0.404139	0.532221	0.297985	0.636875	0.47847	0.3723	0.189397	0.372105	0.659063	0.544887	0.267399	0.592509	0.719135
0.0850202	0.0636552	0.093988	0.0941406	0.109463	0.0961297	0.103551	0.097101	0.114641	0.229296	0.129398	0.0975932	0.201891	0.104812	0.107499	0.156614	0.111511	0.447205	0.109091	0.270155	0.663326	0.516572	0.109371	0.102606	0.133114	0.501874	0.282721	0.240503	0.402717	1.10588	1.07336	0.560827	0.371857	0.623228	0.266031	0.630608	0.259646	0.51748	0.569583	0.511269	0.740733	0.532491	0.645903	0.338161	0.612271	0.931881	0.974141	0.408804	0.915494	1.23726
0.0355494	0.0189026	0.0242235	0.0708756	0.118558	0.0351803	0.0612197	0.035202	0.130703	0.250789	0.185442	0.0496882	0.169868	0.0347637	0.114341	0.19826	0.0537478	0.56357	0.101486	0.219695	0.839041	0.671301	0.0351399	0.0700964	0.168998	0.702384	0.342719	0.173173	0.40786	1.22008	0.950254	0.612851	0.471813	0.759474	0.248653	0.72253	0.224089	0.624761	0.512127	0.475964	0.723482	0.444333	0.773793	0.318383	0.823015	1.04352	1.07207	0.588714	0.988402	1.3968
0.0440519	0.032484	0.0344709	0.0653536	0.0798839	0.0404396	0.0719072	0.0444232	0.0833086	0.220716	0.122634	0.0408824	0.188433	0.03934	0.0807933	0.143024	0.0538051	0.521333	0.0725149	0.266746	0.799459	0.605894	0.0558554	0.0532344	0.108771	0.609801	0.297266	0.20217	0.399137	1.25218	1.0792	0.651406	0.451297	0.734149	0.228351	0.710479	0.247361	0.596322	0.555404	0.565816	0.774313	0.509057	0.774918	0.346779	0.748117	1.05599	1.15059	0.494566	1.01754	1.45995
0.25348	0.233816	0.276539	0.223892	0.16428	0.28723	0.275896	0.264867	0.140509	0.234745	0.133714	0.228257	0.251823	0.290005	0.156011	0.131662	0.251411	0.273429	0.154924	0.387966	0.414611	0.321586	0.277019	0.196351	0.160792	0.295007	0.22991	0.382422	0.322036	0.706906	0.908117	0.413684	0.261028	0.430674	0.296657	0.438981	0.322902	0.33488	0.551292	0.539149	0.63479	0.58703	0.466172	0.379709	0.347878	0.732756	0.729453	0.228797	0.699865	0.831928
0.0766469	0.0489781	0.0753914	0.0992407	0.113412	0.0925908	0.0998006	0.0778903	0.11285	0.226855	0.167418	0.108573	0.191802	0.108301	0.124457	0.178151	0.104302	0.515458	0.111148	0.253201	0.772261	0.58478	0.0956873	0.101432	0.150918	0.572991	0.296847	0.214756	0.468823	1.20069	1.08926	0.639771	0.447887	0.70863	0.214859	0.673173	0.270778	0.568198	0.499507	0.576057	0.72416	0.490328	0.752193	0.393374	0.695865	1.02001	1.13942	0.482471	0.988328	1.41689
0.105069	0.0811309	0.0514505	0.0471562	0.0244154	0.0311643	0.102007	0.0429247	0.012859	0.119995	0.0165859	0.0168254	0.142694	0.0280356	0.00904019	0.0192451	0.0279494	0.142503	0.0103388	0.359903	0.28087	0.218603	0.0417423	0.0169773	0.0250763	0.189392	0.102007	0.33853	0.170957	0.677689	0.902207	0.320734	0.13963	0.358485	0.428728	0.450432	0.185011	0.295339	0.762264	0.407883	0.897198	0.760266	0.353369	0.199513	0.253415	0.828145	0.636361	0.126723	0.699935	0.800081
0.28858	0.282268	0.290443	0.223836	0.151102	0.279277	0.306335	0.2784	0.112812	0.189069	0.0867587	0.195329	0.257642	0.294022	0.109276	0.0839643	0.238241	0.150054	0.125074	0.433113	0.248524	0.200406	0.292726	0.173002	0.141018	0.181333	0.171464	0.437408	0.254149	0.549438	0.784806	0.276885	0.142397	0.316462	0.40555	0.399743	0.291985	0.266657	0.57245	0.412706	0.699532	0.585376	0.329987	0.279972	0.22022	0.670684	0.543535	0.127903	0.562752	0.64539
0.147745	0.124	0.136885	0.102585	0.0798931	0.137663	0.158172	0.132706	0.0658509	0.162138	0.0567216	0.108899	0.198047	0.145274	0.0673951	0.0626202	0.124452	0.19723	0.0750041	0.311932	0.343447	0.276461	0.147622	0.0920643	0.0817052	0.256644	0.170608	0.301139	0.254556	0.731222	0.891489	0.349641	0.186752	0.40157	0.376049	0.512878	0.229889	0.357172	0.665684	0.421943	0.78123	0.626339	0.396888	0.259432	0.318452	0.82349	0.684957	0.172458	0.69405	0.864958
0.0163646	0.00190022	0.00645597	0.0449415	0.0883951	0.00922083	0.0421991	0.00675861	0.0955155	0.242859	0.191641	0.0208504	0.187744	0.00932866	0.115772	0.223806	0.0295626	0.851606	0.0721158	0.214325	1.27631	0.903767	0.0150806	0.0409023	0.150264	0.918226	0.392614	0.127511	0.568852	1.60274	1.23613	0.965221	0.727625	1.02384	0.13789	0.811249	0.286638	0.749239	0.468491	0.720752	0.699593	0.428009	1.1883	0.496876	1.06863	1.20562	1.78224	0.748349	1.33565	2.09739
0.161481	0.158602	0.173896	0.185575	0.199097	0.167605	0.168933	0.186359	0.191395	0.274998	0.213682	0.148728	0.249788	0.151828	0.163209	0.23123	0.164839	0.472499	0.179973	0.249151	0.683291	0.559838	0.167154	0.155679	0.206344	0.565708	0.330439	0.193913	0.358058	0.911809	0.703416	0.488162	0.407872	0.607341	0.317609	0.600667	0.234171	0.558776	0.44807	0.396176	0.575726	0.391358	0.625226	0.283928	0.685506	0.766906	0.865635	0.518187	0.827942	1.07827
0.0304869	0.00620349	0.0105441	0.0434619	0.0535499	0.0100338	0.0495329	0.0120655	0.0508294	0.198675	0.0826173	0.0114048	0.157135	0.00931985	0.0399045	0.108017	0.0231054	0.442925	0.0391022	0.276593	0.732906	0.556156	0.0177699	0.0206846	0.0688845	0.540687	0.237435	0.199228	0.347824	1.23553	1.14417	0.630364	0.398549	0.719616	0.259028	0.752175	0.246205	0.577883	0.636548	0.591773	0.870686	0.59091	0.745909	0.319209	0.663904	1.11449	1.19603	0.405854	1.14311	1.5041
0.204932	0.206855	0.116415	0.103995	0.0676929	0.0705306	0.167136	0.115694	0.0411878	0.149564	0.0417454	0.041577	0.20237	0.0608	0.0255423	0.0456419	0.0688102	0.154336	0.0459382	0.348157	0.28164	0.235301	0.0953936	0.0351967	0.0383413	0.211669	0.116627	0.336662	0.138615	0.544074	0.606616	0.282935	0.159685	0.340159	0.595482	0.47245	0.171602	0.334597	0.714641	0.263386	0.802604	0.634161	0.284586	0.125004	0.268934	0.675592	0.478803	0.157428	0.585403	0.658149
0.989995	1.02856	1.18281	0.965523	0.642608	1.12682	1.01253	1.14429	0.474765	0.452667	0.350313	0.820011	0.729963	1.17105	0.457733	0.344461	1.02453	0.115138	0.578057	0.66717	0.0864593	0.159935	1.13387	0.672333	0.433714	0.0957827	0.41078	0.813927	0.418864	0.0970692	0.22881	0.169732	0.199862	0.155417	0.461163	0.283699	0.688977	0.249638	0.350116	0.354178	0.309923	0.423607	0.118711	0.420919	0.0744295	0.15621	0.101614	0.089758	0.131722	0.0862543
1.24889	1.40188	1.38958	1.12069	0.70584	1.1104	1.1734	1.45912	0.449444	0.478295	0.241756	0.705008	0.936	1.02947	0.298345	0.271129	0.977937	0.0380915	0.546708	0.693983	0.0291953	0.112551	1.26996	0.596009	0.356111	0.0441332	0.392444	0.86831	0.300561	0.046633	0.151052	0.0668534	0.0935209	0.106063	0.762803	0.295507	0.51148	0.233397	0.417681	0.148204	0.357743	0.406842	0.0403578	0.225257	0.0328995	0.117382	0.0277166	0.0467967	0.0973621	0.0366473
0.813255	0.855317	0.953977	0.780634	0.508994	0.887343	0.829528	0.930891	0.382754	0.356163	0.267143	0.664923	0.580984	0.927299	0.3738	0.274328	0.813225	0.106547	0.462484	0.636139	0.0866447	0.125492	0.933035	0.541745	0.343155	0.0854711	0.329528	0.719558	0.338396	0.115697	0.264405	0.180405	0.182438	0.18199	0.459471	0.290658	0.656899	0.252851	0.372533	0.325281	0.375753	0.468728	0.145823	0.386907	0.0738962	0.209224	0.139802	0.0757078	0.170885	0.132343
0.63572	0.65793	0.711196	0.583113	0.405293	0.661879	0.637791	0.697146	0.305351	0.328094	0.218553	0.480924	0.508403	0.668355	0.275665	0.228985	0.605565	0.155889	0.357279	0.491591	0.183074	0.200393	0.701961	0.399195	0.273724	0.166861	0.292091	0.577358	0.295631	0.264011	0.339799	0.232757	0.219765	0.25409	0.552155	0.375596	0.493775	0.32097	0.525374	0.267652	0.559969	0.508193	0.192806	0.2933	0.182109	0.363483	0.240152	0.146222	0.29776	0.298219
0.394097	0.401879	0.306267	0.235867	0.120965	0.234609	0.356691	0.278472	0.0797956	0.144883	0.0585958	0.138242	0.280326	0.22606	0.06555	0.0606616	0.198988	0.0943504	0.100613	0.45291	0.159642	0.138191	0.260454	0.106223	0.0724586	0.114821	0.115532	0.458886	0.150459	0.326442	0.511583	0.232396	0.120361	0.231126	0.579152	0.319804	0.278543	0.230206	0.685737	0.291933	0.74143	0.706827	0.195342	0.172968	0.140267	0.476475	0.326028	0.0760816	0.370698	0.397278
0.964436	1.01078	1.08659	0.763957	0.45598	0.959872	0.918339	1.04571	0.29917	0.312737	0.186336	0.618972	0.678515	0.963447	0.270058	0.172619	0.789565	0.0270351	0.383299	0.678026	0.0202604	0.0712815	1.0111	0.489083	0.272556	0.0300673	0.242595	0.791231	0.269721	0.0666647	0.236347	0.0704333	0.0786107	0.0985982	0.615639	0.257927	0.547383	0.174858	0.447538	0.253784	0.384244	0.565348	0.0647508	0.333269	0.0183451	0.242094	0.0743959	0.0182342	0.130589	0.0783592
0.944548	1.03893	1.06367	0.775091	0.45974	0.940666	0.970971	1.02832	0.317889	0.328526	0.196166	0.615685	0.64377	0.962317	0.282118	0.189872	0.807035	0.0251833	0.390591	0.675699	0.0134124	0.0610791	1.00617	0.486337	0.280203	0.02507	0.256025	0.841676	0.270127	0.0466439	0.218889	0.08075	0.0840396	0.0928134	0.620094	0.244619	0.539123	0.177118	0.443406	0.240004	0.343272	0.521866	0.0617741	0.320381	0.012922	0.192381	0.0517257	0.021606	0.103436	0.04835
0.0626938	0.0390419	0.0718307	0.083352	0.121423	0.108551	0.0975793	0.0713112	0.137885	0.235805	0.202696	0.139846	0.193966	0.125127	0.193441	0.212089	0.1301	0.561157	0.133111	0.266802	0.78769	0.587918	0.0957408	0.133829	0.182989	0.593268	0.290216	0.187394	0.402897	1.07479	0.996134	0.687849	0.508106	0.698507	0.216853	0.641038	0.31619	0.534929	0.494218	0.675468	0.682206	0.48849	0.851999	0.480629	0.700373	1.0003	1.24379	0.500874	1.00725	1.34451
1.33103	1.66572	1.08235	0.738845	0.352969	0.6908	1.10789	1.02939	0.174101	0.292531	0.0688701	0.357174	0.792009	0.634658	0.0964355	0.0811155	0.563108	0.0029978	0.236325	0.750364	0	0.0312179	0.848455	0.265271	0.132552	0.00150262	0.182368	0.896496	0.131727	0.00835597	0.10993	0.0224331	0.0192896	0.0452076	1.03798	0.197907	0.338563	0.120288	0.469785	0.0867098	0.342694	0.456153	0.00682025	0.119576	0.00091787	0.102594	0.00186627	0.00328745	0.0600583	0.000951408
0.390442	0.41671	0.288537	0.234509	0.129271	0.200722	0.33225	0.287603	0.079009	0.17275	0.0467417	0.122608	0.307439	0.185864	0.0555284	0.0588456	0.171202	0.0615182	0.0977331	0.38568	0.118152	0.116486	0.242428	0.100531	0.0635232	0.0980308	0.119519	0.383063	0.0982851	0.289849	0.369249	0.149636	0.094839	0.196437	0.698729	0.342931	0.194898	0.210952	0.62261	0.183067	0.61691	0.550335	0.155288	0.115144	0.123893	0.422268	0.261765	0.0703863	0.344073	0.356069
1.11099	1.21168	1.09845	0.835283	0.523964	0.848334	0.996232	1.12454	0.328443	0.418712	0.168576	0.530539	0.823408	0.772868	0.202426	0.191741	0.721232	0.019032	0.4016	0.615854	0.0108426	0.0753316	0.955996	0.433939	0.247595	0.0208191	0.267149	0.734203	0.211597	0.0264121	0.122446	0.0395631	0.0558441	0.0755643	0.874367	0.267857	0.388582	0.191225	0.386476	0.11384	0.30816	0.3796	0.0249417	0.174654	0.0191904	0.129863	0.0164284	0.0261822	0.07664	0.0176066
0.638784	0.736313	0.469441	0.333478	0.15967	0.294894	0.531581	0.437668	0.0726757	0.172373	0.0398275	0.150827	0.41934	0.268052	0.0451594	0.0464342	0.239789	0.0267812	0.103902	0.533975	0.0533226	0.0615078	0.366946	0.112243	0.0589337	0.0426526	0.104776	0.516957	0.0703446	0.143255	0.261957	0.10425	0.05324	0.134116	0.911565	0.256465	0.224519	0.147413	0.650856	0.149336	0.54695	0.544659	0.0869255	0.0985415	0.0478513	0.279588	0.143916	0.0287322	0.214655	0.18076
0.905508	1.20698	0.586362	0.400056	0.139073	0.308041	0.705908	0.535436	0.0504154	0.162904	0.0175712	0.122453	0.486301	0.271713	0.0239366	0.0270041	0.243078	0.000498755	0.0796859	0.629416	0.00366114	0.0206752	0.424925	0.0786719	0.0323648	0.00331258	0.0760766	0.733575	0.0393003	0.0236902	0.117115	0.0224336	0.00924839	0.0450597	1.12256	0.158716	0.187956	0.0870497	0.605103	0.0423611	0.469787	0.510199	0.00640635	0.035731	0.0053764	0.140996	0.0106824	0.00523623	0.0916761	0.0173759
1.21805	1.62643	0.927974	0.637526	0.273752	0.55669	0.97813	0.871543	0.119157	0.232084	0.0482817	0.259892	0.705947	0.496069	0.0579695	0.0544668	0.446607	0.000682948	0.165257	0.718085	8.01072e-05	0.0262575	0.707328	0.186271	0.0862436	0.00147301	0.132748	0.845021	0.0787727	0.00710256	0.0968527	0.0175039	0.00968212	0.0371253	1.15405	0.183949	0.289775	0.104315	0.497051	0.054845	0.367541	0.478213	0.00185973	0.0636709	0.000430939	0.106472	0.00044963	0.00333154	0.0624729	0.00110992
0.187328	0.192117	0.119265	0.105563	0.0496302	0.0883798	0.197311	0.102919	0.0273288	0.103068	0.0223167	0.0469562	0.169505	0.0892149	0.0293028	0.0316856	0.0769354	0.127289	0.0324824	0.426779	0.231181	0.176586	0.100129	0.0340574	0.0274174	0.138424	0.0785329	0.380083	0.127756	0.427826	0.61486	0.36466	0.162198	0.31869	0.398604	0.340198	0.241734	0.221503	0.710629	0.396134	0.723096	0.684612	0.277921	0.191419	0.169932	0.538736	0.478322	0.0865078	0.485748	0.543005
0.156649	0.136369	0.0902306	0.0780325	0.0423614	0.0643492	0.141172	0.0785985	0.0259463	0.115337	0.0230788	0.0410198	0.155734	0.0635925	0.025075	0.0271633	0.0587348	0.114684	0.0274213	0.3934	0.216364	0.166251	0.0790104	0.0293333	0.0260609	0.147434	0.0741448	0.332987	0.133064	0.511078	0.674569	0.275894	0.133086	0.308018	0.50405	0.414145	0.205711	0.261995	0.794282	0.357361	0.834643	0.722824	0.275829	0.167158	0.200657	0.700646	0.503807	0.0972054	0.569908	0.623001
0.540546	0.69824	0.306787	0.195948	0.0607092	0.14261	0.424944	0.268454	0.0201136	0.0892148	0.0102574	0.05596	0.289369	0.121953	0.0149277	0.0112681	0.109548	0.00427867	0.0289553	0.507903	0.0100857	0.018158	0.198838	0.0373521	0.0176359	0.0106077	0.0381155	0.575659	0.026572	0.0699167	0.198688	0.0390025	0.0120903	0.0552163	0.90977	0.165141	0.149591	0.0785132	0.656166	0.0789774	0.541078	0.542817	0.025049	0.041915	0.012415	0.250445	0.0462498	0.00508527	0.149007	0.0712294
0.971859	1.33272	0.62845	0.405455	0.135103	0.32379	0.757488	0.554278	0.0420612	0.145328	0.0139738	0.119375	0.487198	0.280792	0.0181509	0.0269121	0.241987	0.000477079	0.0666283	0.643858	0.000396966	0.0161656	0.431922	0.0776725	0.0334792	0.00117686	0.0641454	0.771898	0.0369251	0.00994106	0.11525	0.0182938	0.00251298	0.0348034	1.00904	0.141891	0.214002	0.0688118	0.549575	0.0511189	0.424131	0.526014	0.00346125	0.0432016	0.00175968	0.131992	0.00656788	0.00146115	0.0955248	0.00786333
0.880448	1.15499	0.616975	0.432172	0.164973	0.350923	0.710515	0.557718	0.0730961	0.172235	0.0310692	0.157504	0.487561	0.308726	0.0375042	0.044009	0.277667	0.00814939	0.0998971	0.610322	0.0122372	0.0277953	0.445429	0.111883	0.0575057	0.00976792	0.0758366	0.699582	0.0557777	0.0530278	0.16069	0.0380525	0.0137571	0.0555098	0.916058	0.177977	0.218859	0.0984967	0.53736	0.0812585	0.435306	0.524768	0.0252867	0.0740068	0.0126375	0.173542	0.0415598	0.0100844	0.140559	0.0530794
0.944745	1.30036	0.694085	0.480698	0.199453	0.402866	0.74808	0.643403	0.088236	0.181803	0.0292567	0.177974	0.518986	0.358349	0.0431214	0.0411999	0.321113	0.0022947	0.113023	0.636088	0.00427568	0.0263919	0.519136	0.136178	0.067514	0.00411381	0.109629	0.785006	0.0722288	0.0371311	0.152314	0.0266452	0.0122038	0.041921	0.984132	0.170859	0.241615	0.0947291	0.539248	0.0623952	0.428664	0.490769	0.0193884	0.0718786	0.00609741	0.158698	0.0305963	0.00432704	0.113917	0.0329086
0.0513435	0.0249163	0.0145078	0.03674	0.0223243	0.0030146	0.0578301	0.0127678	0.0113491	0.147223	0.026223	0.00166969	0.132755	0.0023226	0.00631571	0.0308887	0.00971434	0.200601	0.0115565	0.298871	0.386301	0.309725	0.0134958	0.00413693	0.0246788	0.280174	0.124573	0.229417	0.194176	0.797453	0.880554	0.367812	0.192976	0.441437	0.403775	0.572965	0.180443	0.390519	0.732455	0.397128	0.875758	0.664854	0.430537	0.197123	0.363944	0.906091	0.740099	0.197971	0.834372	0.966974
0.0912875	0.0908241	0.0509709	0.0662418	0.0387268	0.0338931	0.105814	0.0567344	0.0252374	0.143314	0.0291216	0.0162972	0.170676	0.0266059	0.0148278	0.0312931	0.0357439	0.163395	0.0222581	0.31504	0.311897	0.246565	0.0509418	0.0156116	0.0289814	0.227874	0.131775	0.285738	0.167711	0.669488	0.786827	0.302535	0.158199	0.368105	0.492434	0.500958	0.171294	0.353802	0.723864	0.320679	0.835637	0.649919	0.345538	0.161601	0.29752	0.788331	0.596983	0.154913	0.686641	0.79046
0.0448113	0.0270521	0.0200434	0.0508149	0.0749883	0.0164713	0.0599932	0.0143267	0.0743952	0.168973	0.137824	0.0227532	0.173147	0.0157627	0.085935	0.153606	0.0278368	0.596309	0.0606551	0.274985	0.873439	0.605037	0.0256025	0.0341352	0.0995511	0.609113	0.266509	0.22305	0.421066	1.19356	1.13129	0.782351	0.532572	0.750984	0.221282	0.63037	0.271939	0.545026	0.592784	0.680032	0.754192	0.536073	0.810707	0.393483	0.718736	1.03409	1.24172	0.489768	1.16886	1.41096
0.0194587	0.00259595	0.00671188	0.0351266	0.0560884	0.00637366	0.0399782	0.00901124	0.0506388	0.21385	0.0959541	0.00665357	0.168474	0.00527808	0.0469648	0.119587	0.0174224	0.557112	0.0409903	0.261767	0.900554	0.69126	0.0137233	0.0146489	0.0778008	0.665347	0.293881	0.169937	0.416793	1.40569	1.22142	0.74785	0.493936	0.854674	0.209665	0.800213	0.26603	0.660005	0.5913	0.653161	0.828571	0.55357	0.921186	0.375966	0.8247	1.20578	1.43869	0.519204	1.23378	1.81721
0.0391007	0.00946884	0.0181822	0.0341637	0.035598	0.0171093	0.0533978	0.0141284	0.0253098	0.16141	0.041299	0.0138383	0.146707	0.0182195	0.0181508	0.0524878	0.0255995	0.29185	0.018602	0.30636	0.530527	0.412944	0.0195209	0.0147789	0.0400116	0.381013	0.174912	0.229714	0.27036	1.01133	1.07213	0.489522	0.274538	0.569765	0.331348	0.661123	0.230877	0.477967	0.719095	0.517181	0.935002	0.669789	0.582665	0.260602	0.486688	1.05876	0.969759	0.268201	0.991162	1.22708
1.65833	2.0799	1.64281	1.17645	0.609839	1.14637	1.4732	1.5787	0.347393	0.428421	0.173305	0.672058	1.04414	1.06402	0.221184	0.191564	0.959823	0.00663375	0.461356	0.867343	0.000111706	0.063466	1.33782	0.532452	0.285172	0.00579516	0.303753	1.08419	0.253381	0.00862441	0.135817	0.0393989	0.0395425	0.0626124	0.841795	0.257091	0.549347	0.181285	0.406772	0.152773	0.308826	0.465744	0.012723	0.212767	0.00184889	0.0958174	0.00285644	0.0101907	0.0654934	0.000287041
1.14623	1.15122	1.37735	1.09029	0.722509	1.33493	1.20516	1.35233	0.530099	0.480935	0.366786	0.943946	0.831825	1.37311	0.471068	0.352266	1.16297	0.0832155	0.649135	0.728502	0.0436062	0.131481	1.35123	0.76377	0.473057	0.0665193	0.407608	0.870379	0.419584	0.0519292	0.179139	0.135765	0.163042	0.138451	0.486194	0.313082	0.69004	0.251891	0.330724	0.33862	0.26354	0.439725	0.0998876	0.441422	0.0443622	0.108099	0.0483472	0.067021	0.100924	0.0370479
1.59371	1.90054	1.64448	1.19947	0.655328	1.1666	1.44015	1.6047	0.384406	0.449274	0.198186	0.70179	1.04877	1.0809	0.252712	0.213715	0.991794	0.0130524	0.491419	0.808763	0.00296904	0.0733426	1.35766	0.56476	0.313172	0.00995211	0.327124	1.01244	0.263734	0.0114719	0.13226	0.0447078	0.0521099	0.0707421	0.80819	0.261492	0.544502	0.193188	0.408912	0.151918	0.306884	0.44328	0.0176833	0.227099	0.00628342	0.102538	0.00436578	0.0164086	0.0709139	0.00239928
1.27905	1.59557	1.20305	0.852867	0.423547	0.892272	1.20035	1.11269	0.236415	0.293675	0.132535	0.510189	0.779041	0.861978	0.174683	0.127864	0.72247	0.0083024	0.318013	0.798106	0.00221161	0.0407721	1.00044	0.388365	0.209763	0.00315846	0.209457	0.998734	0.193199	0.00881418	0.127606	0.0384914	0.0360692	0.0497514	0.70197	0.203547	0.483407	0.135826	0.401351	0.165082	0.295474	0.500818	0.0166087	0.198671	0.00294209	0.0782079	0.00426336	0.00624915	0.0645946	0.00399541
1.57539	1.74169	1.64092	1.21024	0.719078	1.23717	1.42927	1.63786	0.435287	0.492431	0.234012	0.759077	1.09656	1.13683	0.289457	0.248768	1.04873	0.0157419	0.557476	0.822124	0.00602693	0.0829845	1.4042	0.627015	0.364248	0.0160344	0.361988	0.985589	0.30635	0.0161525	0.133985	0.0511547	0.0677542	0.0821952	0.791455	0.284482	0.560221	0.217982	0.396928	0.169683	0.300595	0.424532	0.0263793	0.25064	0.00899774	0.10962	0.00757485	0.0223183	0.074727	0.00498817
0.761943	0.939738	0.597009	0.397726	0.166051	0.398306	0.66423	0.522727	0.0808663	0.152611	0.0549024	0.212992	0.415987	0.382927	0.067091	0.0526236	0.310824	0.0132958	0.11525	0.624755	0.0181381	0.0279906	0.458307	0.149692	0.076857	0.0122053	0.0837616	0.673242	0.074054	0.0593244	0.172194	0.0674486	0.0296133	0.066012	0.649735	0.157861	0.273834	0.0845064	0.51269	0.162574	0.390874	0.540548	0.0441276	0.133013	0.0121525	0.1613	0.0556845	0.00825842	0.123898	0.0665661
1.58217	1.68567	1.67475	1.17506	0.656245	1.29987	1.47055	1.59294	0.40942	0.457055	0.227818	0.789867	1.00228	1.24625	0.303856	0.231262	1.06896	0.0122258	0.527368	0.885774	0.00135785	0.0724473	1.44162	0.624843	0.34804	0.00935407	0.335768	1.07208	0.311876	0.0104662	0.148188	0.0505297	0.0617497	0.0767689	0.715496	0.285126	0.633632	0.202972	0.380681	0.199474	0.29183	0.465173	0.0263406	0.292134	0.00215453	0.0926916	0.00388053	0.012963	0.0651977	0.00131452
1.38019	1.32748	1.70151	1.25602	0.772257	1.58349	1.43985	1.63337	0.525481	0.507065	0.32964	1.04268	0.968784	1.60967	0.464144	0.324671	1.31878	0.024409	0.668521	0.883002	0.000462769	0.086505	1.61496	0.815464	0.468519	0.0165571	0.407494	1.06135	0.426139	0.0117421	0.175506	0.089522	0.110969	0.105525	0.503938	0.31963	0.821249	0.248435	0.313419	0.340851	0.250442	0.491963	0.0537398	0.460738	0.00319166	0.0951095	0.011263	0.0163753	0.0716281	0.000216333
1.04129	1.18333	1.0102	0.708494	0.399875	0.857109	0.99865	0.946284	0.257786	0.275501	0.158515	0.548411	0.643927	0.865343	0.224787	0.152959	0.701145	0.0181724	0.327285	0.732293	0.00639311	0.0462512	0.900161	0.421591	0.225665	0.0122181	0.204294	0.844959	0.224064	0.0275065	0.160707	0.0707926	0.0556121	0.0736281	0.602669	0.232977	0.510188	0.13804	0.360819	0.255609	0.290785	0.509404	0.0444232	0.287548	0.00419207	0.116701	0.0344896	0.00899691	0.0921845	0.0259983
1.49974	1.93379	1.49175	1.06285	0.547665	1.08335	1.34952	1.41434	0.316354	0.360118	0.160933	0.637671	0.897556	1.04117	0.223981	0.163138	0.900922	0.0091983	0.424358	0.867894	0.000593113	0.0530709	1.23799	0.493872	0.255444	0.00461688	0.269657	1.09008	0.23858	0.00728577	0.137203	0.0404786	0.0475119	0.0624015	0.75254	0.233621	0.562125	0.164079	0.41415	0.16266	0.296563	0.489827	0.0156026	0.222312	0.0014901	0.0902874	0.00133483	0.00867469	0.0671524	0.000876528
1.26492	1.50741	1.07782	0.751908	0.384109	0.719158	1.04356	1.03338	0.213531	0.322478	0.0954867	0.402001	0.778746	0.659264	0.12814	0.108746	0.59456	0.0051185	0.27525	0.694591	0.000817489	0.0383582	0.873407	0.315358	0.16848	0.00409073	0.193058	0.821096	0.148757	0.0108586	0.11459	0.0257058	0.0238321	0.0535171	0.927475	0.193247	0.351737	0.138186	0.474935	0.101009	0.33877	0.452028	0.0115831	0.141226	0.00270954	0.117143	0.00592072	0.00341044	0.0635385	0.00663816
1.62695	1.73775	1.81429	1.32571	0.74005	1.41662	1.50104	1.75621	0.466405	0.482243	0.263871	0.874093	1.04335	1.36556	0.34792	0.272017	1.19151	0.0181222	0.602477	0.880327	0.00107902	0.0837508	1.58232	0.698232	0.392962	0.0129809	0.389297	1.119	0.346813	0.0109986	0.149349	0.05822	0.0747934	0.0870226	0.681804	0.287251	0.67967	0.220863	0.378194	0.225407	0.296729	0.477282	0.031818	0.316047	0.00529431	0.0971698	0.00417513	0.019117	0.0722361	0.0017783
1.57464	1.48337	2.01173	1.3942	0.840046	1.74056	1.69107	1.97761	0.558103	0.597201	0.332172	1.06226	1.20191	1.65924	0.445535	0.335111	1.42199	0.0216714	0.717376	0.875571	0.000413323	0.0973366	1.86354	0.850889	0.497103	0.0157272	0.441938	1.0684	0.429892	0.0154054	0.174159	0.0663474	0.0996374	0.0924327	0.648765	0.33806	0.756451	0.264283	0.365085	0.268358	0.281339	0.483551	0.0406841	0.413652	0.00432115	0.10352	0.00670936	0.0173692	0.0740462	0.00101426
0.939423	0.826547	1.21149	0.94016	0.645429	1.31175	1.00152	1.21694	0.481824	0.45382	0.33505	0.944769	0.730215	1.41215	0.479128	0.33789	1.14031	0.0787897	0.619259	0.665891	0.0567915	0.122363	1.29347	0.753979	0.483181	0.0651588	0.398577	0.783216	0.472062	0.110636	0.326861	0.146161	0.162154	0.163461	0.40592	0.339441	0.723433	0.271617	0.344852	0.38183	0.323292	0.492432	0.137781	0.548223	0.050401	0.232984	0.124422	0.0546298	0.155445	0.115305
0.583908	0.638791	0.550356	0.404041	0.234793	0.468222	0.540887	0.545048	0.151145	0.192712	0.0975629	0.302403	0.421578	0.461373	0.13933	0.094119	0.390444	0.0648696	0.199399	0.51258	0.10416	0.116729	0.514111	0.242584	0.14943	0.084824	0.17297	0.597986	0.216193	0.248256	0.454814	0.156953	0.094351	0.179171	0.607149	0.313061	0.345227	0.198255	0.541878	0.254872	0.552367	0.577137	0.145215	0.226607	0.0866581	0.424146	0.248966	0.052933	0.290812	0.294948
0.172645	0.158565	0.193117	0.18132	0.142218	0.188718	0.220567	0.191977	0.125296	0.202646	0.120205	0.147413	0.249296	0.192472	0.125695	0.143402	0.177987	0.330923	0.123579	0.343798	0.494271	0.381298	0.197242	0.137569	0.141814	0.365362	0.239851	0.340007	0.327831	0.837397	0.995698	0.506216	0.314323	0.500769	0.291148	0.504465	0.321299	0.404967	0.60212	0.504554	0.730041	0.590067	0.489761	0.315424	0.414745	0.763339	0.781221	0.270479	0.733398	0.928064
0.269858	0.255917	0.221485	0.150192	0.0890442	0.193383	0.260613	0.211203	0.0595378	0.138026	0.043868	0.120694	0.225621	0.199289	0.0624448	0.0447882	0.161128	0.101436	0.081254	0.422567	0.183591	0.150419	0.217857	0.100643	0.0766975	0.132612	0.113926	0.405419	0.169649	0.458756	0.707308	0.237455	0.120362	0.26605	0.494624	0.361883	0.257154	0.23861	0.680768	0.351028	0.754634	0.701606	0.252463	0.226404	0.156733	0.656611	0.45922	0.0782325	0.474874	0.548266
0.246696	0.241363	0.202713	0.188912	0.133584	0.161538	0.231972	0.20235	0.0914257	0.183196	0.0848898	0.113226	0.253268	0.152756	0.0777184	0.0912115	0.149489	0.195554	0.0961355	0.377986	0.317107	0.255581	0.182596	0.101703	0.089723	0.234606	0.17814	0.373502	0.224434	0.595346	0.745523	0.317366	0.180243	0.377043	0.478939	0.476481	0.213292	0.333361	0.657019	0.340578	0.774281	0.60367	0.327675	0.197156	0.283373	0.700272	0.557606	0.175207	0.582755	0.694421
0.235103	0.249605	0.239676	0.215446	0.166949	0.217296	0.261667	0.253786	0.120359	0.218716	0.111787	0.163995	0.278686	0.217282	0.113739	0.114892	0.208855	0.254779	0.139723	0.360866	0.39396	0.324827	0.2501	0.144332	0.129318	0.308984	0.220173	0.376331	0.292155	0.702837	0.827711	0.380634	0.250823	0.412077	0.401595	0.482534	0.286857	0.410828	0.600832	0.392263	0.75711	0.577316	0.389517	0.240442	0.34726	0.74117	0.645557	0.220739	0.632195	0.801716
1.68165	1.76851	1.92009	1.33283	0.744894	1.4745	1.5932	1.8083	0.469546	0.497568	0.26615	0.89927	1.10132	1.41651	0.354691	0.270211	1.22492	0.0153269	0.598995	0.927355	0.000516165	0.0785719	1.65427	0.715395	0.403358	0.0100694	0.383611	1.15741	0.358561	0.0100411	0.160913	0.059935	0.0740655	0.0861926	0.679296	0.302233	0.700059	0.22263	0.374876	0.240766	0.288401	0.489495	0.032452	0.341148	0.00266207	0.101738	0.00499816	0.0142266	0.0708941	0.000289555
1.52645	1.49498	1.86898	1.35361	0.821882	1.66329	1.55141	1.79591	0.554908	0.538788	0.337378	1.06338	1.05028	1.67005	0.463453	0.336603	1.37381	0.0263423	0.704402	0.872906	0.00110657	0.0937875	1.75069	0.843536	0.492354	0.0176525	0.435354	1.09546	0.434956	0.0126164	0.183847	0.0821352	0.106368	0.0987493	0.569641	0.335931	0.804415	0.253552	0.344377	0.302992	0.275088	0.491727	0.0516662	0.444553	0.00475726	0.105904	0.0105096	0.0231292	0.0788	0.000358875
0.553283	0.659569	0.332487	0.24443	0.0989192	0.175034	0.424831	0.306151	0.0398987	0.144402	0.0147321	0.0771678	0.32121	0.150522	0.0181738	0.0209839	0.139598	0.00858179	0.0498006	0.501678	0.0216466	0.0393308	0.237142	0.0493816	0.0270069	0.0225567	0.0524544	0.51318	0.0424109	0.115184	0.225309	0.059252	0.0234169	0.0949261	0.977578	0.235412	0.142183	0.120747	0.676593	0.0961439	0.584744	0.542874	0.0511085	0.0501799	0.025572	0.318053	0.0924291	0.0128294	0.198176	0.130663
1.2613	1.56141	1.20081	0.826502	0.410065	0.888794	1.16961	1.09061	0.228871	0.294674	0.134353	0.517156	0.755171	0.863478	0.177713	0.119961	0.718473	0.00746961	0.312858	0.814042	0.00104982	0.0395396	0.984279	0.383843	0.200402	0.00444868	0.197822	0.963474	0.185597	0.00719113	0.1174	0.038472	0.0381112	0.0520751	0.687886	0.202383	0.474681	0.131896	0.388206	0.167385	0.288757	0.476762	0.0182798	0.208165	0.00238026	0.0770179	0.0038381	0.0058924	0.0607681	0.00178959
0.805008	0.943105	0.697913	0.485426	0.238902	0.545804	0.760261	0.645886	0.14123	0.203099	0.0869264	0.332199	0.497488	0.542138	0.125779	0.0844904	0.447186	0.0150097	0.185664	0.65072	0.0129312	0.0332314	0.586635	0.237773	0.128561	0.00897717	0.11975	0.705595	0.121723	0.0436925	0.160393	0.0581038	0.0376502	0.0573565	0.602879	0.170564	0.364349	0.0930508	0.436095	0.2052	0.33585	0.508974	0.0458571	0.194006	0.0102395	0.145223	0.0441053	0.00771562	0.106242	0.0457521
0.77702	1.02522	0.510848	0.339714	0.128234	0.257438	0.603231	0.455458	0.0472224	0.138108	0.0166923	0.10421	0.419794	0.221434	0.0202972	0.024421	0.214213	0.00262111	0.0677485	0.563939	0.00472661	0.019096	0.352461	0.0658905	0.0282944	0.00726444	0.073843	0.66414	0.0299411	0.0333078	0.127843	0.0280126	0.0101679	0.0491201	1.02386	0.157549	0.169004	0.0825144	0.60342	0.03641	0.468469	0.484462	0.0101603	0.0263255	0.00658397	0.151121	0.0128575	0.00573519	0.0973946	0.0261627
0.511382	0.632402	0.383596	0.289986	0.146341	0.270549	0.450927	0.35842	0.0854238	0.148465	0.0640962	0.158245	0.318597	0.257234	0.0665174	0.0626477	0.227505	0.0556385	0.105587	0.488842	0.0931376	0.0975298	0.300375	0.116698	0.0790721	0.06945	0.0944949	0.528321	0.0933155	0.200468	0.314677	0.137449	0.0683066	0.142008	0.660692	0.224287	0.233441	0.153108	0.609001	0.203921	0.536775	0.560496	0.120384	0.132436	0.0806532	0.305641	0.175473	0.0517754	0.263404	0.223067
0.675696	0.832571	0.457307	0.291098	0.121366	0.276146	0.559599	0.409779	0.0520229	0.14114	0.0334565	0.135369	0.382659	0.245625	0.0463874	0.0291431	0.211704	0.00693186	0.0735649	0.56781	0.0135283	0.0246691	0.329214	0.0956744	0.0513036	0.0136906	0.0698931	0.605658	0.0545559	0.0743499	0.187932	0.039003	0.0144617	0.0619135	0.863245	0.171646	0.192305	0.0781291	0.599095	0.107598	0.470594	0.537807	0.0297345	0.0877084	0.0147673	0.221921	0.0504361	0.00974281	0.145348	0.07068
0.445169	0.502791	0.403535	0.335331	0.222463	0.322696	0.414541	0.399112	0.164824	0.211238	0.115418	0.223303	0.367289	0.299345	0.122109	0.120535	0.284138	0.140207	0.181548	0.432607	0.213433	0.206143	0.35354	0.178559	0.129698	0.171286	0.16682	0.427122	0.169506	0.373516	0.435197	0.230719	0.165215	0.271288	0.607751	0.34993	0.26391	0.268246	0.569595	0.267306	0.627343	0.570095	0.218182	0.175558	0.202757	0.469324	0.334178	0.142738	0.41348	0.432607
0.269857	0.271148	0.203315	0.184584	0.124379	0.150078	0.239276	0.204177	0.0862325	0.161698	0.060953	0.100312	0.239625	0.137739	0.0550737	0.0749637	0.143312	0.16909	0.0899274	0.38098	0.288042	0.251617	0.171943	0.0818235	0.0680399	0.217564	0.147268	0.360019	0.159694	0.548934	0.611247	0.316596	0.177338	0.348407	0.540496	0.434865	0.204579	0.332689	0.672781	0.304446	0.777004	0.607792	0.297983	0.146562	0.27514	0.641209	0.506494	0.173901	0.553861	0.651814
0.479059	0.606235	0.225801	0.159704	0.043501	0.0905512	0.365819	0.199992	0.0125541	0.0897168	0.00607454	0.0285198	0.255914	0.072498	0.00621961	0.00961333	0.0724443	0.00208031	0.017069	0.473538	0.00537193	0.0150463	0.144869	0.0182673	0.0101309	0.00914289	0.0320034	0.528424	0.013722	0.0713579	0.207383	0.0350409	0.00829668	0.0573112	0.952326	0.167571	0.122884	0.0792737	0.692353	0.0700002	0.558646	0.576568	0.0229814	0.0241788	0.00818534	0.247707	0.0438406	0.00565103	0.15469	0.0671916
0.168433	0.139952	0.117977	0.0863913	0.0470611	0.104368	0.165556	0.108044	0.0332477	0.136245	0.0504912	0.0829433	0.154918	0.111006	0.0560852	0.0537644	0.095375	0.148779	0.0430381	0.386975	0.264085	0.209262	0.117986	0.0593467	0.0484	0.170752	0.100694	0.3408	0.163507	0.544345	0.75162	0.328772	0.168652	0.342198	0.40926	0.388979	0.249175	0.258128	0.718168	0.439124	0.776931	0.696803	0.341022	0.252567	0.21034	0.695504	0.592638	0.116234	0.593626	0.674991
0.709962	0.838706	0.606476	0.489015	0.25866	0.407176	0.581678	0.609378	0.144902	0.247491	0.0725159	0.232958	0.50759	0.352353	0.0838703	0.0897599	0.349405	0.0320016	0.174474	0.480133	0.0502469	0.0785886	0.489048	0.178375	0.0961429	0.0524153	0.151036	0.541185	0.10095	0.116766	0.178427	0.0624504	0.0476666	0.111574	0.92826	0.260717	0.208072	0.187261	0.501521	0.0779064	0.474694	0.420257	0.0593143	0.0703592	0.0580078	0.246382	0.0878792	0.0422191	0.185177	0.133683
0.351209	0.36216	0.22042	0.141331	0.0567455	0.147317	0.301997	0.192599	0.0324476	0.112687	0.0191557	0.0907111	0.222537	0.143784	0.0327515	0.0184516	0.110424	0.0173077	0.0411962	0.434128	0.0421683	0.0517759	0.163877	0.0604957	0.0340234	0.0311345	0.0444091	0.448146	0.0649817	0.202954	0.386606	0.0853335	0.0338277	0.113505	0.697959	0.251973	0.182713	0.133353	0.693819	0.20209	0.63108	0.653083	0.0897719	0.132163	0.0436587	0.437967	0.184822	0.0173706	0.286703	0.240616
0.119148	0.0893618	0.0610691	0.0494161	0.0241993	0.0470805	0.111016	0.0547328	0.0137529	0.113776	0.019422	0.0327907	0.136173	0.0514191	0.0159694	0.0156807	0.0385452	0.0908504	0.0140054	0.377561	0.197087	0.155357	0.0569468	0.0210908	0.0203189	0.136753	0.0720007	0.316442	0.128866	0.519921	0.722855	0.239595	0.115003	0.292662	0.525029	0.430741	0.192681	0.265594	0.806923	0.349589	0.876055	0.747816	0.277101	0.168082	0.184214	0.761818	0.513046	0.0786423	0.57762	0.649664
0.0656589	0.0415784	0.0498638	0.0584661	0.0643106	0.0596615	0.0818197	0.0527373	0.0613641	0.17541	0.0814811	0.055038	0.179316	0.061761	0.0617575	0.0930987	0.0601738	0.318987	0.049753	0.288942	0.533788	0.418418	0.0598756	0.0491574	0.0709789	0.391861	0.176424	0.211519	0.26615	0.942	0.938923	0.486764	0.304663	0.556009	0.339106	0.606015	0.242594	0.47977	0.635327	0.503268	0.827072	0.609023	0.594126	0.280589	0.495829	0.992518	0.926766	0.306517	0.910447	1.15934
0.0682586	0.0392431	0.0443878	0.0413149	0.0297849	0.0499051	0.0829108	0.0419339	0.0321393	0.140882	0.040537	0.0466904	0.138308	0.0566514	0.0350582	0.04249	0.0508826	0.193364	0.030501	0.323219	0.372231	0.288363	0.0540707	0.0368669	0.0454362	0.254239	0.129664	0.249512	0.212206	0.759507	0.93725	0.381612	0.204625	0.44315	0.364771	0.527472	0.23366	0.364342	0.721955	0.472727	0.88527	0.70142	0.450878	0.262944	0.332114	0.920366	0.776812	0.166788	0.793338	0.945647
0.0566443	0.0275616	0.0174614	0.0320714	0.0255617	0.00835021	0.0691002	0.0166645	0.0162388	0.137498	0.0214655	0.00549551	0.136882	0.00805695	0.00967797	0.0294752	0.012241	0.167059	0.0107092	0.321209	0.334545	0.273823	0.0182995	0.00558406	0.0230255	0.235213	0.127422	0.270165	0.179893	0.744461	0.874556	0.331928	0.170388	0.413707	0.452268	0.554978	0.186374	0.366817	0.790139	0.38886	0.915379	0.707911	0.39546	0.18075	0.315825	0.908177	0.6829	0.161165	0.780398	0.893514
0.0217761	0.00591305	0.00840272	0.0552046	0.11032	0.0152742	0.0475208	0.0150769	0.128528	0.261785	0.217739	0.0317234	0.191673	0.0177482	0.135745	0.240948	0.0408364	0.820423	0.0942909	0.227017	1.16404	0.855998	0.0226364	0.0595263	0.160359	0.892414	0.392644	0.150683	0.558396	1.55901	1.21635	0.935775	0.681535	1.00489	0.163394	0.788324	0.289298	0.701943	0.501261	0.678446	0.719774	0.447004	1.02609	0.46758	1.01852	1.13869	1.46075	0.731885	1.21492	1.76145
0.210083	0.205144	0.17528	0.165198	0.13523	0.143247	0.205262	0.167315	0.131758	0.215462	0.139525	0.118178	0.231344	0.136071	0.118534	0.14832	0.137664	0.33286	0.122753	0.324253	0.480482	0.387259	0.162821	0.125427	0.161154	0.368058	0.238029	0.310681	0.303978	0.718618	0.754172	0.420884	0.274295	0.456712	0.334608	0.438247	0.226377	0.344518	0.502789	0.393698	0.608855	0.471973	0.474253	0.270877	0.426866	0.687603	0.672693	0.298822	0.680872	0.814665
1.00138	0.868171	1.43401	1.36556	1.28806	1.55231	1.04857	1.55795	1.04448	0.8671	0.695983	1.30398	1.05585	1.41559	0.759765	0.709502	1.42424	0.151438	1.19415	0.538934	0.0677792	0.266101	1.48645	1.22061	0.894703	0.153763	0.72139	0.626961	0.603228	0.0727454	0.156184	0.132611	0.256572	0.191772	0.439267	0.356926	0.644051	0.391466	0.252833	0.251691	0.243567	0.278247	0.129708	0.466191	0.107252	0.139638	0.0498963	0.197656	0.111108	0.0349049
1.55155	1.52137	1.85681	1.42536	0.901969	1.46592	1.46216	1.93192	0.575266	0.618716	0.317323	0.943271	1.23194	1.32816	0.386975	0.337322	1.25144	0.0248442	0.705503	0.768641	0.00674926	0.109315	1.65276	0.798215	0.488232	0.0229889	0.457939	0.934652	0.385798	0.0191847	0.147113	0.0628252	0.0846452	0.09353	0.722513	0.312016	0.626235	0.258994	0.368938	0.200344	0.299119	0.402738	0.0368465	0.323583	0.0120116	0.113339	0.00864846	0.0341145	0.0737878	0.00541697
0.970735	1.31705	0.613941	0.390848	0.122552	0.302248	0.740543	0.540811	0.0353248	0.144758	0.011116	0.0988163	0.481727	0.255679	0.0138451	0.0210238	0.222799	0.000107909	0.0563672	0.650885	0	0.0109602	0.416815	0.0650763	0.0256083	0.000399467	0.0614416	0.774705	0.0275542	0.00878408	0.107859	0.0150035	0.00233533	0.0298636	1.06277	0.131973	0.196834	0.0611325	0.552213	0.0360756	0.412455	0.510261	0.00224862	0.0294391	0.0010315	0.124202	0.00251081	0.00242322	0.072892	0.00211638
0.106407	0.0856176	0.0302797	0.0362276	0.0139993	0.00654545	0.102233	0.0236823	0.00406326	0.102304	0.00333839	0.00236291	0.132858	0.00539283	0.000457615	0.00597447	0.00754087	0.049095	0.00269281	0.345451	0.128171	0.115737	0.0240183	0.0030894	0.00729535	0.0913823	0.0508371	0.314141	0.0853706	0.41396	0.600065	0.180155	0.0648924	0.226489	0.607206	0.371455	0.139302	0.217353	0.797621	0.249995	0.833155	0.728551	0.195638	0.0960381	0.119892	0.638678	0.371332	0.0515392	0.529397	0.502816
1.2142	1.4464	1.17801	0.894062	0.493828	0.847792	1.05917	1.15826	0.282543	0.357788	0.140934	0.493616	0.781294	0.783527	0.177998	0.165807	0.730655	0.0139327	0.35962	0.699322	0.0125035	0.0700783	1.0049	0.389383	0.214075	0.0210709	0.268099	0.875052	0.200711	0.0427922	0.155816	0.0491388	0.0483321	0.0787929	0.877467	0.264214	0.439047	0.190405	0.476656	0.118092	0.40222	0.451497	0.0229125	0.144765	0.0151361	0.142914	0.024758	0.0173096	0.101292	0.0358166
1.07848	1.24204	1.06175	0.838592	0.484673	0.823223	0.957722	1.06964	0.301178	0.339308	0.164579	0.502891	0.734539	0.784522	0.211663	0.176224	0.735045	0.035867	0.381664	0.640152	0.0415418	0.0957072	0.980053	0.413502	0.245336	0.0494981	0.288365	0.856718	0.233945	0.0769019	0.216225	0.0821743	0.0781735	0.108191	0.796753	0.254646	0.453004	0.208412	0.503116	0.123656	0.433188	0.440543	0.0562938	0.177637	0.0447336	0.164116	0.0562419	0.0388997	0.13702	0.0736077
1.23628	1.37752	1.29389	0.963642	0.532131	1.03891	1.16625	1.25445	0.33089	0.37311	0.192345	0.640931	0.834535	1.02211	0.268387	0.20503	0.887216	0.0197834	0.439941	0.755454	0.0141623	0.0712012	1.1647	0.505304	0.290341	0.0226289	0.290155	0.948774	0.276959	0.0350131	0.190836	0.0729302	0.0733262	0.0921848	0.714361	0.265774	0.545753	0.19141	0.431234	0.17437	0.340488	0.493568	0.0333218	0.245677	0.0137986	0.136486	0.0257365	0.0161371	0.0864083	0.032486
0.999233	1.06553	1.06076	0.802191	0.467486	0.928519	0.981684	1.04153	0.30708	0.350394	0.196016	0.596494	0.6564	0.932678	0.266109	0.198458	0.794056	0.0329332	0.398856	0.678064	0.0215335	0.0705697	0.985602	0.469726	0.274586	0.0258226	0.25775	0.816925	0.27743	0.0584433	0.224618	0.0816204	0.0899659	0.100871	0.611811	0.251357	0.553623	0.197791	0.418328	0.244488	0.3815	0.505176	0.0622096	0.29035	0.0216881	0.173615	0.0593611	0.0226822	0.112735	0.0624927
1.10351	0.965545	1.49445	1.19042	0.823243	1.61016	1.22419	1.51125	0.616072	0.554096	0.425518	1.15437	0.875333	1.73359	0.580023	0.416797	1.41227	0.072053	0.768444	0.753062	0.0367218	0.144328	1.59238	0.932921	0.581957	0.0612311	0.493502	0.906958	0.548197	0.0544974	0.250974	0.13861	0.180302	0.151783	0.411479	0.341849	0.839584	0.290687	0.293279	0.413249	0.283349	0.457927	0.113358	0.574105	0.0371981	0.153607	0.0623161	0.0541294	0.104671	0.0437479
1.42316	1.50693	1.54816	1.09185	0.614224	1.29804	1.41523	1.44123	0.383682	0.416516	0.229161	0.82027	0.907954	1.30017	0.327039	0.224154	1.075	0.0136278	0.506261	0.903106	0.000423849	0.0601872	1.37322	0.628468	0.347775	0.00770883	0.312364	1.04168	0.318476	0.00799188	0.154533	0.0657189	0.0721076	0.0808646	0.600254	0.276195	0.697246	0.194846	0.354884	0.271506	0.264308	0.495327	0.0372137	0.36393	0.00195649	0.0907089	0.00539256	0.00799733	0.0665183	0.00041829
1.43196	1.41887	1.70026	1.22606	0.728835	1.52097	1.45087	1.62376	0.482998	0.483454	0.296538	0.975393	0.973608	1.53067	0.414272	0.291691	1.26648	0.0200222	0.621115	0.89183	0.000792575	0.0786841	1.58875	0.762123	0.43484	0.0140785	0.373079	1.08472	0.392319	0.00967917	0.172402	0.0757714	0.0956214	0.0940971	0.541195	0.305038	0.783457	0.228823	0.322992	0.317372	0.26091	0.514097	0.0496158	0.431473	0.00321635	0.102666	0.00920648	0.0129993	0.0699396	0.000133088
0.368973	0.35806	0.326891	0.237636	0.118431	0.290864	0.359805	0.294693	0.083436	0.141352	0.071157	0.213872	0.25161	0.312652	0.106883	0.0650192	0.232882	0.0632803	0.0983894	0.47094	0.11816	0.0901998	0.294255	0.156332	0.0868914	0.0667592	0.094099	0.448661	0.153489	0.273957	0.441501	0.224266	0.107921	0.192834	0.387041	0.282245	0.348821	0.156139	0.534531	0.419956	0.516134	0.627121	0.19612	0.265896	0.0792819	0.393698	0.320559	0.0403873	0.339893	0.349443
0.657667	0.857225	0.389023	0.273845	0.0942265	0.194815	0.492678	0.342972	0.0298406	0.113292	0.0153702	0.0755229	0.32214	0.169661	0.016213	0.017227	0.152744	0.00588483	0.0419674	0.564656	0.0133828	0.0253481	0.266423	0.0470156	0.0167942	0.00922798	0.0509229	0.652064	0.0343472	0.0754089	0.200681	0.0540812	0.0163245	0.0647484	0.860608	0.162623	0.183033	0.0859011	0.656073	0.0788533	0.552384	0.564647	0.0286486	0.0406849	0.0134507	0.235776	0.0600423	0.00835058	0.151405	0.0827279
1.29939	1.54405	1.21151	0.843535	0.419032	0.888194	1.15191	1.09938	0.22837	0.297661	0.117578	0.504442	0.722851	0.860311	0.175167	0.123041	0.735628	0.00725172	0.312496	0.803867	0.00121092	0.0390767	0.998569	0.384855	0.195642	0.00458089	0.206989	0.998762	0.196968	0.00934721	0.128305	0.0466077	0.0469885	0.0518734	0.673431	0.200972	0.51149	0.139327	0.416536	0.172241	0.306926	0.498956	0.0178535	0.203542	0.00173539	0.0975913	0.00785943	0.0051283	0.0652087	0.00755003
1.11043	1.5103	0.840454	0.604691	0.268147	0.497637	0.863916	0.784685	0.117018	0.212059	0.0473412	0.23244	0.627457	0.447	0.0557464	0.0618213	0.411605	0.00309327	0.163382	0.701277	0.00469135	0.0355098	0.646544	0.17134	0.0703705	0.0076063	0.142233	0.850354	0.0824422	0.0231687	0.114692	0.0230049	0.0159462	0.045513	1.06641	0.182904	0.272677	0.114727	0.547075	0.0490057	0.409334	0.464893	0.00976866	0.0540173	0.00689814	0.131469	0.00974867	0.00642899	0.074336	0.0156345
1.22843	1.37278	1.24219	0.881215	0.468398	0.964498	1.1376	1.15158	0.279554	0.332661	0.172066	0.588386	0.736353	0.951607	0.237465	0.172476	0.817289	0.020791	0.375757	0.779506	0.0117452	0.0654049	1.06151	0.457475	0.248943	0.0183509	0.253259	0.966019	0.247957	0.0215482	0.171607	0.0670108	0.0671919	0.0773823	0.646919	0.213458	0.545989	0.157619	0.407751	0.214957	0.315291	0.503629	0.0392442	0.249553	0.00963051	0.112589	0.0237256	0.0145648	0.0828396	0.0207282
1.35288	1.72062	1.25559	0.933529	0.500224	0.853744	1.15048	1.2551	0.270107	0.353398	0.125381	0.471992	0.856659	0.7776	0.153742	0.139032	0.729916	0.00386495	0.351394	0.721011	0.00207652	0.0613342	1.03389	0.379126	0.193314	0.00775786	0.234618	0.939086	0.174747	0.0114244	0.123951	0.0263016	0.0364	0.0581163	0.978944	0.226126	0.406012	0.166467	0.475292	0.0893655	0.362857	0.43962	0.00899991	0.124806	0.00412625	0.115704	0.00505232	0.00896957	0.0764741	0.0080179
0.858842	0.783988	1.02075	0.805234	0.556653	1.06824	0.939905	0.992123	0.441358	0.386056	0.336183	0.806237	0.653508	1.14609	0.45054	0.326881	0.930193	0.125611	0.518642	0.670148	0.107649	0.138917	1.03666	0.635889	0.400283	0.0983217	0.31373	0.658411	0.359984	0.130169	0.242658	0.244372	0.211595	0.205432	0.376405	0.336335	0.66059	0.25566	0.315502	0.489211	0.268438	0.490032	0.176086	0.521618	0.086714	0.199858	0.166733	0.0933573	0.189171	0.147346
0.555567	0.612248	0.57434	0.534304	0.377255	0.525947	0.563074	0.570016	0.289959	0.310244	0.265369	0.408151	0.438683	0.533607	0.283265	0.2808	0.489003	0.311214	0.338588	0.441717	0.352675	0.329831	0.546279	0.355445	0.263049	0.295049	0.305575	0.488756	0.320141	0.376718	0.381434	0.378346	0.332817	0.35939	0.445911	0.381101	0.39638	0.327245	0.452766	0.360781	0.431359	0.418847	0.339649	0.321086	0.302019	0.332326	0.371577	0.263888	0.379874	0.426395
0.725476	0.676143	0.924133	0.771317	0.526245	1.00198	0.833974	0.901039	0.403036	0.346882	0.321051	0.781408	0.573633	1.08399	0.451	0.308213	0.894819	0.101532	0.482811	0.606304	0.0754038	0.114274	0.958102	0.617361	0.393626	0.0660557	0.302312	0.620573	0.373118	0.0860016	0.239278	0.217375	0.191995	0.177942	0.282894	0.259073	0.68425	0.220641	0.280941	0.520958	0.249935	0.431784	0.168024	0.544904	0.0531629	0.150788	0.127077	0.0627684	0.151707	0.0964974
0.165369	0.125319	0.181148	0.154503	0.134006	0.208915	0.196453	0.173112	0.113827	0.170634	0.135066	0.199816	0.203324	0.23718	0.165867	0.133986	0.199266	0.274823	0.12577	0.367613	0.387874	0.283196	0.200379	0.164083	0.131939	0.249326	0.158739	0.276397	0.283851	0.588985	0.718979	0.510046	0.301012	0.436834	0.245356	0.403126	0.36021	0.295452	0.537135	0.677083	0.622518	0.615763	0.478859	0.422909	0.298814	0.644396	0.706898	0.180005	0.632585	0.730375
1.32145	1.92305	1.02523	0.697396	0.287676	0.622397	1.0769	0.925559	0.12881	0.231655	0.0503089	0.290189	0.69399	0.568866	0.0625556	0.0642677	0.498293	0.00146478	0.182804	0.801707	0.000116954	0.0268362	0.761735	0.20967	0.0973538	0.000747117	0.136659	0.966171	0.0922695	0.00415792	0.0939888	0.0197288	0.0118181	0.037004	0.950191	0.167983	0.316476	0.0956474	0.477527	0.0694765	0.339798	0.478965	0.00320632	0.0739287	0.000849121	0.0807026	0.000201367	0.00412702	0.0595161	0.000314761
0.284309	0.331216	0.0972884	0.0627545	0.0114761	0.027379	0.22924	0.0752034	0.00412829	0.0734595	0.00116168	0.0057765	0.163124	0.0206403	0.000734713	0.00240113	0.022642	0.00964467	0.00380661	0.454125	0.0269458	0.0339396	0.0592701	0.00333689	0.00185894	0.0247943	0.0231154	0.470815	0.0249854	0.161464	0.325349	0.077599	0.0187228	0.101044	0.762517	0.209752	0.127896	0.100984	0.764698	0.121042	0.667988	0.673998	0.0582187	0.0425847	0.0286982	0.358616	0.121745	0.00986102	0.25414	0.182391
1.20426	1.67055	0.850409	0.568818	0.219371	0.480489	0.945349	0.773841	0.0802659	0.196747	0.0262431	0.194267	0.63139	0.421367	0.0301732	0.0367307	0.368028	0.000349393	0.12064	0.720678	0	0.0197782	0.618077	0.13175	0.0557611	0.000754753	0.103711	0.878851	0.0595255	0.0050496	0.0920499	0.0157282	0.00567416	0.0333294	1.08707	0.154118	0.266034	0.0845438	0.515111	0.046274	0.358874	0.488201	0.000627501	0.0494122	0.000745946	0.0985641	0.000345289	0.00309394	0.0585473	0.000213743
0.605827	0.775498	0.286557	0.173395	0.0375866	0.0898953	0.444085	0.232005	0.00746982	0.0846865	0.00157049	0.0165878	0.286464	0.0646744	0.00141427	0.00550482	0.0640412	0.000462829	0.0114787	0.542939	0.00128754	0.00760824	0.163015	0.00909636	0.00328866	0.00293305	0.0259195	0.614993	0.00509432	0.0255255	0.138498	0.0173035	0.0023575	0.0385646	0.985696	0.122757	0.117164	0.0510372	0.678725	0.0380218	0.500197	0.545935	0.00504107	0.013306	0.00211841	0.174675	0.0113708	0.0016822	0.100312	0.0176125
0.401572	0.508374	0.171185	0.109071	0.0228197	0.0424816	0.29823	0.14622	0.00371557	0.0803078	0.00214475	0.00895195	0.232689	0.030322	0.000782916	0.00444751	0.0390506	0.00540722	0.00665292	0.435455	0.00954554	0.0192989	0.10171	0.00672398	0.00340079	0.0150481	0.0279328	0.495409	0.0123271	0.0895755	0.218774	0.0409751	0.012026	0.0659905	0.958171	0.180038	0.11728	0.0861054	0.694927	0.0650688	0.578489	0.584036	0.0249586	0.0191056	0.0141275	0.257958	0.0509937	0.00373393	0.174207	0.0830407
1.62467	1.88669	1.6299	1.17133	0.646918	1.15185	1.43127	1.62033	0.374418	0.459856	0.183412	0.683979	1.09652	1.04957	0.231018	0.199003	0.962714	0.00698452	0.478734	0.818951	0.000613835	0.0665782	1.34679	0.549248	0.306809	0.00717347	0.326778	1.00038	0.267482	0.00983667	0.133574	0.0387861	0.0469862	0.0672812	0.880038	0.272514	0.519758	0.197279	0.410465	0.146728	0.316527	0.447892	0.0167775	0.225616	0.00247982	0.103708	0.00539963	0.00921995	0.0684527	0.0018342
0.181371	0.187468	0.0416691	0.0409426	0.00728003	0.00374551	0.138429	0.0309826	0.00193539	0.0717161	0.00111679	0.000918605	0.139946	0.00230092	0	0.00189243	0.00729108	0.0100524	7.54665e-05	0.393806	0.0311647	0.0406799	0.0249723	0.000354659	0.00106499	0.0327636	0.0284759	0.402541	0.0322256	0.202388	0.399827	0.0903357	0.02603	0.124373	0.75419	0.249898	0.122717	0.127494	0.81455	0.144737	0.7611	0.696971	0.0661002	0.0456078	0.0360046	0.430725	0.151202	0.00908047	0.305277	0.228271
0.323858	0.388674	0.123383	0.0809459	0.0170195	0.0294543	0.234078	0.0952453	0.00304601	0.0771606	0.00187165	0.00647248	0.189925	0.0194355	0.00187189	0.00307526	0.020593	0.00409578	0.00305133	0.41057	0.00979614	0.0194149	0.0637665	0.00421361	0.00276274	0.0154385	0.0231794	0.454046	0.0124568	0.106534	0.254562	0.0425624	0.0115533	0.0728862	0.884061	0.19083	0.110134	0.0887528	0.732994	0.0830111	0.630393	0.61125	0.0331768	0.0290886	0.0148854	0.30799	0.0700903	0.00404585	0.20198	0.110402
0.160984	0.160561	0.0449151	0.0441434	0.0086264	0.0100437	0.125507	0.0345371	0.00307048	0.0830099	0.00136577	0.00255815	0.131151	0.00679483	0.000977792	0.00299582	0.00896769	0.0229993	0.00172329	0.38463	0.0616913	0.0673594	0.0272028	0.00172144	0.00281111	0.0503242	0.0357511	0.382464	0.0449269	0.265746	0.453529	0.121908	0.0383319	0.158175	0.678967	0.286877	0.129127	0.154745	0.793453	0.178842	0.784113	0.702456	0.113984	0.0673568	0.0619843	0.512665	0.226775	0.0212646	0.366658	0.321701
0.377612	0.454187	0.177752	0.124429	0.0371857	0.0683527	0.275417	0.150659	0.0100347	0.0845806	0.00331508	0.0232584	0.221904	0.0528013	0.00484417	0.00537907	0.0556416	0.00443741	0.00995253	0.44514	0.015543	0.0255633	0.109869	0.0132377	0.00718922	0.0162361	0.0272302	0.48507	0.023395	0.118726	0.279849	0.0525581	0.0121346	0.084589	0.892016	0.205335	0.115942	0.0987967	0.716121	0.0902026	0.597135	0.603309	0.0442328	0.0398732	0.0195595	0.350827	0.0917395	0.00820604	0.21357	0.135174
0.099019	0.0686487	0.0262452	0.027912	0.00659265	0.00963645	0.0860391	0.0215969	0.00163471	0.0913529	0.00337863	0.00519563	0.117447	0.00658818	0.00127701	0.00355705	0.00745391	0.0347688	0.00131151	0.351386	0.0922901	0.0965671	0.0230414	0.00390559	0.00342694	0.0773325	0.0485656	0.329743	0.0800362	0.389222	0.587976	0.164057	0.0597339	0.224061	0.600607	0.367907	0.162919	0.219426	0.846551	0.242129	0.861932	0.748948	0.169465	0.0956274	0.103026	0.643681	0.340623	0.0308964	0.49573	0.47534
0.125763	0.0918583	0.036448	0.0391154	0.0158515	0.0106661	0.108815	0.0369881	0.00464884	0.106082	0.00526668	0.00620293	0.131115	0.0106191	0.00267738	0.00835031	0.0132039	0.0546923	0.00421539	0.340495	0.137435	0.125248	0.0263726	0.00434305	0.00586506	0.100741	0.0588202	0.315033	0.0861738	0.435356	0.618943	0.179148	0.0724191	0.239687	0.628305	0.395156	0.149562	0.241825	0.815672	0.24493	0.843218	0.704964	0.194041	0.106426	0.136903	0.68671	0.389924	0.0533071	0.529797	0.531384
0.0488404	0.0133473	0.0132651	0.0262432	0.017763	0.00673501	0.0564822	0.00975015	0.00772066	0.130186	0.0139735	0.00633137	0.12789	0.00573749	0.0039299	0.02054	0.0133313	0.153988	0.00672325	0.337077	0.332585	0.267382	0.0185789	0.00590378	0.0183029	0.230345	0.117821	0.266987	0.182972	0.762037	0.951821	0.358482	0.170228	0.427386	0.412141	0.551941	0.209491	0.374667	0.823915	0.437047	0.997028	0.758147	0.401689	0.201529	0.303404	0.935899	0.718729	0.138994	0.81386	0.924043
0.327069	0.321549	0.280938	0.2364	0.151372	0.235556	0.325195	0.258194	0.115077	0.199226	0.112997	0.166232	0.286167	0.232343	0.12699	0.140207	0.218025	0.237607	0.129177	0.461102	0.343237	0.273837	0.250862	0.140744	0.116073	0.255714	0.191385	0.393785	0.235585	0.533958	0.577128	0.369435	0.254768	0.37743	0.435704	0.426684	0.299817	0.335595	0.604544	0.363092	0.671249	0.529202	0.347094	0.233905	0.286047	0.544481	0.503318	0.193172	0.521683	0.604944
0.761745	0.648444	1.11363	1.11424	1.14254	1.31095	0.849531	1.21119	1.03803	0.810942	0.780202	1.26203	0.876711	1.2541	0.835468	0.799442	1.26268	0.252838	1.13545	0.441884	0.142297	0.363427	1.19073	1.19576	0.899516	0.239859	0.720202	0.490958	0.627143	0.120717	0.174136	0.196534	0.341968	0.250384	0.346847	0.368553	0.603315	0.433904	0.218517	0.295585	0.199348	0.242501	0.196253	0.52391	0.206612	0.160732	0.0981205	0.306384	0.14239	0.0784998
0.0449972	0.0274217	0.0453971	0.105376	0.162725	0.0590166	0.0794005	0.0525229	0.189118	0.3001	0.278702	0.0948412	0.201371	0.0576486	0.194838	0.297851	0.0809386	0.755179	0.155861	0.223913	1.04342	0.807869	0.0577046	0.125373	0.234169	0.836772	0.396217	0.161429	0.529037	1.30385	0.996395	0.826678	0.660188	0.885705	0.18983	0.776403	0.307271	0.723549	0.50166	0.570332	0.7076	0.421474	0.891771	0.41611	0.919829	1.00536	1.21294	0.694704	1.03972	1.45813
1.07898	1.02174	1.35559	1.17061	0.787227	1.31063	1.07234	1.35602	0.586637	0.50855	0.407265	0.981059	0.776835	1.32785	0.52241	0.413896	1.1532	0.0992238	0.706267	0.655847	0.0624833	0.164082	1.32437	0.810868	0.52361	0.0917019	0.466256	0.806672	0.459689	0.0687319	0.185463	0.154265	0.201283	0.145813	0.432344	0.282309	0.708848	0.268377	0.301595	0.316565	0.268265	0.384862	0.107265	0.441941	0.0666606	0.134076	0.0529422	0.0888932	0.113816	0.0511749
0.212829	0.201791	0.160867	0.163081	0.136822	0.125557	0.171542	0.156357	0.114726	0.208278	0.126553	0.109563	0.197268	0.115602	0.120023	0.141142	0.121112	0.314849	0.112756	0.316574	0.446856	0.35668	0.147215	0.114288	0.138479	0.349062	0.210581	0.295737	0.288701	0.663388	0.678393	0.414322	0.275116	0.409482	0.361451	0.403888	0.230025	0.346002	0.527389	0.375796	0.628568	0.47588	0.425072	0.25497	0.38985	0.622231	0.613388	0.275545	0.608535	0.730935
1.12126	1.44215	0.857315	0.604113	0.274273	0.520522	0.85297	0.798815	0.130694	0.238134	0.0528463	0.253153	0.59	0.469278	0.0637546	0.0676354	0.432494	0.00640382	0.180668	0.656515	0.00833689	0.0345731	0.657016	0.199512	0.101567	0.00630458	0.144682	0.785975	0.0997888	0.0245369	0.121839	0.029649	0.0211162	0.0428319	0.838882	0.174863	0.294576	0.102773	0.482672	0.0662797	0.37965	0.469977	0.0129274	0.0756111	0.00779882	0.12303	0.0180288	0.00811424	0.0973541	0.0229916
1.04878	1.30152	0.762971	0.513981	0.202286	0.459333	0.838596	0.688366	0.102595	0.189632	0.0443556	0.226129	0.55517	0.429542	0.061836	0.0569571	0.355166	0.00405657	0.136849	0.698976	0.00666031	0.0262215	0.57412	0.170562	0.0846069	0.00324141	0.10396	0.801481	0.0877404	0.0226059	0.146054	0.0320268	0.0150597	0.0422455	0.823137	0.157438	0.299923	0.0716525	0.485744	0.102745	0.376429	0.499017	0.0174716	0.0981428	0.00547955	0.130456	0.0234814	0.00428814	0.0954503	0.0233358
0.751945	0.923285	0.690877	0.581242	0.358559	0.528619	0.66414	0.700524	0.241107	0.26324	0.147197	0.332408	0.504094	0.486759	0.168988	0.157296	0.466675	0.0834822	0.26997	0.569319	0.0932798	0.122968	0.61032	0.28562	0.183731	0.0932166	0.234879	0.635139	0.193522	0.16686	0.262657	0.11198	0.102527	0.143686	0.71556	0.286293	0.303921	0.220929	0.53661	0.130061	0.442479	0.421959	0.0999902	0.129591	0.093391	0.236356	0.121231	0.0771108	0.220537	0.169512
0.249899	0.288406	0.166819	0.139168	0.0692542	0.102024	0.239048	0.157669	0.0416787	0.142903	0.0318851	0.057706	0.214105	0.0914238	0.030363	0.0460247	0.089775	0.116445	0.0491581	0.401341	0.206251	0.152811	0.134594	0.0531999	0.0479008	0.145448	0.105582	0.385558	0.142865	0.452758	0.616867	0.231021	0.104629	0.252086	0.51593	0.3577	0.189429	0.228222	0.651838	0.284133	0.68523	0.591959	0.252226	0.164118	0.175906	0.575784	0.4319	0.0938652	0.523205	0.533474
[truncated: 350 more columns]

## Sheet: Figure 2A
Sex differences FDR level Cohen's d
Profile Mean	Profile Skewness	Gradient
gradient	mean	Skewness
0	0	-0.388589
0	0	0.182294
0	0	-0.308053
0	0	0
0	0	0
0	0	0
0	0	0
0	0	0
0	0	0
-0.256298	-0.181944	0
0	-0.160359	0
0	0	0
0	0	0
0	-0.198442	0
0	0	0
0	-0.140321	0
0	-0.163772	0
0	-0.196663	0
0	-0.239613	0
0	0	0.151291
0	-0.227398	0
0	-0.123154	0
0	-0.25475	0
0	-0.282184	0
0	-0.370328	0
0	-0.281969	0.197273
0	-0.270275	0
0	-0.404937	0
0	-0.381351	0
0	-0.360897	0.158184
0	-0.420542	0.174503
0	-0.272014	0.204971
0	-0.344604	0.254012
0	0	0.242735
0	-0.168007	0.227192
0	-0.152324	0.152693
0.225613	-0.420332	0.29311
0	-0.281393	0.185273
0	-0.281375	0.325005
0	-0.3817	0.238686
0	-0.317715	0.409847
0	-0.384577	0.232168
0	-0.275483	0.224065
0	-0.424152	0.160655
0	-0.289236	0
0	-0.456315	0.26157
0	-0.32129	0.170139
0	-0.301828	0
0	-0.274316	0.219207
0	-0.294105	0
0	-0.348968	0.130832
0	-0.418853	0.213003
0	-0.251754	0.14033
0	-0.364222	0.184924
0	-0.338332	0.32117
0	-0.367439	0.220747
0	-0.308815	0
0	-0.438918	0.250244
0	-0.310199	0
0	-0.379323	0.14477
0	-0.300708	0
0	-0.307653	0
0	-0.491924	0
0	-0.383065	0
0	-0.305381	0
-0.222056	-0.342461	0
0	-0.369511	0
0	-0.338762	0
0	0	0
0	0	0
0	-0.197681	0
0	-0.125462	0
0.236899	-0.277592	0.296434
0	-0.412683	0.239543
0	-0.391612	0.27623
0	-0.374587	0.228085
0	-0.355609	0.220958
0	-0.3529	0
0	-0.314892	0.181897
0	-0.411537	0.13126
0	-0.502675	0.263762
0	-0.448632	0.209563
0	-0.511341	0.249282
0	-0.496975	0.215419
0	-0.515595	0.198698
0	-0.3495	0.183677
0	-0.333071	0.139726
0	-0.321243	0.148254
0	-0.381548	0.186921
0	-0.367468	0.240678
0	-0.394623	0.198291
0	-0.365307	0.211687
0	-0.406918	0.269625
0.225928	-0.456878	0.350052
0.327779	-0.461725	0.280828
0	-0.201082	0
0	-0.269244	0.221255
0	0	0.31917
0	-0.296506	0.273245
0	0	0.23088
0	-0.309048	0.162605
0	-0.250391	0.214927
0	-0.308603	0.3494
0	-0.309903	0.337903
0	-0.423213	0.374459
0	-0.387883	0.289628
0	-0.252836	0.271541
0	-0.263366	0.207666
0.19513	-0.328345	0.258204
0	-0.341492	0.290602
0.267658	-0.471865	0.311903
0	-0.495852	0.325818
0	-0.360434	0.136188
0	-0.197382	0
0	-0.301	0
0	-0.195212	0
0	0	0
0	-0.281567	0.175984
0	-0.150487	0
0	-0.146313	0
0	0	0.133822
0	-0.249148	0
0	-0.261513	0
0	-0.269122	0
-0.313168	-0.285266	0
0	0	0
0	-0.430958	0.181101
0.349494	-0.452414	0.284408
0	-0.482513	0.198407
0	-0.417683	0.359534
0	-0.409942	0
0	-0.39088	0.255142
0	-0.184711	0
0	-0.279128	0
0	-0.371353	0.172642
0	-0.40498	0.303994
0	-0.386107	0.228055
0	-0.36818	0.211531
0	-0.410449	0.254145
0	-0.384241	0.343552
0	-0.378337	0.252197
0	-0.427044	0.32763
0	-0.171831	0.299657
0	-0.435823	0.163936
0	-0.458803	0.219887
0	-0.242186	0
0	-0.195749	0
0	-0.353094	0.252813
0.256001	-0.337714	0.221092
0	-0.333297	0
0	-0.250768	0
0	-0.357384	0.20045
0	-0.342428	0.200548
0	-0.292718	0
0	-0.355014	0.167721
0	-0.336381	0
0	-0.32678	0.14909
0	-0.174182	0
0	-0.367526	0.199757
0	-0.306616	0
0	-0.392523	0
0	-0.418204	0
0	-0.435667	0.202355
0.22886	-0.463725	0.165856
0	-0.47381	0.191836
0	-0.182799	0.196624
0	-0.275931	0.163129
0	-0.225264	0.172564
0	-0.202922	0.241913
0.260089	-0.373509	0.291475
0	-0.352669	0.247565
0	-0.383863	0.314706
0	-0.326624	0.30765
0	-0.270448	0.305767
0	-0.486173	0.320406
0	-0.387658	0.180699
0	-0.236811	0.294216
0	-0.32721	0.334801
0	-0.336613	0.285912
0	-0.399387	0.363001
0	-0.322905	0.292767
0	-0.391562	0.343554
0	-0.333111	0.257433
0	-0.362396	0.330219
0	-0.394766	0.20013
0	-0.346125	0.29648
0	-0.352444	0.145847
0	-0.398733	0.35381
0	-0.415755	0.184164
0	-0.201968	0
0	-0.328576	0.249538
0	-0.384592	0
0	-0.246849	0
0	-0.414045	0.260111
0	-0.460705	0.209163
0	-0.424734	0.159124
0	-0.389843	0
0	-0.316462	0.177898
0	-0.44336	0.15863
0	-0.489653	0.321772
0	-0.162713	-0.325506
0	0	0.180526
0	-0.157612	-0.27351
0	-0.186008	0
0	-0.151248	0.157396
0	-0.198669	0
0	0	0
0	-0.164666	0
0	-0.260896	0
0	-0.288495	0
-0.271267	-0.202002	0
-0.472777	-0.163102	-0.342828
0	-0.135612	0
0	0	0.218637
-0.358119	-0.154401	0
0	-0.23633	0
0	0	0.201977
0	-0.26305	0
0	-0.249825	0
0	-0.197642	0.134982
0	-0.230126	0
0	-0.303304	0
0	-0.286095	0
0	-0.322677	0.208556
-0.311306	-0.314831	0
0	-0.337492	0
0	-0.35481	0.226767
0	-0.433264	0.247365
0	-0.479779	0
0	-0.413161	0.274798
0	0	0
0	-0.134984	0.148655
0	0	0.145081
0	-0.149583	0.148514
0	0	0.136555
0	0	0.156918
0	-0.269022	0.28923
0	-0.243423	0
0	0	0
0	-0.195279	0.238087
0	0	0.278131
0	0	0.212766
0	-0.149036	0.356948
0	0	0.167511
0	-0.16117	0.15922
0	-0.137039	0
0	-0.286402	0.224647
0	0	0
0	-0.315883	0.217137
0	-0.356573	0.367482
0	-0.265501	0
0	-0.201306	0.142472
0.208118	-0.35814	0.224675
0	-0.334953	0.274017
0	-0.250735	0.13238
0	-0.269445	0
0	-0.373965	0.208708
0	-0.414316	0.222424
0	-0.287594	0
0	-0.407091	0.306453
0	-0.278763	0.237707
0	-0.51568	0.169712
0	-0.303123	0
-0.212267	-0.357641	0
0	-0.407455	0.206626
0	-0.285186	0
0	-0.564383	0.28561
0	-0.419723	0
0	-0.367461	0
0	-0.471243	0
0	-0.257606	0
0	-0.252494	0
0	-0.206909	0
0	-0.45797	0
0.248131	-0.349915	0.384454
0	-0.337436	0.317512
0	-0.493075	0.15156
0	-0.325579	0.305893
0	-0.310878	0.326711
0	-0.500869	0.308325
0.224605	-0.298695	0.361675
0	-0.525063	0.319691
0	-0.379077	0.258422
0	-0.423289	0.302414
0	-0.561579	0.265341
0	-0.512352	0.249605
0	-0.577757	0.387909
0.2244	-0.581263	0.381237
0	-0.530061	0.372932
0	-0.287246	0.217615
0	-0.279869	0.242984
0	-0.312603	0.168764
0	-0.185026	0.20858
0	-0.205098	0.15692
0	-0.192412	0.147118
0	-0.335676	0.184548
0	-0.281903	0.283898
0	-0.214884	0.318993
0	-0.371547	0.249824
0	-0.393555	0.272584
0	-0.184089	0.214997
0	0	0
0	0	0.192763
0	0	0
0	0	0.266364
0	0	0.205422
0	0	0
0	0	0.261786
0	-0.17363	0.218456
0	-0.24384	0.268526
0	-0.228795	0.317246
0	-0.278233	0.230526
0.226496	-0.41897	0.414055
0	-0.386966	0.144528
0	-0.597475	0.413837
0	-0.354971	0.202915
0	-0.357385	0.258175
0	-0.360496	0.194268
0	0	0
0	0	0.143644
0	-0.131077	0
0	0	0
0	0	0.166862
0	-0.173636	0.217902
0	0	0
0	0	0
0	0	0
0	0	0.161767
0	0	0
0	-0.25597	0
0	0	0
0.189374	-0.453013	0.290881
0	-0.462867	0.214325
0	-0.4824	0.331098
0.187975	-0.414299	0.281163
0	-0.381357	0.155794
0.194078	-0.447277	0.301512
0	-0.238817	0
0	-0.304521	0
0	0	0.14958
0	-0.139167	0
0	-0.177099	0.141221
0	-0.188346	0.247945
0	-0.164275	0.278381
0	-0.218009	0.215257
0	-0.191392	0.265089
0	-0.14775	0.298575
0	-0.248026	0.256342
0	-0.207155	0.297803
0	-0.174463	0.180619
0	-0.263125	0.312106
0	-0.227102	0.276094
0	-0.242814	0.267037
0	-0.260217	0.294444
0	-0.301216	0.282268
0	-0.490276	0.306062
0	-0.48966	0.213682
0	-0.172519	0
0	-0.232734	0
0	-0.21343	0.33152
0	-0.327824	0.225147
0	-0.308764	0.17652
0	-0.339428	0.155171
0	-0.408404	0.191251
0	-0.396432	0
0	-0.464958	0.158558
0	0	0
0	-0.153953	0
0	0	0
0	0	0.190156
0	-0.196984	0
0	-0.155737	0.179243
0	-0.228238	0
0	-0.129649	0.145524
0	0	0.189773
0	-0.153538	0.190669
0	0	0.311917
0	-0.19703	0.328089
0	-0.136884	0.224646
0	-0.281388	0.259123
0	-0.173955	0.319154
0	-0.233973	0.384501
0	-0.27136	0.241699
0	-0.135559	0
0	-0.279148	0.345317
0	-0.296343	0.367568
0	-0.28111	0.277365
0	-0.248626	0.358251
0	-0.328124	0.523036
0	-0.281761	0.242879
0	-0.396732	0.311655
0	-0.359702	0.205195
0	-0.277294	0
0	-0.396357	0.294123
0	-0.428185	0
0	-0.441405	0.138255
0	-0.447505	0.217568
0	-0.316166	0.212888
0	-0.424001	0.275365
0	-0.517554	0.273947

## Sheet: Figure 2B
Sex Differences FDR level Cohen's d
Left Hippocampus	Right Hippocampus
-0.198443	-0.188154
-0.186897	-0.321732
0	-0.330914
0	-0.176807
0	-0.1983
0	0
0	0
0	0
0	0
0	0
0	0
0	0
0	0
0	0
0	0
0	0
0	0
0	0
0	0
0	0
0	0
-0.230354	-0.202016
-0.242846	-0.252669
-0.25329	-0.259534
-0.278999	-0.272845
-0.257876	-0.350372
0	-0.348093
0	-0.338812
0	-0.280378
0	0
0	0
0	0
0	0
0	0
0	0
0	0
0	0
0	0
0	0
0	0
0	0
0	0
0	0
0	0
0	0
0	0
0	0
0	0
0	0
0	0
0	0
0	0
0	0
0	0
0	0
0	0
0	0
0	0
0	0
0	0
-0.273217	-0.246483
-0.213371	-0.23248
0	-0.205204
0	0
0	0
0	-0.211127
0	-0.311928
0	-0.33943
0	-0.279959
0	-0.267794
-0.284075	-0.368182
-0.209237	0
-0.205298	0
-0.194129	0
-0.171016	-0.192202
0	0
-0.176652	0
0	0
0	-0.357714
0	0
0	-0.242965
0	0
0	0
0	0
0	0
0	0
0	0
0	0
0	0
0	0
0	0
0	0
0	0
0	0
0	0
0	0
0	0
0	0
0	0
0	-0.22583
0	-0.314229
0	-0.329543
-0.275686	-0.176474
-0.261342	-0.386398
0	-0.384161
0	0
0	0
0	0
0	-0.227223
-0.226062	-0.329548
-0.278508	-0.268411
0	-0.299277
0	-0.254193
0	0
0	0
0	0
0	-0.225579
0	0
-0.216898	0
-0.188481	-0.227544
-0.200737	-0.2191
0	-0.169761
0	0
0	-0.399216
-0.1733	0
0	0
0	0
0	0
0	-0.34534
0	0
0	0
0	0
0	0
0	0
0	0
0	-0.292295
0	0
0	0
0	0
0	0
0	0
-0.172331	0
0	0
0	0
0	0
0	0
0	0
0	0
0	0
0	0
0	0
0	0
0	0
0	0
0	0
0	0
0	0
0	0
0	0
0	0
0	0
0	0
0	0
-0.207673	-0.394373
0	-0.425905
0	-0.418891
0	-0.359683
0	-0.273696
0	0
0	0
0	-0.257355
0	-0.332535
0	-0.329222
-0.24845	-0.227758
-0.250635	-0.421302
-0.198544	-0.466485
0	-0.39627
0	-0.253974
0	0
0	0
0	0
0	-0.1976
0	-0.174598
0	0
0	0
0	0
0	0
0	-0.182682
0	-0.19249
0	-0.300054
0	-0.249451
0	-0.327919
0	-0.415493
0	0
0	0
0	0
0	0
0	0
0	0
0	0
0	0
0	0
0	-0.256579
0	-0.317053
0	-0.348641
0	-0.450058
0	-0.37846
0	0
0	0
0	0
0	0
0	0
0	0
0	0
0	0
0	0
0	0
0	0
0	-0.200004
0	-0.315903
0	-0.375097
0	-0.326655
0	-0.30475
0	0
0	0
0	0
0	0
0	0
0	-0.257157
0	0
0	0
0	0
0	-0.220922
0	0
0	0
0	0
0	0
0	0
0	0
0	0
0	0
0	0
0	0
0	0
0	0
0	0
0	0
0	0
0	0
0	0
0	0
0	0
0	0
0	0
0	0
0	0
0	0
0	0
0	0
0	0
0	0
0	0
-0.193013	-0.339342
0	-0.289833
0	-0.227037
0	0
0	0
0	0
0	0
0	-0.259562
-0.208874	-0.335856
-0.207983	-0.369739
-0.229067	-0.393661
0	-0.200309
0	0
0	0
0	0
0	0
0	0
0	0
0	0
0	0
0	0
0	0
0	0
0	-0.178504
0	-0.273532
0	0
0	0
0	0
0	0
0	-0.217289
0	-0.24534
0	-0.254876
0	0
0	0
0	0
0	-0.239296
0	-0.230509
0	-0.170693
0	0
0	0
0	0
0	0
0	0
0	0
0	0
0	0
0	0
0	0
0	0
0	0
0	0
0	0
0	0
0	0
0	0
0	0
0	0
0	0
0	0
0	0
0	0
0	0
0	0
0	0
-0.271488	-0.235775
-0.288538	-0.218689
-0.266434	0
-0.209385	0
0	-0.173256
0	0
0	0
0	0
0	0
-0.348024	-0.327165
-0.34586	-0.353943
-0.35472	-0.375889
-0.37161	-0.378169
-0.312634	-0.346753
-0.247624	-0.318059
-0.177174	0
0	0
0	0
0	0
0	0
0	0
0	0
0	0
0	0
0	0
0	-0.169783
0	-0.243075
0	0
0	0
0	-0.278105
0	-0.22987
0	0
0	0
0	0
0	0
0	-0.267222
0	-0.179393
0	0
0	0
0	0
0	0
0	0
0	0
0	0
0	0
0	0
0	0
0	0
0	0
0	0
0	0
0	0
0	0
0	0
0	0
0	0
0	0
0	0
0	0
0	0
0	0
0	0
0	0
0	0
0	0
0	0
0	0
0	0
0	0
0	0
0	0
0	0
-0.253504	0
-0.193027	0
-0.211846	0
-0.207581	0
-0.193602	0
0	-0.178941
0	0
0	0
0	0
0	0
-0.37104	-0.268444
-0.276561	-0.178184
0	0
0	0
0	0
0	0
-0.198177	0
-0.318726	-0.243346
-0.361043	-0.338724
-0.364929	-0.371393
-0.376205	-0.380078
-0.175898	0
0	0
0	0
0	0
0	0
0	0
0	0
0	0
0	0
0	0
0	0
0	0
0	0
0	0
0	0
0	0
0	0
0	0
0	0
0	0
0	0
0	-0.291332
0	0
0	0
0	0
0	0
0	0
0	-0.255323
0	0
0	0
0	0
0	0
0	0
0	0
0	0
0	0
0	0
0	0
0	0
0	0
0	0
0	0
0	0
0	0
0	0
0	0
0	0
0	0
0	0
0	0
0	0
0	0
0	0
0	0
0	0
0	0
0	0
0	0
0	0
0	0
0	0
0	0
0	0
0	0
0	0
0	0
0	0
0	0
0	0
0	0
0	0
0	0
-0.172994	0
0	0
0	0
0	0
0	0
0	0
0	0
0	0
0	0
-0.307088	-0.246259
-0.282617	0
0	0
0	0
0	0
-0.365248	-0.291629
-0.375617	-0.301714
-0.374363	-0.311608
-0.366145	-0.337481
-0.372841	-0.30033
0	-0.174679
0	0
0	0
0	0
0	0
0	0
0	0
0	0
0	0
0	0
0	0
0	0
0	0
0	0
0	0
0	0
0	0
0	-0.194181
0	0
0	0
0	0
0	0
0	0
0	-0.221616
-0.176998	-0.251543
0	0
0	0
0	0
0	0
0.241056	0
0	0
0	0
0	0
0	0
0	0
0	0
0	0
0	0
0	0
0	0
0	0
0	0
0	0
0	0
0	0
0	0
0	0
0	0
0	0
0	0
0	0
0	0
0	0
0	0
0	0
0	0
0	0
0	0
0	0
0	0
0	0
0	0
0	0
0	0
0	0
0	0
0	0
0	0
0	0
0	0
0.220906	0
0	0
0	0
0	0
0	0
0	0
0	0
0	0
0.222571	0
0.239408	0
0	0.200315
-0.214509	-0.172074
0	0
0	0
0	0
0	0
-0.342716	-0.288025
-0.312891	-0.286165
-0.283655	-0.266061
0	0
0	0
0	0
0	0
0	0
-0.221333	0
-0.276959	0
-0.341114	-0.267258
-0.365425	-0.293052
-0.3688	-0.290906
0	0
0	0
0	0
0	0
0	0
0	0
0	0
0	0
0	0
0	0
0	0
0	0
0	0
0	0
0	0
0	0
0	0
0	0
0	0
0	0
0	0
0	0
0	0
0	0
0	0
0	0
0	0
0	0
0	0
0	0
0	0
0	0
0	0
0	-0.217032
0	-0.302385
-0.180533	0
0	0
0	-0.201121
0	-0.261544
0	0
0.2487	0
0	0
0	0.206963
0	0
0	0
0	0
0	0
0	0
0	0
0	0
0	0
0	0
0	0
0	0
0	0
0	0
0	0
0	0
0	0
0	0
0	0
0	0
0	0
0	0
0	0
0	0
0	0
0	0
0	0
0	0
0	0
0	0
0	0
0	0
0	0
0	0
0	0
0	0
0	0
0	0
0	0
0	0
0	0
0	0
0	0
0	0
0	0
0.213913	0
0	0
0	0
0	0
0	0
0	0
0.217527	0
0.224323	0
0.234162	0.195954
-0.208088	-0.195933
-0.198979	-0.171245
0	0
0	0.206513
0	0.206444
0	0.196644
-0.28407	-0.190648
-0.289469	-0.218458
-0.280636	-0.226359
-0.252462	-0.212584
0	0
0	0
0	0
0	0
-0.221821	0
-0.270458	0
-0.29693	-0.182486
-0.319695	-0.232929
0	0
0	0
0	0
0	0
0	0
0	0
0	0
0	0
0	0
0	0
0	0
0	0
0	0
0	0
0	0
0	0
0	0
0	0
0	0
0	0
0	0
0	0
0	0
0	0
0	0
0	0
0	0
0	0
0	0
0	0
0	0
0	0
0	0
0	0
0	-0.182178
0	-0.209306
0	-0.198112
0	-0.263772
0	-0.261837
0	0
0	-0.23242
0	-0.26221
0	-0.257263
0.28606	0
0	-0.21758
-0.168169	-0.263728
0	0
0	0
-0.179171	-0.168453
-0.192722	-0.248793
0	-0.274889
-0.202885	-0.176263
0	-0.232244
0	-0.231529
-0.170719	-0.245524
0	-0.238569
0	-0.276278
0	-0.178082
0	0
0	0
0	-0.16825
0	-0.18635
0	-0.194293
0	-0.193145
0	-0.177494
0	0
0	-0.169146
0	-0.224306
0	-0.22377
0	-0.21354
0	-0.200352
-0.180858	-0.198642
0	-0.194143
0	-0.195625
-0.219588	0
-0.183396	0
0	0
-0.256848	-0.18601
-0.221129	0
-0.177934	0
-0.247439	-0.368777
-0.22247	-0.357365
0	0
0	0
-0.354053	-0.312794
0	0
-0.361751	-0.316769
0	0
-0.359396	-0.421131
-0.35604	-0.395231
0	0
-0.346319	-0.375835
-0.341864	-0.352444
0	0
-0.326837	-0.367317
-0.328513	-0.382532
0	0
0	0
0	0
0	0
0	0
0	0
0	0
0	0
0	0
0	0
0	0
0	0
0	0
0	0
0	0
0	0
0	0
0	0
0	0
0	0
0	0
0	0
0	0
0	0
0	0
0	0
0	0
0	0
0	0
0	0
0	0
0	0
0	0
0	0
0	0
0	0
0	0
0	0
0	0
0	0
0	0
0	0
0	0
0	0
0	0
0	0
0	0
0	0
0	0
0	0
0	0
0	0
0	0
0	0
0	0.197286
0	0.221466
-0.178265	0
0	0
0	0
0	0.218342
0	0.240359
0	0.245895
-0.257711	0
-0.247587	-0.169891
-0.238424	-0.180445
-0.213239	-0.194957
0	0.210116
0	0
0	0
-0.275067	0
-0.280639	-0.169025
-0.27646	-0.192294
0	0
0	0
-0.19885	0
0	0
0	0
0	0
0	0
0	0
0	0
0	0
0	0
0	0
0	0
0	0
0	0
0	0
0	0
0	0
0	0
0	0
0	0
0	0
0	0
0	0
0	0
0	0
0	0
0	0
0	0
0	-0.168876
0	0
0	0
0	0
0	-0.247855
0	-0.170447
0.281185	0
0	0
0	-0.182781
0	-0.195155
0	-0.207031
0	0
0.243566	0.219427
0	0
0	0
-0.167279	0
-0.182535	-0.215565
0	0
0	0.258866
-0.234344	-0.220545
0	0.251945
0	-0.245723
-0.214851	-0.181428
0	-0.216521
0	-0.217909
0	0
0	-0.181715
0	-0.251448
0	0
0	0
0	-0.205126
0	0
0	-0.198087
0	-0.184198
-0.197905	-0.240727
0	-0.19435
0	0
0	0
-0.233333	-0.197049
0	-0.19979
0	0
0	0
-0.279143	-0.194985
-0.253923	0
0	0
0	0
0	0
0	0
-0.267553	-0.290463
-0.173236	0
0	0
0	0
0	0
0	0
-0.267282	-0.37271
-0.21729	-0.356576
-0.186994	-0.323315
0	-0.232273
0	0
0	0
0	0
-0.317363	-0.392901
-0.292796	-0.38549
-0.262596	-0.370985
-0.227253	-0.344632
0	0
0	0
0	0
0	0
-0.307313	-0.409658
-0.283461	-0.380362
-0.263242	-0.345619
0	0
0	0
0	0
0	0
-0.227943	-0.433737
-0.183643	-0.420282
0	0
0	0
0	0
0	0
0	0
0	0
0	0
0	0
0	0
0	0
0	0
0	0
0	0
0	0
0	0
0	0
0	0
0	0
0	0
0	0
-0.381215	-0.486899
-0.407734	-0.486574
-0.419792	-0.471346
-0.422921	-0.462322
-0.353766	-0.480235
-0.392277	-0.446735
-0.371572	-0.36967
-0.380681	-0.345675
-0.37896	-0.41035
-0.382226	-0.3813
-0.361433	-0.382407
-0.353728	-0.374239
-0.344955	-0.377031
-0.34211	-0.349613
-0.312885	-0.36662
-0.326378	-0.387304
-0.305456	-0.334764
-0.328819	-0.332069
-0.321413	-0.344474
0	0
-0.308503	-0.288777
-0.304632	-0.311666
0	0
0	0
0	0
0	0
0	0
0	0
0	0
0	0
0	0
0	0
0	0
0	0
0	0
0	0
0	0
0	0
0	0
0	0
0	0
0	0
0	0
0	0
0	0
0	0
0	0
0	0
0	0
0	0
0	0
0	0
0	0
0	0
0	0
0	0
0	0
0	0
0	0
0	0
0	0
0	0
0	0
0	0
0	0
0	0
0	0
0	0
0	0
0	0
0	0
0	0
0	0
0	0
0	0
0	0
0	0
0	0
0	0.206695
0	0.23909
0	0.262166
-0.177638	0
0	0
0	0
0	0.232571
0	0.242148
-0.22136	0
-0.212354	0
-0.203911	0
0	0.215696
0	0
0	0
0	0
-0.191576	0
-0.24169	0
-0.259386	0
0	0
0	0
-0.207719	0
-0.259567	0
0	0
0	0
0	0
0	0
0	0
0	0
0	0
0	0
0	0
0	0
0	0
0	0
0	0
0	0
0	0
0	0
0	0
0	0
0	0
0	0
0	0
0	0
0	0
0	0
0	0
0	0
0	0
0	0
0.234162	0
0	0
0	0
0	0
0	0
0	0
0.304069	0.242136
0	-0.169527
0	0
0	0
-0.178794	-0.232907
0	-0.290016
0	0.261619
0	-0.208599
-0.183082	-0.249085
0	0.206303
0	0.244191
0	0.237642
-0.201104	-0.257149
0	0
0	0
0	0.227286
-0.201209	-0.289102
0	0
0	0
0	0.211431
0	0
0	0
0.24525	0.256427
0	0
0	0
0	0
0	0.211111
0	0
0	0
0	0
0	0
0	-0.224075
0	0
0	0
0	0
0	0
-0.209707	-0.258719
0	-0.188908
0	0
0	0
-0.240755	-0.228686
0	-0.201572
0	0
0	0
-0.287151	-0.231635
0	0
0	0
0	0
0	0
0	0
0	0
-0.275941	-0.364172
0	-0.208072
0	0
0	0
-0.329368	-0.406576
-0.315789	-0.395143
-0.16889	-0.202213
0	0
-0.353514	-0.405415
-0.244349	-0.31672
0	0
-0.345916	-0.433391
-0.318248	-0.434123
-0.284877	-0.437107
-0.251492	-0.382497
0	0
-0.278976	-0.449516
-0.206869	-0.444329
-0.179469	-0.440408
-0.241622	-0.415862
0	0
-0.305532	-0.451391
-0.298483	-0.4477
-0.322699	-0.439752
-0.363999	-0.424649
0	0
-0.405166	-0.459371
-0.404589	-0.457925
0	0
-0.428008	-0.487685
-0.426511	-0.49469
0	0
-0.409077	-0.5064
0	0
0	0
-0.375201	-0.453219
0	0
0	0
0	0
-0.358911	-0.327632
0	0
0	0
0	0
0	0
0	0
0	0
0	0
-0.298107	-0.346251
-0.299064	-0.279536
-0.310502	-0.246726
-0.340165	-0.250606
-0.288967	-0.423805
-0.316069	-0.411201
-0.350382	-0.387569
-0.39062	-0.432815
-0.332502	-0.443561
-0.345546	-0.459017
-0.370566	-0.47821
-0.423845	-0.464267
-0.331972	-0.469134
-0.349293	-0.474214
-0.416772	-0.424964
-0.282291	-0.459055
-0.320131	-0.484192
-0.369943	-0.359448
-0.299689	-0.42202
-0.336235	-0.451708
-0.367665	-0.441718
-0.327566	-0.408489
-0.348622	-0.426607
-0.362779	-0.431145
-0.347164	-0.378055
-0.364907	-0.389706
-0.343285	-0.372455
-0.299645	-0.363764
-0.302952	-0.279913
-0.223686	-0.276302
-0.230826	-0.26897
-0.241188	-0.278683
-0.260384	-0.324376
0	-0.242898
0	-0.243009
0	-0.249877
-0.166594	-0.261556
-0.21283	-0.26952
-0.231751	-0.262811
0	-0.220693
0	-0.229436
0	-0.234203
0	-0.22382
-0.192304	-0.193835
-0.209934	-0.172479
-0.238496	-0.206488
-0.171663	-0.237705
0	-0.227273
0	-0.214435
0	-0.20007
-0.169082	-0.178102
-0.179864	-0.169513
-0.192265	-0.224631
-0.178266	-0.208295
0	-0.193709
0	-0.194861
-0.179968	-0.189882
-0.182519	-0.205966
-0.172025	-0.19427
0	-0.180399
0	-0.179674
0	-0.180952
-0.172103	-0.182712
-0.169417	-0.21596
0	-0.209309
0	-0.19999
0	-0.19991
0	-0.195057
0	-0.209508
0	-0.197053
0	-0.184489
0	-0.174129
0	0
0	-0.179882
0	-0.178214
0	-0.176482
0	-0.169097
0	0
0	0
0	0
0	0
0	0
0	0
0	0
0	0
0	0
0	0
0	0
0	0
0	0
0	0
0	0
0	0
0	0
0	0
0	0
0	0
0	0
0	0
0	0
0	0
0	0
0	0
0	0
0	0
0	0
0	0
0	0
0	0
0	0
0	0
0	0
0	0
0	0
0	0
0	0
0	0
0	0
0	0
0	0
0	0
0	0
0	0
0	0
0	0
0	0
0	0
0	0
0	0
0	0
0	0
0	0
0	0
0	0
0	0
0	0
0	0
0	0
0	0
0	0
0	0
0	0
0	0
0	0
0	0
0	0
0	0
0	0
0	0
0	0
0	0
0	0
0	0
0	0.229536
0	0
0	0
0	0.269564
0	0.27153
0	0.260848
-0.178142	0
0	0
0	0.250018
0	0.250276
0	0.226928
-0.211171	0
-0.226477	0
-0.219522	0
0	0
0	0
0	0
0	0
0	0
-0.166928	0
-0.226976	0
0	0
0	0
0	0
0	0
0	0
0	0
0	0
0	0
0	0
0	0
0	0
0	0
0	0
0	0
0	0
0	0
0	0
0	0
0	0
0	0
0	0
0	0
0	0
0	0
0	0
0	0
0	0
0	0
0.263777	0
0	0
0	0
0	0
0.29254	0.251803
0	-0.214459
0	0
0.238205	0.240361
0	-0.219137
0	-0.216805
0	-0.213156
0	0.267337
0	-0.203372
0	-0.201995
-0.206863	-0.248394
0	0.260554
0.306549	0.246974
0.2863	0.25751
0	0
0.208119	0
0	-0.201739
0	0
-0.171612	-0.239576
0	0
0	0
-0.212882	-0.267886
0	0
0	0
-0.253406	-0.235604
0	0
0	0
-0.308445	-0.256239
-0.291046	-0.247322
0	0
0	0
-0.309425	-0.305368
0	0
-0.305849	-0.350257
0	0
0	0
-0.344629	-0.408484
-0.32857	-0.408054
0	0
-0.369764	-0.415291
-0.363432	-0.41461
0	0
-0.384275	-0.428833
-0.375324	-0.428047
0	0
-0.371664	-0.448994
-0.356199	-0.456478
-0.333638	-0.456416
0	0
0	0
-0.358314	-0.460453
-0.347251	-0.461082
-0.344846	-0.460944
-0.334175	-0.452534
-0.292143	-0.448557
0	0
0	0
-0.372945	-0.469909
-0.376621	-0.470429
-0.381019	-0.463147
-0.380115	-0.455843
-0.373261	-0.452474
-0.389949	-0.424232
0	0
0	0
-0.417156	-0.468507
-0.41898	-0.458059
-0.421322	-0.460285
-0.418564	-0.480381
-0.40685	-0.477963
0	0
0	0
0	0
-0.435669	-0.476284
-0.440879	-0.474705
-0.440164	-0.480153
-0.39581	-0.506952
0	0
0	0
0	0
-0.426547	-0.484781
-0.428532	-0.485085
-0.42985	-0.492241
-0.423005	-0.503752
-0.368258	-0.427369
0	0
0	0
-0.407744	-0.521804
-0.40454	-0.528079
-0.403709	-0.519988
-0.397242	-0.492683
-0.36388	-0.335519
0	0
0	0
-0.400175	-0.533674
-0.392073	-0.521605
-0.381254	-0.477943
-0.366372	-0.383339
-0.352383	-0.274838
-0.353479	-0.259795
-0.357733	-0.328468
0	0
0	0
0	0
-0.359303	-0.472992
-0.338076	-0.390771
-0.325001	-0.320356
-0.333714	-0.261634
0	0
0	0
0	0
0	0
-0.329396	-0.441393
-0.316082	-0.435606
-0.294669	-0.402666
-0.37807	-0.446317
0	0
0	0
0	0
-0.312544	-0.426596
-0.308434	-0.42541
-0.412234	-0.505584
0	0
0	0
-0.326825	-0.430707
-0.345546	-0.440651
-0.322131	-0.46234
-0.257406	-0.434147
-0.304534	-0.411293
-0.307092	-0.420602
-0.322333	-0.412017
-0.31145	-0.410016
-0.330398	-0.376616
-0.332998	-0.368554
-0.298047	-0.381929
-0.311815	-0.353009
-0.316026	-0.337259
-0.325128	-0.342673
-0.241366	-0.355574
-0.246097	-0.350332
-0.257328	-0.348744
-0.283531	-0.355036
-0.285985	-0.33603
-0.251849	-0.352149
-0.25312	-0.345517
-0.269733	-0.340002
-0.28976	-0.342544
-0.297578	-0.316789
-0.243937	-0.322146
-0.250937	-0.301996
-0.2699	-0.288454
-0.292863	-0.285304
-0.250903	-0.294507
0	-0.253031
0	-0.214171
0	-0.235559
-0.227233	-0.200997
-0.206113	-0.233059
-0.21348	-0.197386
-0.195742	-0.222709
-0.187083	-0.188398
-0.186742	-0.213073
0	-0.219392
0	0
0	-0.200474
0	0
0	0
0	-0.172499
0	-0.176806
0	-0.174575
0	-0.168831
0	0
0	-0.177825
0	-0.182549
0	-0.181562
0	0
0	0
0	0
-0.167577	0
0	0
0	0
0	0
0	0
0	0
0	0
0	0
0	0
0	0
0	0
0	0
0	0
0	0
0	0
0	0
-0.171082	0
0	0
0	0
0	0
0	0
0	0
0	0
0	0
0	0.201618
0	0.207383
-0.172179	0
0	0
0	0
0	0
0	0
0	0
0	0
0	0
0	0
-0.192309	0
0	0
0	0
0	0
0	0
0	0
0	0
-0.187123	0
-0.166944	0
0	0
0	0
0	0
0	0
0	0
-0.175245	0
0	0
0	0
0	0
0	0
-0.169573	0
0	0
0	0
0	0
0	0
0	0
0	0
0	0
0	0
0	0
0	0
-0.16942	0
0	0
0	0
0	0
0	0
0	0
0	0
0	0
0	0
0	0
0	0
0	0
0	0
0	0
0	0
0	0
0	0
0	0
0	0
0.20802	0
0	0
0	0
0.213772	0
0	0
0	0
0	0
0	0
0	0
0	0
0	0
0	0
0	0
0	0
0	0
0	0
0	0.249092
0	0.220679
0.207503	0.228747
0	0
0	0
0	0.262775
0	0.262221
0	0.243111
-0.198496	0
0	0
0	0.233508
0	0.199715
0	0
0	0
0	0
0	0
-0.190517	0
-0.223025	0
0	0
0	0
0	0
0	0
0	0
0	0
0	0
0	0
0	0
0	0
0	0
0	0
0	0
0	0
0	0
0	0
0	0
0	0
0	0
0	0
0	0
0	0
0.276877	0
0	0
0	0
0	0
0	-0.211007
0	0
0.278534	0.239684
0	-0.21639
0	-0.222053
0	-0.260683
0	0
0	0.277529
0	-0.212177
0	-0.205784
0	-0.199782
0	0
0.323332	0.281933
0	-0.220146
0	0
0.31583	0.270509
0	0
-0.201779	-0.242603
0	0
0.304132	0.233005
0	0
-0.167914	-0.267474
0	0
0.282242	0
0	0
-0.181376	-0.249317
0	0
-0.215953	-0.267453
-0.31163	-0.250526
0	0.196558
-0.342102	-0.27471
0	0
-0.349067	-0.341239
-0.35416	-0.395231
0	0
0	0
-0.365893	-0.414744
0	0
0	0
0	0
-0.38645	-0.413696
-0.237516	-0.254233
0	0
0	0
-0.391692	-0.419327
-0.389613	-0.434193
-0.286821	-0.340736
0	0
-0.369923	-0.459187
-0.321761	-0.40067
0	0
-0.361552	-0.463877
-0.362015	-0.461209
-0.364561	-0.415447
0	0
-0.383278	-0.475385
-0.385785	-0.482566
-0.394566	-0.482218
-0.382411	-0.452845
0	0
-0.410443	-0.493857
-0.419618	-0.496567
-0.422397	-0.487791
-0.364439	-0.497242
0	0
-0.421686	-0.507186
-0.42443	-0.494328
-0.4323	-0.478337
-0.361359	-0.438943
0	0
0	0
0	0
-0.418027	-0.484998
-0.421592	-0.491245
-0.379512	-0.291376
0	0
0	0
-0.388239	-0.508175
-0.398016	-0.523793
-0.369586	-0.348506
0	0
0	0
-0.377206	-0.516537
-0.392405	-0.52625
-0.353921	-0.389566
0	0
0	0
-0.377107	-0.490961
-0.371417	-0.486017
-0.348511	-0.378446
0	0
0	0
-0.331142	-0.444821
-0.32085	-0.435522
0	0
0	0
0	0
-0.309675	-0.424122
-0.315654	-0.426651
0	0
0	0
0	0
0	0
-0.307112	-0.43714
0	0
0	0
0	0
-0.324843	-0.461185
-0.28499	-0.444195
-0.311244	-0.424535
-0.303728	-0.438758
-0.28949	-0.424877
-0.28299	-0.39831
-0.2591	-0.378039
-0.28377	-0.350539
-0.27926	-0.317701
-0.305621	-0.300248
-0.242818	-0.272546
-0.167348	-0.221055
-0.201791	-0.229889
-0.242188	-0.226135
-0.227414	-0.221328
-0.197661	-0.24265
-0.180487	-0.184482
-0.188998	-0.24289
0	-0.173724
-0.195506	-0.227472
-0.170053	-0.219099
0	0
0	0
0	-0.181594
0	0
0	0
0	0
0	-0.168333
0	0
0	0
0	0
0	0
0	0
-0.175107	0
0	-0.17229
0	0
0	0
0	0
0	0
0	0
0	0
-0.178346	0
0	0
0	0
-0.172427	0
0	0
0	0
0	0
-0.17965	0
0	0
0	0
0	0
-0.182277	0
0	0
0	0
0	0
-0.190902	0
0	0
-0.209786	0
0	0
0	0
-0.205967	0
-0.194737	0
0	0
-0.179674	0
-0.18181	0
0	0
0	0
0	0
-0.180285	0
-0.172733	0
0	0
0	0
0	0
-0.172398	0
0	0
0	0
-0.168599	0
0	0
0	0
0	0
0	0
0	0
0	0
0	0
0	0
0	0
0	0
0	0
0	0
0	0
0	0
0	0
0	0
0	0
0.209552	0
0	0
0	0
0	0
0	0
0	0
0	0
0	0
0	0
0	0
0	0
0	0
0	0
0	0.198182
0	0
0	0
0	0
0	0.211502
[truncated: 5,264 more rows]

## Sheet: Figure 2C
Split-half Correlations 1000 perms
Half Split Mean	Half Split Skewness	Half Split Gradient
0.899	0.7505	0.5782
0.8969	0.7904	0.6782
0.9042	0.775	0.6064
0.8992	0.8157	0.6737
0.8347	0.7629	0.5897
0.9268	0.7365	0.5794
0.884	0.7864	0.6891
0.9216	0.7336	0.528
0.9271	0.8143	0.5823
0.8942	0.7831	0.6393
0.9176	0.8046	0.6134
0.9374	0.7674	0.6222
0.887	0.7405	0.5526
0.9179	0.822	0.6359
0.8443	0.7745	0.6005
0.9015	0.8278	0.6152
0.9116	0.8057	0.6783
0.8794	0.6845	0.499
0.9327	0.7638	0.5639
0.9397	0.7941	0.6356
0.9286	0.8046	0.6515
0.9395	0.8053	0.6107
0.8983	0.7593	0.5911
0.9296	0.8004	0.636
0.8946	0.7836	0.6136
0.8255	0.7961	0.6123
0.9225	0.814	0.6013
0.902	0.81	0.6469
0.9166	0.7196	0.5872
0.9252	0.8014	0.6228
0.8594	0.7862	0.6289
0.8755	0.778	0.6018
0.9167	0.7562	0.5793
0.8911	0.7986	0.663
0.8453	0.7732	0.6026
0.9423	0.8128	0.67
0.8956	0.7638	0.5727
0.9052	0.7581	0.6276
0.9386	0.7701	0.5872
0.897	0.7679	0.6137
0.8928	0.7779	0.608
0.8128	0.8106	0.6496
0.9238	0.8432	0.694
0.8751	0.7626	0.6475
0.8693	0.7952	0.5993
0.9291	0.8306	0.663
0.8844	0.7782	0.6083
0.9198	0.8303	0.7067
0.8863	0.7717	0.6294
0.88	0.6785	0.5357
0.929	0.7838	0.6262
0.9213	0.7872	0.6173
0.9322	0.7876	0.6588
0.9294	0.8172	0.6693
0.9354	0.7827	0.5572
0.8881	0.7314	0.5715
0.9057	0.7171	0.5328
0.8916	0.8013	0.5654
0.9047	0.7842	0.6194
0.9074	0.7837	0.5752
0.8965	0.8026	0.6329
0.8985	0.7813	0.6278
0.933	0.7731	0.6197
0.8732	0.7661	0.5368
0.8263	0.7835	0.621
0.928	0.7805	0.5917
0.8707	0.8162	0.67
0.9008	0.7887	0.5713
0.9195	0.7915	0.5826
0.8926	0.7445	0.5821
0.9073	0.7349	0.6102
0.886	0.8013	0.6282
0.9064	0.7557	0.5862
0.8529	0.7949	0.6328
0.9067	0.7527	0.5762
0.8983	0.8008	0.5767
0.9106	0.6989	0.5306
0.8098	0.7971	0.6275
0.9261	0.7861	0.632
0.8944	0.777	0.5922
0.8339	0.8171	0.6112
0.8933	0.7578	0.5811
0.9115	0.7531	0.6403
0.9064	0.7826	0.5539
0.8929	0.7824	0.6252
0.9367	0.7983	0.5877
0.8889	0.805	0.7148
0.9408	0.8159	0.6562
0.9377	0.8063	0.6372
0.9165	0.7657	0.5803
0.9002	0.8062	0.6146
0.8792	0.7564	0.5303
0.933	0.8098	0.6025
0.8917	0.8362	0.6378
0.9136	0.7787	0.6084
0.9132	0.7922	0.6483
0.8773	0.7825	0.6722
0.8899	0.7736	0.5752
0.9217	0.7547	0.6532
0.9145	0.7955	0.6072
0.8989	0.8058	0.6417
0.9263	0.7429	0.5679
0.9471	0.7912	0.597
0.8922	0.8008	0.5908
0.8081	0.7355	0.5776
0.9292	0.7335	0.6061
0.9068	0.7969	0.6272
0.908	0.8101	0.6198
0.8999	0.8063	0.6496
0.9157	0.7703	0.6129
0.9143	0.7527	0.6609
0.9212	0.7984	0.6416
0.8795	0.7604	0.5851
0.8595	0.7773	0.5845
0.916	0.7933	0.6449
0.8723	0.7723	0.5798
0.8879	0.7587	0.5382
0.8977	0.7397	0.5989
0.9309	0.7731	0.6141
0.9326	0.7626	0.5755
0.8755	0.7217	0.5675
0.8891	0.7702	0.5705
0.8993	0.7759	0.595
0.8626	0.8081	0.6286
0.9336	0.7806	0.6443
0.8951	0.8031	0.6517
0.91	0.7577	0.5556
0.8961	0.776	0.6123
0.8089	0.7602	0.5523
0.9223	0.7546	0.6136
0.9087	0.8029	0.6043
0.9198	0.7764	0.5844
0.9182	0.7461	0.5729
0.8965	0.8068	0.6365
0.924	0.7269	0.5341
0.8918	0.803	0.6608
0.9162	0.8162	0.6329
0.8916	0.7862	0.642
0.9049	0.7635	0.5194
0.9154	0.8415	0.686
0.8856	0.7951	0.6135
0.8828	0.7541	0.6325
0.8571	0.8307	0.6553
0.8786	0.7752	0.6214
0.9209	0.7106	0.5418
0.9289	0.7931	0.6681
0.9208	0.7295	0.596
0.9191	0.7679	0.5796
0.8964	0.8168	0.6656
0.8722	0.7602	0.5783
0.9102	0.8013	0.6612
0.9412	0.8047	0.6138
0.9039	0.7742	0.6148
0.9095	0.7366	0.5569
0.8665	0.7343	0.5676
0.9204	0.8011	0.6626
0.9139	0.7249	0.5838
0.8719	0.7821	0.6232
0.9327	0.82	0.5716
0.8959	0.7696	0.5926
0.8991	0.7518	0.5742
0.8947	0.7388	0.5821
0.9136	0.8043	0.6173
0.8635	0.7669	0.6228
0.9099	0.7722	0.5487
0.8739	0.8014	0.6343
0.9093	0.773	0.6009
0.8889	0.7529	0.5427
0.8794	0.7814	0.6423
0.9015	0.7851	0.6
0.8773	0.7773	0.6045
0.8593	0.8063	0.659
0.825	0.7836	0.6199
0.839	0.8106	0.6349
0.9394	0.7827	0.6344
0.9193	0.7419	0.5896
0.9263	0.8155	0.6244
0.9124	0.8046	0.619
0.8622	0.7971	0.6595
0.9012	0.7675	0.626
0.9067	0.8044	0.5837
0.9026	0.7919	0.6129
0.9327	0.7319	0.5332
0.8919	0.756	0.6082
0.9251	0.8114	0.6556
0.9261	0.8086	0.6423
0.8748	0.7358	0.6081
0.8935	0.7589	0.5965
0.8579	0.782	0.5493
0.9089	0.7867	0.6193
0.9241	0.7971	0.6164
0.9127	0.7978	0.5964
0.9036	0.7216	0.581
0.8563	0.7878	0.6076
0.8818	0.7616	0.6488
0.9292	0.7943	0.653
0.919	0.7712	0.5832
0.931	0.7891	0.6409
0.8907	0.7553	0.5787
0.9337	0.7697	0.646
0.907	0.7656	0.5755
0.8939	0.7305	0.5803
0.8735	0.76	0.5969
0.817	0.7446	0.5907
0.8733	0.7706	0.63
0.8642	0.7333	0.547
0.9357	0.8272	0.6098
0.9219	0.7933	0.6232
0.9366	0.7848	0.5724
0.9123	0.8032	0.6175
0.9367	0.8086	0.6462
0.9062	0.7617	0.5851
0.9183	0.799	0.6414
0.8885	0.7829	0.5559
0.8982	0.7904	0.6171
0.8527	0.7806	0.5683
0.8877	0.8142	0.6254
0.8237	0.7861	0.6242
0.9149	0.7922	0.6054
0.9059	0.8021	0.6468
0.9071	0.7802	0.6233
0.8698	0.7429	0.6083
0.9353	0.7272	0.5462
0.9145	0.7718	0.6283
0.5906	0.7034	0.5898
0.8887	0.7629	0.5562
0.8928	0.8112	0.649
0.9362	0.8424	0.679
0.8983	0.7168	0.5305
0.8884	0.7647	0.5885
0.9007	0.7867	0.6285
0.9178	0.7325	0.5046
0.9123	0.8033	0.6056
0.9093	0.7366	0.5853
0.8957	0.7627	0.6051
0.8803	0.7794	0.623
0.9052	0.7633	0.5753
0.8821	0.8051	0.6448
0.8888	0.7727	0.6098
0.8971	0.7559	0.5965
0.9336	0.8099	0.6571
0.8963	0.758	0.5961
0.9223	0.7947	0.6562
0.9024	0.7965	0.6591
0.897	0.8143	0.6039
0.8923	0.7939	0.6359
0.8646	0.7596	0.5855
0.8197	0.7755	0.6048
0.9196	0.7994	0.6558
0.8802	0.8074	0.559
0.8763	0.7375	0.5457
0.8847	0.7796	0.6058
0.9169	0.7631	0.5343
0.9103	0.7866	0.661
0.933	0.803	0.5888
0.9302	0.7711	0.6034
0.8961	0.7974	0.6239
0.9301	0.8151	0.6663
0.9303	0.8013	0.607
0.9003	0.7574	0.5952
0.9157	0.7502	0.5972
0.8814	0.7136	0.5926
0.8942	0.8049	0.6546
0.9148	0.7762	0.553
0.9105	0.7865	0.6379
0.9056	0.7975	0.6141
0.8736	0.7654	0.6062
0.9103	0.7301	0.5684
0.927	0.8239	0.6929
0.9219	0.7936	0.6008
0.9168	0.7966	0.6294
0.8999	0.8032	0.633
0.9003	0.7102	0.5685
0.9334	0.7826	0.6001
0.8529	0.7922	0.6219
0.9104	0.7586	0.6
0.9251	0.7904	0.6224
0.9115	0.8156	0.6291
0.9328	0.7796	0.6012
0.909	0.8031	0.6195
0.9104	0.8061	0.6133
0.8621	0.7231	0.6123
0.8871	0.754	0.5317
0.9148	0.7653	0.5947
0.8566	0.7939	0.6124
0.931	0.7867	0.6025
0.869	0.7796	0.6122
0.9509	0.7755	0.5775
0.8879	0.76	0.5505
0.8614	0.7271	0.6155
0.84	0.7565	0.5523
0.8936	0.7865	0.5511
0.8876	0.8311	0.6383
0.9158	0.7811	0.5812
0.8823	0.7988	0.6365
0.9179	0.803	0.5901
0.9077	0.8028	0.5887
0.8846	0.7801	0.619
0.8877	0.7485	0.5736
0.9331	0.7627	0.6316
0.8725	0.7079	0.538
0.887	0.7674	0.574
0.8834	0.8058	0.687
0.9071	0.8253	0.6392
0.8868	0.7009	0.5475
0.9109	0.7725	0.6167
0.8843	0.8302	0.6358
0.8982	0.8078	0.6695
0.8819	0.7945	0.5795
0.9196	0.7485	0.5989
0.9281	0.7721	0.5907
0.9231	0.7369	0.5837
0.8972	0.8177	0.6476
0.9139	0.764	0.5827
0.9188	0.8133	0.6561
0.8736	0.7919	0.6502
0.8845	0.7669	0.5211
0.8877	0.8161	0.6101
0.9224	0.8082	0.5881
0.9034	0.8029	0.6349
0.8986	0.8041	0.6432
0.9203	0.7699	0.6102
0.8944	0.7688	0.5983
0.8628	0.7925	0.6318
0.8598	0.7545	0.58
0.8117	0.7227	0.5892
0.8854	0.8236	0.7109
0.9122	0.7989	0.6977
0.8926	0.7532	0.5851
0.8866	0.7803	0.6599
0.8829	0.7504	0.5543
0.916	0.763	0.6437
0.9129	0.7915	0.5612
0.8693	0.8141	0.6591
0.9165	0.821	0.6046
0.8953	0.7757	0.6092
0.9019	0.768	0.6025
0.9151	0.7353	0.5779
0.9225	0.7469	0.524
0.9106	0.7857	0.6268
0.8929	0.8028	0.6424
0.8599	0.7798	0.5958
0.8698	0.7694	0.5663
0.9088	0.8108	0.6484
0.8954	0.7217	0.5185
0.9002	0.8001	0.6132
0.8809	0.7488	0.5563
0.909	0.8273	0.6653
0.9028	0.7975	0.6279
0.8949	0.7806	0.6184
0.9029	0.7719	0.6184
0.9498	0.8019	0.5804
0.9086	0.8162	0.6332
0.889	0.751	0.5686
0.9054	0.7711	0.5755
0.9272	0.8244	0.6423
0.9233	0.7797	0.6245
0.9025	0.8175	0.6975
0.9057	0.7284	0.5304
0.9201	0.7887	0.6157
0.9208	0.8326	0.6226
0.8709	0.8059	0.6064
0.9276	0.812	0.5632
0.8865	0.8094	0.6167
0.9092	0.7638	0.6321
0.9132	0.7984	0.6404
0.906	0.7841	0.6123
0.9187	0.7951	0.6362
0.9182	0.7976	0.6544
0.91	0.7879	0.6425
0.8884	0.8121	0.618
0.917	0.7375	0.5588
0.9012	0.7749	0.5474
0.9086	0.7685	0.616
0.889	0.7672	0.6609
0.9113	0.7824	0.6057
0.935	0.7941	0.6163
0.9042	0.7696	0.6076
0.929	0.8024	0.6783
0.9123	0.7584	0.4866
0.9053	0.8199	0.6355
0.9014	0.8054	0.6393
0.9086	0.7945	0.5767
0.8723	0.7776	0.5611
0.8681	0.7911	0.5497
0.9376	0.7992	0.6144
0.8922	0.7123	0.5779
0.8401	0.7763	0.6539
0.8953	0.805	0.6082
0.8453	0.7825	0.5911
0.8498	0.7839	0.6351
0.9038	0.7364	0.6291
0.9007	0.7881	0.6465
0.9145	0.7976	0.6464
0.9077	0.7548	0.6372
0.8292	0.7507	0.6242
0.8934	0.8393	0.6376
0.848	0.7959	0.6539
0.9118	0.8073	0.6398
0.8543	0.7767	0.615
0.8991	0.7715	0.6171
0.8986	0.7678	0.5449
0.921	0.7898	0.577
0.9045	0.7243	0.536
0.9154	0.7892	0.6346
0.9039	0.8203	0.5797
0.8899	0.8036	0.6766
0.7919	0.7372	0.5244
0.9215	0.7517	0.5977
0.8932	0.7922	0.6045
0.9113	0.7868	0.5912
0.929	0.7618	0.5485
0.8679	0.797	0.6156
0.9328	0.7762	0.5823
0.9313	0.7813	0.5761
0.9219	0.7858	0.5654
0.8632	0.797	0.6072
0.8827	0.7264	0.4922
0.9112	0.791	0.6353
0.9263	0.764	0.5879
0.9119	0.802	0.6263
0.8116	0.7776	0.5784
0.9423	0.8022	0.6556
0.9441	0.7743	0.6258
0.9216	0.8116	0.6557
0.8933	0.756	0.5111
0.9066	0.7162	0.6282
0.9067	0.8234	0.6672
0.9392	0.7436	0.5788
0.9159	0.7816	0.6116
0.9062	0.7402	0.5396
0.9107	0.7609	0.6205
0.8934	0.7892	0.6093
0.9155	0.7837	0.6122
0.886	0.7861	0.6523
0.9301	0.7735	0.6217
0.8995	0.8154	0.684
0.9329	0.7555	0.6109
0.8993	0.8082	0.6406
0.8748	0.8048	0.6026
0.8195	0.7825	0.6075
0.9403	0.7707	0.6333
0.8878	0.7877	0.6532
0.8519	0.8061	0.6248
0.8826	0.7869	0.6712
0.8456	0.6618	0.4926
0.9289	0.7818	0.6168
0.9258	0.8043	0.6511
0.8844	0.7941	0.5899
0.9126	0.7895	0.6316
0.8988	0.788	0.5914
0.9163	0.7685	0.6021
0.9097	0.794	0.6324
0.9198	0.7813	0.6239
0.8945	0.8171	0.6096
0.8872	0.8123	0.6336
0.9217	0.8179	0.644
0.9236	0.7546	0.5683
0.8265	0.7011	0.5379
0.9182	0.7706	0.588
0.9289	0.7321	0.5609
0.8998	0.8037	0.649
0.8774	0.7904	0.6042
0.8953	0.7631	0.6401
0.9214	0.7706	0.5757
0.922	0.7704	0.6481
0.8943	0.8051	0.6324
0.9125	0.7752	0.5871
0.9247	0.7716	0.6071
0.8893	0.7811	0.5546
0.871	0.8087	0.6218
0.9043	0.746	0.5505
0.9309	0.7838	0.6295
0.9403	0.7655	0.6196
0.9032	0.7735	0.5831
0.9119	0.8124	0.5909
0.9183	0.7958	0.6481
0.8819	0.7739	0.6379
0.9237	0.7407	0.588
0.8816	0.7106	0.5112
0.8986	0.7919	0.6142
0.9239	0.8169	0.6297
0.9267	0.8089	0.647
0.928	0.7597	0.5617
0.8528	0.827	0.65
0.8984	0.7801	0.6192
0.8819	0.8125	0.6311
0.8882	0.803	0.6288
0.9072	0.7875	0.6118
0.8702	0.7602	0.5519
0.9067	0.6743	0.524
0.8721	0.7756	0.595
0.8264	0.7401	0.5751
0.9008	0.7393	0.5712
0.9239	0.7743	0.5904
0.9084	0.7956	0.5978
0.9173	0.7618	0.5742
0.9248	0.8001	0.6355
0.7945	0.7368	0.5565
0.879	0.8053	0.6437
0.9024	0.7089	0.556
0.8925	0.7803	0.6562
0.9243	0.7894	0.6124
0.8961	0.7739	0.6039
0.9263	0.819	0.6418
0.9222	0.8121	0.623
0.8927	0.7433	0.6379
0.8936	0.787	0.5927
0.879	0.8094	0.6308
0.8989	0.7626	0.5545
0.884	0.8149	0.6678
0.9277	0.791	0.55
0.862	0.7924	0.6251
0.7825	0.7511	0.6338
0.9128	0.7708	0.5429
0.8904	0.7342	0.5431
0.9409	0.7699	0.6432
0.8686	0.7528	0.6294
0.8873	0.7973	0.5578
0.9058	0.7917	0.5562
0.882	0.7807	0.6439
0.9422	0.7682	0.6013
0.9027	0.8117	0.6397
0.8985	0.7435	0.5852
0.8789	0.7809	0.5774
0.9419	0.7846	0.5969
0.8944	0.7393	0.5842
0.9147	0.7987	0.6442
0.9229	0.8075	0.6145
0.8951	0.7734	0.6186
0.9203	0.8157	0.6526
0.867	0.7954	0.6143
0.9008	0.7823	0.5799
0.8681	0.7736	0.5951
0.9278	0.82	0.6323
0.9191	0.796	0.6169
0.8945	0.742	0.5694
0.895	0.8056	0.5858
0.9133	0.8033	0.6487
0.9075	0.8057	0.6675
0.9091	0.8018	0.6101
0.8783	0.747	0.5568
0.9056	0.7823	0.615
0.9263	0.7729	0.5479
0.8901	0.7281	0.5665
0.9163	0.7779	0.6267
0.9295	0.8196	0.6505
0.8683	0.7977	0.6252
0.901	0.7883	0.6131
0.9048	0.8143	0.6847
0.9074	0.7804	0.6284
0.891	0.7864	0.6148
0.8945	0.7771	0.5915
0.8735	0.7089	0.5277
0.8396	0.7513	0.5477
0.9162	0.7831	0.6399
0.8823	0.7561	0.5504
0.9148	0.7983	0.6397
0.8646	0.781	0.6592
0.8968	0.8121	0.6099
0.9253	0.7785	0.5919
0.9148	0.7713	0.5608
0.9337	0.7775	0.5679
0.9129	0.7853	0.5875
0.8866	0.8156	0.6236
0.9038	0.7862	0.6283
0.878	0.7936	0.6357
0.8881	0.7801	0.5467
0.8927	0.8109	0.6227
0.9052	0.8053	0.6304
0.9288	0.7918	0.5879
0.9195	0.7278	0.5236
0.9235	0.7499	0.559
0.898	0.7987	0.6098
0.8852	0.7631	0.5234
0.8754	0.7529	0.6006
0.8859	0.7731	0.5981
0.8772	0.7657	0.5491
0.9215	0.8082	0.6403
0.912	0.7603	0.6251
0.9248	0.7389	0.5566
0.8718	0.8084	0.6382
0.9032	0.7521	0.5802
0.9114	0.775	0.5849
0.9028	0.7342	0.6412
0.933	0.7752	0.6009
0.8653	0.7953	0.6051
0.9144	0.7663	0.6368
0.9291	0.8178	0.6625
0.9304	0.7712	0.5917
0.8824	0.7792	0.6183
0.8484	0.7286	0.5015
0.8874	0.8115	0.6473
0.9037	0.8325	0.6289
0.9076	0.7833	0.6497
0.8539	0.7773	0.6265
0.899	0.7697	0.5948
0.9189	0.8048	0.6685
0.8695	0.7713	0.569
0.9166	0.7747	0.5837
0.9152	0.7897	0.5997
0.8247	0.804	0.6215
0.9292	0.751	0.5952
0.8326	0.7952	0.5927
0.8826	0.7287	0.5317
0.9115	0.7857	0.6197
0.9282	0.8186	0.6295
0.9042	0.8063	0.6581
0.8931	0.7557	0.6305
0.8318	0.7384	0.5917
0.9178	0.7927	0.637
0.9132	0.7844	0.6046
0.8923	0.7996	0.6497
0.8924	0.8154	0.6528
0.9136	0.7801	0.6203
0.8884	0.7875	0.6049
0.9156	0.7472	0.6326
0.9283	0.8179	0.6599
0.8069	0.7886	0.6233
0.8985	0.7943	0.5646
0.8845	0.8026	0.6387
0.9306	0.7962	0.6332
0.8909	0.7442	0.5551
0.9363	0.8089	0.5916
0.9238	0.8028	0.6052
0.8653	0.7758	0.5843
0.9189	0.8007	0.6322
0.8471	0.7437	0.5834
0.9262	0.7556	0.6464
0.8921	0.7959	0.6525
0.8839	0.8078	0.6314
0.9121	0.7592	0.6101
0.8536	0.8178	0.6267
0.8924	0.7113	0.5985
0.9252	0.8105	0.6368
0.8968	0.7745	0.5841
0.8526	0.7502	0.5494
0.8713	0.754	0.5771
0.9185	0.7772	0.6266
0.9125	0.8097	0.6007
0.9098	0.7612	0.6362
0.8973	0.7663	0.576
0.9077	0.8166	0.6551
0.908	0.7482	0.6132
0.9283	0.7871	0.6281
0.9137	0.8086	0.6578
0.9082	0.785	0.6103
0.8655	0.7866	0.6202
0.838	0.7167	0.5571
0.895	0.7767	0.6088
0.8979	0.7788	0.6321
0.7966	0.8144	0.6176
0.8979	0.7796	0.6302
0.9282	0.834	0.6783
0.8647	0.8047	0.6157
0.9163	0.7843	0.6316
0.8857	0.7945	0.652
0.9009	0.7419	0.5774
0.9043	0.7938	0.6353
0.9144	0.7912	0.6365
0.9187	0.8076	0.6067
0.901	0.7733	0.5286
0.9459	0.8171	0.6904
0.8729	0.7905	0.6472
0.9265	0.7799	0.6149
0.908	0.7754	0.5752
0.9254	0.8169	0.6224
0.8893	0.7764	0.564
0.9285	0.7867	0.6384
0.8712	0.799	0.6078
0.911	0.7848	0.6039
0.9008	0.7725	0.6093
0.8752	0.7853	0.6387
0.9428	0.7937	0.5725
0.8722	0.7988	0.6075
0.8549	0.7374	0.5737
0.9231	0.7554	0.6096
0.9034	0.7745	0.6844
0.8473	0.7676	0.6141
0.8999	0.8046	0.6657
0.9153	0.7696	0.622
0.8855	0.7568	0.5728
0.9239	0.7903	0.5916
0.8533	0.7945	0.6353
0.9013	0.7079	0.6027
0.8554	0.7805	0.5748
0.8307	0.7016	0.5667
0.9195	0.8232	0.5791
0.9196	0.8019	0.6241
0.9343	0.7729	0.6412
0.9187	0.7578	0.5973
0.8489	0.7678	0.6473
0.8775	0.8105	0.6272
0.8793	0.7874	0.6557
0.8853	0.7818	0.6174
0.8982	0.8019	0.6073
0.9068	0.7474	0.5651
0.8576	0.8107	0.6644
0.9015	0.7307	0.5728
0.9117	0.7818	0.6076
0.9202	0.8045	0.6433
0.8907	0.7806	0.655
0.9173	0.7689	0.6213
0.906	0.8026	0.6788
0.8901	0.7603	0.5747
0.8795	0.7683	0.5616
0.9233	0.7838	0.6125
0.9327	0.734	0.4828
0.9005	0.7742	0.5933
0.9041	0.8107	0.6521
0.8988	0.7949	0.6439
0.9128	0.7946	0.6711
0.8882	0.7678	0.592
0.934	0.8243	0.6256
0.915	0.7695	0.6369
0.9194	0.7662	0.557
0.889	0.8334	0.6636
0.9113	0.7898	0.6494
0.8213	0.7131	0.4776
0.9075	0.8179	0.6521
0.9074	0.7624	0.625
0.85	0.7557	0.5725
0.9139	0.8136	0.627
0.9216	0.7902	0.5867
0.8736	0.7661	0.6189
0.8776	0.8111	0.591
0.9079	0.777	0.5859
0.928	0.7196	0.6198
0.9059	0.7906	0.6247
0.9479	0.8131	0.6209
0.8337	0.8049	0.6686
0.9259	0.7938	0.5965
0.9016	0.8043	0.635
0.929	0.7951	0.6134
0.8955	0.8024	0.5959
0.9055	0.8043	0.6318
0.9158	0.7252	0.5236
0.864	0.7844	0.5866
0.9032	0.8234	0.6054
0.9185	0.776	0.6365
0.9132	0.8233	0.6772
0.9204	0.7738	0.6121
0.8866	0.7786	0.6316
0.8379	0.7999	0.6514
0.8844	0.781	0.6229
0.8413	0.8241	0.6674
0.9195	0.7731	0.5801
0.9036	0.7351	0.6167
0.9153	0.8107	0.6431
0.8975	0.7939	0.6343
0.8582	0.8038	0.6708
0.9281	0.7447	0.5329
0.9006	0.7198	0.5331
0.8961	0.7528	0.6051
0.8489	0.7473	0.5471
0.877	0.7495	0.5879
0.8571	0.7859	0.6664
0.886	0.7337	0.6278
0.911	0.8004	0.6148
0.9109	0.7918	0.5725
0.8675	0.8172	0.6539
0.8852	0.7403	0.5855
0.889	0.7236	0.5987
0.912	0.7943	0.6078
0.8999	0.8346	0.6974
0.8987	0.7194	0.5715
0.8631	0.7968	0.6484
0.919	0.7481	0.5239
0.9135	0.7839	0.565
0.8669	0.769	0.5754
0.8987	0.7933	0.6077
0.894	0.792	0.5917
0.9048	0.7894	0.6572
0.9241	0.764	0.6067
0.9202	0.8001	0.612
0.9088	0.8178	0.6795
0.9043	0.8042	0.6183
0.8881	0.8018	0.595
0.9088	0.7584	0.6168
0.8813	0.7159	0.4935
0.9208	0.7862	0.6533
0.941	0.8179	0.6369
0.7986	0.7648	0.5797
0.8879	0.7755	0.6223
0.9069	0.7595	0.5881
0.9082	0.7938	0.6038
0.9256	0.7914	0.6618
0.9073	0.8359	0.6502
0.874	0.7918	0.5935
0.9254	0.7956	0.6219
0.8983	0.7905	0.6437
0.9237	0.7721	0.5731
0.9147	0.7914	0.6464
0.9056	0.761	0.5326
0.9282	0.7858	0.6596
0.8788	0.7724	0.6228
0.9177	0.7473	0.5885
0.8219	0.7306	0.5273
0.8279	0.7718	0.6459
0.916	0.8153	0.6566
0.8106	0.7598	0.6634
0.8912	0.8153	0.6609
0.8794	0.7593	0.6376
0.9398	0.8272	0.6881
0.8	0.8161	0.5918
0.9326	0.7891	0.64
0.9108	0.7979	0.6167
0.855	0.7505	0.6056
0.8637	0.7868	0.6309
0.9104	0.7722	0.5974
0.8652	0.7915	0.6215
0.8574	0.7921	0.6494
0.8898	0.8003	0.6147
0.925	0.8076	0.6023
0.9103	0.7696	0.6524
0.9321	0.7923	0.6426
0.9292	0.8016	0.5905
0.8941	0.7873	0.654
0.8539	0.7826	0.6115
0.9333	0.8158	0.6423
0.8856	0.7553	0.6075
0.8872	0.7884	0.6262
0.8949	0.7952	0.6063
0.909	0.7524	0.5294
0.8206	0.7808	0.6191
0.9243	0.7826	0.6081
0.9161	0.7074	0.4945
0.9137	0.8095	0.6148
0.937	0.8	0.6104
0.9036	0.8194	0.6485
0.9205	0.7775	0.6519
0.8786	0.7923	0.6054
0.9048	0.8079	0.5811
0.936	0.789	0.6217
0.8822	0.7935	0.6067
0.8766	0.7149	0.5634
0.9058	0.7665	0.5865
0.9143	0.7927	0.6365
0.9181	0.7737	0.6114
0.8229	0.8068	0.6255
0.9323	0.7907	0.6464
0.8397	0.7906	0.5714
0.904	0.7482	0.5762
0.8932	0.8167	0.6859
0.8752	0.7689	0.631
0.9071	0.8373	0.6357
0.9261	0.7708	0.5878
0.9133	0.7732	0.6386
0.9075	0.7691	0.5951
0.9112	0.7886	0.61
0.8766	0.7803	0.6313
0.9038	0.7272	0.538
0.9006	0.7714	0.6052
0.9066	0.7858	0.6462
0.8951	0.7636	0.5616
0.9075	0.8017	0.6228
0.9272	0.7568	0.6016
0.9074	0.7435	0.5307
0.9244	0.8052	0.6287
0.8243	0.7955	0.6491
0.936	0.7763	0.6054
0.9239	0.8049	0.6195
0.9289	0.8202	0.6425
0.8959	0.8122	0.5816
0.9103	0.7705	0.6051
0.883	0.7793	0.5955
0.9097	0.7925	0.5802
0.9233	0.7743	0.6025
0.9361	0.7579	0.6149
0.766	0.7607	0.569
0.8925	0.7412	0.5988
0.9175	0.7265	0.6105
0.8784	0.7918	0.6179
0.8868	0.7741	0.6437
0.9019	0.8038	0.6552
0.9052	0.8004	0.5439
0.9459	0.7949	0.6062
0.9266	0.8008	0.6086
0.8902	0.7779	0.5948
0.8991	0.7455	0.6229
0.908	0.8114	0.6836
0.8559	0.7903	0.5903
0.8314	0.7456	0.5902
0.9175	0.7972	0.6105
0.9129	0.756	0.6011
0.8794	0.7687	0.5678
0.9198	0.8137	0.6419
0.9006	0.7819	0.6382
0.8998	0.787	0.6112
0.8647	0.8076	0.5863
0.9254	0.8201	0.6366
0.8741	0.7876	0.6198
0.9104	0.8258	0.5755
0.8778	0.6989	0.5214
0.9417	0.8124	0.6351
0.893	0.7957	0.5662
0.9232	0.7895	0.5952
0.9267	0.7888	0.6081
0.8835	0.7708	0.5873
0.9244	0.8253	0.6597
0.9192	0.7731	0.5925
0.9372	0.82	0.6265
0.9379	0.8124	0.638
0.8624	0.8092	0.6304
0.9078	0.8255	0.6358
0.8994	0.7655	0.5756
0.8769	0.7754	0.6167
0.9048	0.7932	0.6332
0.9016	0.7665	0.6124
0.9195	0.7658	0.6565
0.9223	0.7756	0.6044
0.8799	0.7379	0.6178
0.9164	0.8087	0.6286
0.8998	0.8224	0.6247
0.8548	0.7836	0.5612
0.8564	0.8105	0.6332
0.8779	0.767	0.5592
0.8559	0.7917	0.5981
0.9184	0.7977	0.6101
0.8908	0.7732	0.5811
0.8974	0.7601	0.6161
0.9104	0.8087	0.6521
0.8395	0.7977	0.652
0.8712	0.756	0.606
0.8837	0.7749	0.592
0.9099	0.8012	0.6076
0.8905	0.8241	0.6146
0.9149	0.8105	0.6321
0.9183	0.7924	0.5987
0.8988	0.7309	0.6017
0.8704	0.7844	0.5614
0.8618	0.7392	0.5522
0.8945	0.7605	0.609
0.9279	0.7545	0.5955
0.9277	0.7947	0.556
0.91	0.8168	0.6839
0.8665	0.7685	0.603
0.9165	0.8097	0.6164
0.8683	0.7673	0.5685
0.8973	0.7696	0.5991
0.8634	0.8179	0.6144
0.9299	0.7921	0.6447
0.8971	0.7681	0.6267
0.8837	0.7937	0.615
0.9021	0.7914	0.6084
0.929	0.7036	0.4829
0.8959	0.7702	0.6384
0.8819	0.7364	0.5332
0.8961	0.7942	0.6024
0.9389	0.8111	0.6705
0.9336	0.7884	0.6766
0.9262	0.8184	0.6443
0.9013	0.8362	0.653
0.8983	0.7483	0.6338
0.8594	0.7752	0.5447
0.9155	0.8111	0.6187
0.9137	0.7798	0.602
0.8767	0.8131	0.6762
0.8401	0.7836	0.639
0.9005	0.8104	0.5944
0.9107	0.8123	0.6086
0.9353	0.7751	0.5868
0.8015	0.791	0.6111
0.9013	0.736	0.5614
0.871	0.7813	0.5835
0.9204	0.7885	0.6533
0.9232	0.804	0.5911
0.9286	0.7528	0.5892
0.8801	0.7953	0.5714
0.8945	0.7953	0.5805
0.8139	0.8076	0.6067
0.935	0.7955	0.6343
0.8845	0.7885	0.6181
0.9242	0.7564	0.5467
0.8805	0.8069	0.572
0.9106	0.7637	0.6291
0.8509	0.8246	0.5922
0.91	0.7635	0.6231
0.9341	0.7899	0.6161
0.9106	0.7654	0.5397
0.8987	0.815	0.6382
0.909	0.8374	0.6543
0.8923	0.7243	0.5246
0.9016	0.7929	0.6029
0.9101	0.7367	0.5244
0.8944	0.8046	0.6107
0.9076	0.7489	0.5848
0.9122	0.82	0.659
0.8862	0.7876	0.617
0.8933	0.7527	0.5273
0.8767	0.7951	0.647
0.9328	0.7551	0.5706
0.8906	0.8226	0.606
0.881	0.7821	0.6211
0.8836	0.7929	0.6323
0.9071	0.7714	0.6084
0.8862	0.7904	0.6304
0.874	0.7181	0.5563
0.9109	0.8357	0.6867
0.9312	0.7811	0.6354

## Sheet: Figure 3B,C
Skewness					Mean					Gradient
OC	High prog	Low prog	High estr	Low estr	OC	High prog	Low prog	High estr	Low estr	OC	High prog	Low prog	High estr	Low estr
-0.433998	0	0	-0.276778	0	-0.163178	0	0	0	0	0	0	0	0	0
0.228191	0.219115	0	0.205301	0	0	0	0	0	0	0	0	0	0	0
-0.324514	0	0	-0.28536	0	0	0	0	0	0	0	0	0	0	0
0	0.261189	0	0	0	-0.193258	0	0	0	0	0	0	0	0	0
0	0	0	0	0.185547	-0.179714	0	0	0	0	0	0	0	0	0
0	0	0	0	0	0	0	0	0	0	0	0	0	0	0
0	0	0	0	0	0	0	0	0	0	0	0	0	0	0
0	0	0	0	0	-0.173534	0	0	0	0	0	0	0	0	0
0	0	0	0	0	-0.166382	0	0	0	0	0	0	0	0	0
0	0	0	0	0	-0.226571	0	0	0	0	0	-0.396702	0	-0.367065	0
0	0	0	0	0	-0.194138	0	0	0	0	0	-0.2842	0	-0.27336	0
0	0	0	0	0	0	0	0	0	0	0	0	0	0	0
0	0	0	0	0	0	0	0	0	0	0	0	0	0	0
0	0	0	0	0	-0.240333	0	0	0	0	0	0	0	0	0
0	0	0	0	0	-0.178727	0	0	0	0	0	0	0	0	0
0	0	0	0	0	-0.243664	0	0	0	0	0	0	0	0	0
0	0	0	0	0	-0.266659	0	0	0	0	0	0	0	0	0
0	0	0	0	0	-0.261017	0	0	0	0	0	0	0	0	0
0	0.185171	0	0	0	-0.305166	0	0	0	0	0	0	0	0	0
0	0	0.191335	0.182962	0	-0.262794	0	0	0	0	0	0	0	0	0
0	0	0	0	0	-0.283895	0	0	0	0	0	0	0	0	0
0	0	0	0	0	-0.257495	0	0	0	0	0	0	0	0	0
0	0	0	0	0	-0.277129	0	0	-0.166853	0	0	0	0	0	0
0	0	0	0	0	-0.325019	0	0	0	0	0	0	0	0	0
0	0	0	0	0	-0.404203	0	-0.27629	-0.26073	0	0	0	0	0	0
0	0.19082	0	0.179785	0	-0.311171	0	0	-0.213094	0	0	0	0	0	0
0	0	0	0	0	-0.31284	0	-0.193447	-0.214686	0	0	0	0	0	0
0	0	0	0	0	-0.380121	-0.229557	-0.293893	-0.312407	0	0	0	0	0	0
0	0	0	0	0	-0.390163	-0.195858	-0.214449	-0.279008	0	0	0	0	0	0
0	0	0	0	0	-0.335377	0	-0.273353	-0.28202	0	0	0	0	0	0
0	0	0	0	0	-0.419603	-0.213872	-0.298003	-0.350047	0	0	0	0	0	0
0	0.221291	0.226665	0.246316	0.190728	-0.273631	0	-0.277473	-0.230296	0	0	0	0	0	0
0	0.241358	0.313355	0.250697	0.327169	-0.35545	-0.194405	-0.320245	-0.27732	-0.245978	0	0	0	0	0
0	0.271626	0.235738	0.22169	0.310823	-0.175055	0	0	0	0	0	0	0	0	0
0	0.302876	0.290374	0.259329	0.375589	-0.193337	0	0	0	0	0	0	0	0	0
0	0	0.179344	0	0.199095	-0.239796	0	0	0	0	0	0	0	0	0
0.236225	0.235401	0.321724	0.333955	0.215002	-0.443909	-0.220091	-0.397144	-0.347301	-0.278553	0	0	0	0	0
0	0.185491	0.227507	0	0.314322	-0.353619	0	-0.255417	-0.210806	0	0	0	0	0	0
0	0.302873	0.23727	0.259194	0.278551	-0.276472	0	-0.246283	-0.185575	0	0	0	0	0	0
0	0.2107	0.243784	0.235583	0.213433	-0.317929	0	-0.346436	-0.290443	-0.233763	0	0	0	0	0
0.363816	0.380489	0.431414	0.365134	0.486384	-0.417414	0	-0.278068	-0.210209	0	0	0	0	0	0
0.226745	0.204605	0.243692	0	0.386836	-0.408004	0	-0.310547	-0.258204	-0.25279	0	0	0	0	0
0	0.214021	0.172637	0.210799	0	-0.226971	0	-0.251426	-0.227395	0	0	0	0	0	0
0	0.21215	0	0	0	-0.376059	-0.24294	-0.362782	-0.33592	-0.28244	0	0	0	0	0
0	0	0	0	0	-0.268451	0	-0.22579	-0.223018	0	0	0	0	0	0
0	0.241332	0.244139	0.187052	0.328357	-0.449429	-0.279576	-0.4015	-0.364679	-0.326528	0	0	0	0	0
0	0.174317	0	0	0	-0.303799	-0.213226	-0.25222	-0.262962	0	0	0	0	0	0
0	0	0	0	0	-0.260672	0	-0.226633	-0.251835	0	0	0	0	0	0
0	0	0.249324	0.190147	0.24166	-0.293137	0	-0.191917	-0.210127	0	0	0	0	0	0
0	0	0	0	0	-0.273311	-0.215993	-0.186828	-0.242587	0	0	0	0	0	0
0	0.201898	0	0	0	-0.289908	-0.24749	-0.268927	-0.328276	0	0	0	0	0	0
0	0.206802	0	0	0	-0.408101	-0.279089	-0.2965	-0.329466	-0.2329	0	0	0	0	0
0	0	0	0	0	-0.247027	0	-0.169993	-0.199851	0	0	0	0	0	0
0	0.182579	0	0.203099	0	-0.350098	-0.288437	-0.238872	-0.318817	0	0	0	0	0	0
0	0	0.263715	0.215576	0.221274	-0.362375	0	-0.224321	-0.253343	0	0	0	0	0	0
0	0.273537	0	0.174845	0.248294	-0.399909	-0.232797	-0.238676	-0.301197	0	0	0	0	0	0
0	0	0	0	0	-0.29467	-0.225435	-0.202052	-0.246174	0	0	0	0	0	0
0	0.281357	0.192676	0.240568	0.211354	-0.420625	-0.308472	-0.307755	-0.372907	0	0	0	0	0	0
0	0	0	0	0	-0.251188	-0.243396	-0.225404	-0.281717	0	0	0	0	0	0
0	0	0	0	0	-0.396291	-0.248461	-0.246336	-0.295254	0	0	0	0	0	0
0	0	0	0	0	-0.296599	0	-0.180498	-0.232323	0	0	0	0	0	0
0	0	0	0	0	-0.299546	-0.219447	-0.205325	-0.254309	0	0	0	0	0	0
0	0	0	0	0	-0.488105	-0.367406	-0.360652	-0.420258	-0.274943	0	0	0	0	0
0	0	0	0	0	-0.400264	-0.254174	-0.275895	-0.31467	0	0	0	0	0	0
0	0	0	0	0	-0.326573	-0.215597	0	-0.241518	0	0	0	0	0	0
0	0	0	0	0	-0.278655	-0.271986	-0.248439	-0.326373	0	0	0	0	0	0
0	0	0	0	0	-0.397587	-0.271791	-0.232693	-0.303645	0	0	0	0	0	0
0	0	0	0	0	-0.319876	-0.241955	-0.223159	-0.285039	0	0	0	0	0	0
0	0	0	0	0	0	0	0	0	0	0	0	0	0	0
0	0.180836	0	0	0.202285	-0.170928	0	0	0	0	0	0	0	0	0
0	0	0	0	0	-0.270235	0	0	0	0	0	0	0	0	0
0	0	0	0	0	0	0	0	0	0	0	0	0	0	0
0.232619	0.293717	0.277505	0.302141	0.25788	-0.333166	0	0	-0.184309	0	0	0	0	0	0
0	0.248313	0.227925	0.218219	0.259229	-0.378943	-0.217677	-0.33165	-0.313329	-0.248142	0	0	0	0	0
0	0.209568	0.230779	0.240702	0.202552	-0.429357	0	-0.257044	-0.28522	0	0	0	0	0	0
0	0.338388	0.204594	0.241012	0.282945	-0.382226	-0.194829	-0.281212	-0.288145	0	0	0	0	0	0
0	0.218377	0.241118	0.273046	0	-0.325785	-0.218157	-0.245238	-0.317085	0	0	0	0	0	0
0	0.195118	0	0	0.234033	-0.304261	0	-0.264331	-0.28352	0	0	0	0	0	0
0	0.22879	0.224227	0.207646	0.255493	-0.299752	0	-0.216095	-0.241945	0	0	0	0	0	0
0	0	0.184935	0.173612	0	-0.369528	-0.307462	-0.280319	-0.354063	0	0	0	0	0	0
0	0.219794	0.184305	0.226672	0	-0.487712	-0.25871	-0.349142	-0.386016	0	0	0	0	0	0
0	0.184631	0	0.178095	0	-0.440305	-0.256826	-0.287301	-0.350781	0	0	0	0	0	0
0	0.277666	0.252286	0.278658	0.222833	-0.484472	-0.287139	-0.375218	-0.422264	0	0	0	0	0	0
0	0.255962	0.206393	0.23497	0.208278	-0.471984	-0.328746	-0.33592	-0.410188	0	0	0	0	0	0
0	0.222639	0.181922	0.216219	0	-0.48851	-0.351174	-0.362904	-0.440115	-0.237448	0	0	0	0	0
0	0.197813	0	0	0	-0.303443	-0.25606	-0.249603	-0.307911	0	0	0	0	0	0
0	0	0	0	0	-0.295952	0	-0.220004	-0.263382	0	-0.273617	0	0	0	0
0	0.200933	0	0	0.212303	-0.287084	-0.198527	-0.201855	-0.245716	0	0	0	0	0	0
0	0.206405	0	0	0	-0.380306	-0.265921	-0.244746	-0.307474	0	0	0	0	0	0
0	0.261878	0.245868	0.281107	0.20177	-0.328784	-0.215241	-0.277823	-0.287271	0	0	0	0	0	0
0	0.190998	0.198386	0	0.248098	-0.364002	-0.272379	-0.334989	-0.323787	-0.286445	0	0	0	0	0
0	0.181808	0.252574	0.189049	0.271056	-0.420612	0	-0.282125	-0.238437	-0.251783	0	0	0	0	0
0.315698	0.265239	0.287354	0.229065	0.349058	-0.419143	-0.199994	-0.302546	-0.253707	-0.268846	0	0	0	0	0
0.285673	0.266324	0.391027	0.268092	0.447947	-0.440523	-0.238864	-0.389773	-0.331804	-0.318051	0	0	0.313438	0	0.371874
0.231743	0.262376	0.228824	0.259324	0.22968	-0.455379	-0.243142	-0.335558	-0.320825	-0.265757	0.313355	0	0	0.262654	0
0	0	0	0	0	-0.265644	0	0	0	0	0	-0.270747	0	0	0
0	0.256165	0.244432	0.264078	0.212708	-0.301122	0	-0.214148	-0.187881	0	0	0	0	0	0
0.250918	0.395943	0.36326	0.34689	0.422089	-0.165025	0	0	0	0	0	0	0	0	0
0.225415	0.357392	0.244787	0.301061	0.280963	-0.256675	0	-0.228091	-0.232636	0	0	0	0	0	0
0	0.202165	0.290534	0.239176	0.273985	0	0	0	0	0	0	0	0	0	0
0	0.187661	0.186624	0.177358	0.197307	-0.28026	0	-0.220175	-0.235105	0	0	0	0	0	0
0	0.294653	0.294039	0.213975	0.431071	-0.239159	0	0	-0.184346	0	0	0	0	0	0.279412
0	0.306024	0.323768	0.303714	0.321435	-0.2804	0	-0.235831	-0.234149	0	0	0	0	0	0
0	0.268987	0.276834	0.262843	0.29808	-0.282736	0	-0.268711	-0.232214	0	0	0	0	0	0
0	0.29716	0.33991	0.323657	0.317921	-0.370166	-0.233374	-0.343718	-0.332307	-0.248436	0	0	0	0	0
0	0.34141	0.305904	0.321661	0.314426	-0.320973	-0.23535	-0.290945	-0.314239	0	0	0	0	0	0
0	0.419296	0.303323	0.388677	0.301517	-0.259996	0	0	-0.176038	0	0	0	0	0	0
0	0.260882	0.249423	0.279453	0.218841	-0.297409	0	0	-0.223429	0	0	0	0	0	0
0	0.264955	0.270346	0.301869	0.208155	-0.347658	0	-0.228483	-0.262435	0	0	0	0	0	0
0	0.294715	0.294781	0.294777	0.283938	-0.326971	-0.218936	-0.213759	-0.286766	0	0	0	0	0	0
0	0.351673	0.295413	0.36711	0.246171	-0.508515	-0.32133	-0.339117	-0.407603	0	0	0.293725	0	0.330126	0
0.253588	0.238408	0.29409	0.301111	0.210614	-0.501598	-0.294779	-0.376641	-0.411268	-0.236632	0	0	0	0	0
0	0	0	0	0	-0.401546	-0.217053	-0.247437	-0.299941	0	0	0	0	0	0
0	0.191768	0	0	0	-0.188843	0	0	0	0	0	0	0	0	0
0	0.175537	0	0	0	-0.283766	0	-0.220234	-0.233844	0	0	0	0	0	0
0	0.208677	0	0.182861	0	-0.162464	0	0	0	0	0	0	0	0	0
0	0.187269	0	0	0	0	0	0	0	0	0	0	0	0	0
0	0.176249	0.184994	0.218184	0	-0.201303	0	-0.210463	-0.240661	0	0	0	0	0	0
0	0	0	0	0	-0.213432	0	0	0	0	0	0	0	0	0
0	0	0	0	0	-0.194688	0	0	0	0	0	0	0	0	0
0	0	0	0.19677	0	0	0	0	0	0	0	0	0	0	0
0	0.187639	0	0	0	-0.24438	0	-0.234508	-0.180105	0	0	0	0	0	0
0	0.194828	0	0	0	-0.293882	0	-0.231963	-0.184418	0	0	0	0	0	0
0	0	0	0.205394	0	-0.26149	0	-0.263594	-0.234883	0	0	0	0	0	0
0	0	0	0	0	-0.319509	0	-0.206037	-0.166875	0	-0.302468	0	-0.275072	0	0
0	0	0	0	0	0	0	0	0	0	0	0	0	0	0
0	0	0	0.178849	0	-0.417004	-0.218623	-0.322838	-0.348145	0	0	0	0	0	0
0	0.274078	0.291688	0.306324	0.256248	-0.44527	-0.271365	-0.32614	-0.338076	-0.254654	0	0	0.393793	0.323823	0.312377
0	0.220847	0.294331	0.259907	0.263466	-0.436359	-0.258249	-0.357854	-0.375112	0	0	0	0.303059	0	0
0.250035	0.32519	0.350864	0.385122	0.275696	-0.398162	-0.220368	-0.334075	-0.359683	0	0	0	0	0	0
0	0	0	0	0.211879	-0.363289	-0.246398	-0.333103	-0.365849	0	0	0	0	0	0
0	0.246196	0.32697	0.331611	0.222401	-0.373228	-0.2489	-0.293767	-0.34314	0	0	0	0	0	0
0	0	0	0	0	-0.205479	0	0	0	0	0	0	0	0	0
0	0	0	0	0	-0.208211	0	-0.215883	-0.227387	0	0	-0.272928	0	0	0
0	0	0.177881	0.199967	0	-0.296149	-0.203918	-0.291167	-0.312202	0	0	0	0	0	0
0	0.323192	0.212245	0.23139	0.305119	-0.371145	-0.246401	-0.317022	-0.343465	0	0	0	0	0	0
0	0.342203	0.193105	0.279325	0.22262	-0.311611	-0.218278	-0.285407	-0.313038	0	0	0	0	0	0
0	0.374041	0.234203	0.325754	0.246819	-0.316708	-0.224231	-0.28032	-0.315314	0	0	0	0	0	0
0	0.313643	0.216056	0.265141	0.240255	-0.329838	-0.259129	-0.306687	-0.333283	0	0	0	0	0	0
0	0.358683	0.270606	0.292376	0.328608	-0.351913	-0.260459	-0.298502	-0.324109	0	0	0	0	0	0
0	0.340008	0.292496	0.285395	0.35688	-0.357565	-0.250991	-0.26856	-0.304906	0	0	0	0	0	0
0	0.394938	0.294105	0.305757	0.390719	-0.345152	-0.328996	-0.324051	-0.381302	-0.247937	0	0.339788	0	0	0.287677
0	0.331063	0.417053	0.365961	0.403291	-0.192391	0	0	0	0	0	0	0	0	0
0	0	0	0	0.20502	-0.418903	-0.276801	-0.267595	-0.324569	0	0	0	0	0	0
0	0.2227	0.204765	0.242078	0	-0.463597	-0.248668	-0.307238	-0.353676	0	0	0	0	0	0
0	0	0	0	0	-0.255257	0	0	-0.168752	0	0	0	0	0	0
0	0	0	0	0	-0.242531	0	0	-0.187107	0	0	0	0	0	0
0	0.369515	0.256512	0.307443	0.290173	-0.33107	-0.215753	-0.219103	-0.277112	0	0	0	0	0	0
0	0.290698	0	0.22643	0.20909	-0.345671	0	-0.3157	-0.287119	0	0.29229	0	0	0	0
0	0	0	0	0	-0.272419	0	-0.314786	-0.265256	-0.264439	0	0	0	0	0
0	0	0	0	0	-0.260285	0	-0.210964	-0.195233	0	0	0	0	0	0
0	0.336792	0	0.211296	0.244953	-0.345297	0	-0.314071	-0.276762	-0.229798	0	0	0	0	0
0	0.204934	0.25128	0.18615	0.298829	-0.317277	0	-0.319939	-0.277435	0	0	0	0	0	0.301645
0	0.215435	0.199613	0.230955	0	-0.285997	0	-0.236994	-0.220091	0	0	0	0	0	0
0	0.238383	0	0.203818	0.195108	-0.352621	-0.206314	-0.287498	-0.281288	0	0	0	0	0	0
0	0	0	0	0	-0.324233	0	-0.275819	-0.220888	-0.239988	0	0	0	0	0
0	0.174903	0	0	0	-0.303544	0	-0.249351	-0.233128	0	0	0	0	0	0
0	0	0	0	0	-0.184019	0	0	0	0	0	0	0	0	0
0	0	0	0.175013	0	-0.377867	0	-0.27761	-0.263873	0	0	0	0	0	0
0	0	0	0.180565	0	-0.318449	0	-0.273353	-0.261601	0	0	0	0	0	0
0	0	0	0	0	-0.358043	0	-0.279326	-0.305762	0	0	0	0	0	0
0	0	0	0	0	-0.379516	-0.240534	-0.294376	-0.319113	0	0	0	0	0	0
0	0.245002	0.179873	0.218192	0.195986	-0.426186	-0.217521	-0.332347	-0.332323	0	0	0	0	0	0
0	0.253859	0	0.2157	0	-0.437116	-0.276169	-0.348111	-0.378624	0	0	0	0	0	0
0	0.279191	0	0.204714	0.2379	-0.460825	-0.294173	-0.319103	-0.366368	0	0	0	0	0	0
0	0.198211	0.263952	0.233205	0.24646	-0.162229	0	0	0	0	0	0	0	0	0
0	0	0	0	0	-0.29504	0	0	-0.197367	0	0	0	0	0	0
0	0.198541	0	0	0.231361	-0.163053	0	-0.183132	-0.178897	0	0	0	0	0	0
0	0.259646	0.311723	0.332056	0.229972	-0.167119	0	0	-0.164903	0	0	0	0	0	0
0.244202	0.364151	0.29083	0.35899	0.266594	-0.332548	-0.212235	-0.312013	-0.30283	-0.231588	0	0	0.271686	0.319307	0
0	0.335476	0.269097	0.354304	0.198944	-0.287291	0	-0.265731	-0.291482	0	0	0	0	0	0
0	0.347849	0.302049	0.283025	0.376041	-0.32755	-0.195658	-0.326698	-0.319628	0	0	0	0	0	0
0	0.305338	0.338883	0.345092	0.282792	-0.260327	0	-0.238239	-0.257239	0	0	0	0	0	0
0	0.397501	0.36225	0.431894	0.291999	-0.230217	0	-0.17127	-0.205544	0	0	0	0	0	0
0	0.253058	0.365796	0.341749	0.261937	-0.405593	-0.297355	-0.400067	-0.394445	-0.302091	0	0	0	0	0
0	0	0.216527	0.249255	0	-0.320924	-0.246794	-0.278511	-0.318869	0	0	0	0	0	0
0	0.395685	0.339169	0.397203	0.308908	-0.231534	0	0	0	0	0	0	0	0	0
0.25297	0.309111	0.357577	0.367525	0.280929	-0.276811	0	-0.21241	-0.245363	0	0	0	0	0	0
0	0.321627	0.316348	0.342214	0.28162	-0.28391	0	-0.223143	-0.255151	0	0	0	0	0	0
0.238335	0.405855	0.267515	0.319157	0.342465	-0.329443	-0.252782	-0.283446	-0.318689	0	0	0	0	0	0
0	0.365418	0.31624	0.401553	0.229858	-0.314598	-0.200262	-0.208354	-0.250367	0	0	0	0	0	0
0	0.386018	0.251335	0.301921	0.309131	-0.369301	-0.287232	-0.270799	-0.326892	0	0	0	0	0	0
0	0.263166	0.218898	0.28306	0	-0.320951	-0.195566	-0.207838	-0.258509	0	0	0	0	0	0
0.245114	0.352008	0.27837	0.327571	0.288578	-0.325799	-0.224543	-0.228173	-0.279449	0	0	0	0	0	0
0	0.181113	0.214235	0.201679	0	-0.399808	-0.254073	-0.291062	-0.335175	0	0	0	0	0	0
0	0.334586	0.278467	0.338359	0.23919	-0.326633	-0.223621	-0.21639	-0.277042	0	0	0	0	0	0
0	0.229792	0	0.196284	0	-0.333181	-0.218557	-0.215637	-0.283505	0	0	0	0	0	0
0.254267	0.316275	0.266092	0.299886	0.255547	-0.382636	-0.262072	-0.258461	-0.323205	0	0	0	0	0	0
0	0.185718	0.19353	0.191165	0	-0.406873	-0.274359	-0.284879	-0.341516	0	0	0	0	0	0
0	0	0	0	0	-0.299175	0	0	-0.177865	0	0	0	0	0	0
0	0.317945	0.205404	0.242071	0.283438	-0.404561	0	-0.196439	-0.205091	0	0	0	0	0	0
0	0	0	0	0	-0.405451	-0.211304	-0.243801	-0.275393	0	0	0	0	0	0
0	0	0	0	0	-0.189647	0	0	-0.211846	0	0	0	0	0	0
0	0.218791	0.222614	0.225482	0.218084	-0.450953	-0.209516	-0.277346	-0.308068	0	0	0	0	0	0
0	0.278072	0.214851	0.280043	0	-0.510221	-0.237563	-0.308947	-0.341951	0	0	0	0	0	0
0	0.317016	0	0.274119	0	-0.464883	-0.263606	-0.241017	-0.323943	0	0	0	0	0	0
0	0.202198	0	0.200099	0	-0.390599	-0.239254	-0.218281	-0.303588	0	0	0	0	0	0
0	0.263541	0.1931	0.220276	0.2275	-0.339135	0	-0.179032	-0.261117	0	0	0	0	0	0
0	0.183355	0	0	0	-0.469378	-0.211932	-0.296362	-0.322028	0	0	0	0	0	0
0	0.35548	0.323043	0.398986	0.245483	-0.492079	-0.285451	-0.339266	-0.378939	0	0	0	0	0	0
-0.342608	0	0	0	0	-0.220148	0	0	0	0	0	0	0	0	0
0	0.244638	0	0.211744	0	-0.160293	0	0	0	0	0	0	0	0	0
-0.291417	0	0	0	0	-0.205213	0	0	0	0	0	0	0	0	0
0	0	0	0	0	-0.238719	0	0	0	0	0	0	0	0	0
0	0.204824	0	0	0.195301	-0.233111	0	0	0	0	0	0	0	0	0
0	0	0	0	0	-0.275088	0	0	0	0	0	0	0	0	0
0	0	0	0	0	0	0	0	0	0	0	0	0	0	0
0	0	0	0	0	-0.215945	0	0	0	0	0	0	0	0	0
0	0	0	0	0	-0.341959	0	-0.199769	0	0	0	0	0	0	0
0	0	0	0	0	-0.332961	0	-0.220535	-0.169954	0	0	0	0	0	0
0	0	0	0	0	-0.299828	0	0	0	0	0	-0.35575	0	-0.265872	-0.353045
-0.396368	-0.351133	-0.311664	-0.344559	0	-0.214692	0	0	0	0	-0.463812	-0.59795	-0.464435	-0.559279	-0.460494
0	0	0	0	0	-0.195417	0	0	0	0	0	0	0	0	0
0	0	0.199203	0.212871	0	0	0	0	0	0	0	0	0	0	0
0	0	0	0	0	-0.240426	0	0	0	0	0	-0.357196	-0.288328	-0.31149	-0.318117
0	0	0	0	0	-0.315021	0	0	0	0	0	0	0	0	0
0	0	0.191321	0	0	0	0	0	0	0	0	0	0	0	0
0	0.187304	0	0.170442	0	-0.335168	0	-0.183345	-0.171894	0	0	0	0	0	0
0	0	0	0	0	-0.311626	0	0	0	0	0	0	0	0	0
0	0	0	0	0	-0.325039	0	0	0	0	0	0	0	0	0
0	0	0	0	0	-0.308199	0	0	0	0	0	0	0	0	0
0	0	0	0	0	-0.357013	0	-0.254557	-0.202904	0	0	0	0	0	0
0	0	0	0	0	-0.345689	0	-0.170502	0	0	0	0	0	0	0
0	0	0.211587	0.207595	0	-0.371678	0	-0.20279	-0.250381	0	0	0	0	0	0
0	0	0	0	0	-0.374661	0	-0.188337	-0.197842	0	0	-0.351208	-0.286851	-0.283768	-0.368131
0	0.191899	0	0	0	-0.384567	0	-0.266207	-0.246789	0	0	0	0	0	0
0	0.176173	0.250185	0.248346	0	-0.392509	0	-0.31642	-0.280792	0	0	0	0	0	0
0	0	0.206222	0.193279	0	-0.442752	0	-0.340803	-0.312705	0	0	0	0	0	0
0	0	0	0	0	-0.473498	-0.219151	-0.345949	-0.358935	0	0	0	0	0	0
0	0.24276	0.256876	0.279834	0.197246	-0.431998	0	-0.331466	-0.323341	0	0	0	0	0	0
0	0.1817	0	0	0.246239	0	0	0	0	0	0	0	0	0	0
0	0.215638	0	0	0.273506	-0.222773	0	0	0	0	0	0	0	0	0
0	0.175482	0	0	0.257306	-0.209833	0	0	0	0	0	0	0	0	0
0	0	0.178931	0	0.186691	-0.209276	0	0	0	0	0	0	0	0	0
0	0.24402	0	0.176926	0.250259	0	0	0	0	0	0	0	0	0	0
0	0.204846	0.212357	0.212566	0.212518	-0.161176	0	0	0	0	0	0	0	0	0
0	0.309127	0.239725	0.262831	0.272707	-0.340532	0	-0.248395	-0.20829	0	0	0	0	0	0
0	0.183306	0	0	0	-0.321882	0	-0.197988	0	0	0	0	0	0	0
[truncated: 162 more rows]

## Sheet: Figure 3C
Hippocampus
[truncated: 7,264 more rows]

## Sheet: Figure 4
	Skewness					Mean					Gradient
[truncated: 401 more rows]

[truncated: 3 more sheets: Figure 5, Figure 6B1, Figure 6B2]
